# Supplementary material for: The music that helps people sleep and the reasons they believe it works: A mixed methods analysis of online survey reports
Source: PLoS One. 2018 Nov 14;13(11):e0206531. doi: 10.1371/journal.pone.0206531 (PMC6235300; doi:10.1371/journal.pone.0206531)
Supplement: S1 Data — (XLSX) [file pone.0206531.s001.xlsx]

## Sheet: Sleep Music Final+CM.csv
	PSQI	SC0_0	SC0_1	SC0_2	SC1_0	SC1_1	SC1_2	SC2_0	SC2_1	SC2_2	Q1_1	SC3_0	SC3_1	SC3_2	SC4_0	SC4_1	SC4_2	SC5_0	SC5_1	SC5_2	SC6_0	SC6_1	SC6_2	SC7_0	SC7_1	SC7_2	SC8_0	SC8_1	SC8_2	SC9_0	SC9_1	SC9_2	SC10_0	SC10_1	SC10_2	SleepEff	Q3	Q4	Q5	Q6	Q7	Q8	Q9	Q35	Q3	Q37	Q69	Q38_1	Q38_2
P_ID	PSQI	Gold MSI Training-sum	Gold MSI Training-weightedAvg	Gold MSI Training-weightedStdDev	Gold MSI engagement-sum	Gold MSI engagement-weightedAvg	Gold MSI engagement-weightedStdDev	Age-sum	Age-weightedAvg	Age-weightedStdDev	Stress	Q4-sum	Q4-weightedAvg	Q4-weightedStdDev	Q5-sum	Q5-weightedAvg	Q5-weightedStdDev	Q8-sum	Q8-weightedAvg	Q8-weightedStdDev	Q9-sum	Q9-weightedAvg	Q9-weightedStdDev	ScoreE-sum	ScoreE-weightedAvg	ScoreE-weightedStdDev	ScoreG-sum	ScoreG-weightedAvg	ScoreG-weightedStdDev	Q6-sum	Q6-weightedAvg	Q6-weightedStdDev	PSQI total-sum	PSQI total-weightedAvg	PSQI total-weightedStdDev	SleepEff	Age	Gender	Country	Occupational Area	Education	Occupational status	income	I have in the past listened to music to help me sleep	You stated that you have in the past used music ‘_to help you / sleep. Please tell us what kinds of music helps you to sleep.‘_ / / Please provide as much detail as you can, including artists, / albums,...	How regularly do you use music to help you to sleep?	Overall, would you say that music can help you to sleep?	Please tell us about why you use music to aid sleep, even / if you only recall using it once / / To what extent do you agree with the following statements:-Music helps me fall asleep sooner	Please tell us about why you use music to aid sleep, even / if you only recall using it once / / To what extent do you agree with the following statements:-Music reduces the number of times I wake up once I fall asleep
1	4	47	5.875	2.10017	48	5.33333	1.22474	44	44	0	8	0	0	0	0	0	0	1	1	0	1	1	0	0	0	0	2	2	0	6	0.666667	0.866025	0	0	0	84.8485	27	2	183	10	7	4	7	2
2	5	11	1.57143	1.51186	30	3.33333	1.5	39	39	0	6	0	0	0	1	1	0	1	1	0	0	0	0	0	0	0	1	1	0	3	0.333333	0.707107	0	0	0	95.2381	22	1	161	10	6	4	4	2
3	3	34	4.85714	1.9518	30	3.33333	1	54	54	0	0	0	0	0	1	1	0	0	0	0	0	0	0	0	0	0	1	1	0	7	0.777778	1.30171	0	0	0	90.3226	37	1	183	10	6	4	5	1	20 plus years ago I used to fall asleep sometinmes listening to Vaughn Williams symphonies & the Cocteau Twins whose music I found mesmerising. Also a very familiar audio book.	9	2	2	1
4	4	45	6.42857	1.13389	48	5.33333	1.22474	28	28	0	8	0	0	0	1	1	0	1	1	0	0	0	0	0	0	0	1	1	0	6	0.666667	0.707107	0	0	0	93.75	11	2	183	10	6	4	5	2
5	15	34	4.85714	1.06904	40	4.44444	1.13039	35	35	0	9	0	0	0	3	3	0	3	3	0	1	1	0	1	1	0	3	3	0	3	0.333333	1	0	0	0	42.8571	18	1	17	10	7	4	7	1	Miguel Calo and Francisco Donato work pretty well. Also Tom Waits.	4	1	2	2
6	10	40	5.71429	2.21467	61	6.77778	0.440959	32	32	0	8	2	2	0	3	3	0	3	3	0	2	2	0	0	0	0	1	1	0	5	0.555556	0.527046	0	0	0	73.6842	15	1	9	10	7	3	4	1	The common features of the music that seems to help me to get to sleep is that it usually is reasonably slow in tempo, and has to be music I already know well and like. However, beyond that, I don't have Examples include Brian Eno's album 'Music For Airports', Gillian Welch's 'The Harrow And The Harvest', and The High Llamas' greatest hits album 'Retrospective'.	8	1	5	2
7	16	49	7	0	42	4.66667	1.73205	42	42	0	9	0	0	0	1	1	0	3	3	0	1	1	0	3	3	0	3	3	0	6	0.666667	1	0	0	0	64.2857	25	2	185	12	6	3	4	1	Bill Evans Live @ the Village Vanguard / Bill Frisell Quartet / Other jazz, esp Monk, Evans, Yusef Lateef / Ambient (Fripp, Eno, Paul Winter) / Bach cello suites	9	1	3	3
8	18	31	4.42857	2.1492	37	4.11111	1.45297	34	34	0	7	3	3	0	3	3	0	3	3	0	1	1	0	3	3	0	3	3	0	9	1	1.5	0	0	0	43.75	17	1	183	8	4	4	4	1	Many different. Trance/rock/classical etc	9	2	1	1
9	13	17	2.125	1.80772	29	3.22222	2.33333	49	49	0	9	2	2	0	2	2	0	1	1	0	0	0	0	3	3	0	1	1	0	9	1	1	0	0	0	58.8235	32	2	183	10	7	4	4	2
10	5	39	5.57143	1.90238	31	3.44444	1.50923	30	30	0	2	1	1	0	2	2	0	1	1	0	0	0	0	0	0	0	1	1	0	9	1	1.22474	0	0	0	84.2105	13	2	183	10	7	4	4	2
11	4	46	6.57143	1.13389	44	4.88889	1.90029	28	28	0	7	0	0	0	1	1	0	0	0	0	1	1	0	0	0	0	1	1	0	3	0.333333	0.5	0	0	0	96.6667	11	2	65	10	6	3	3	2
12	4	21	3	1.63299	29	3.22222	1.09291	31	31	0	4	1	1	0	1	1	0	2	2	0	0	0	0	0	0	0	1	1	0	5	0.555556	1.01379	0	0	0	91.4286	14	2	183	7	4	4	7	1		1	2	3	3
13	6	34	4.25	1.58114	51	5.66667	1	27	27	0	8	1	1	0	2	2	0	2	2	0	0	0	0	0	0	0	1	1	0	5	0.555556	0.726483	0	0	0	77.7778	10	1	183	10	7	4	7	1	Jessie Ware - Devotion (album) electronic / Bjork- Homogenic (album) layered strings and beats / Joanna Newsom (all albums) orchestration and harp / Emiliana Torrini- Fisherman's Woman (album) picked guitar acoustic	5	1	4	2
14	4	38	5.42857	1.71825	15	1.66667	1	28	28	0	6	0	0	0	1	1	0	1	1	0	0	0	0	0	0	0	1	1	0	5	0.555556	1.01379	0	0	0	100	11	2	183	10	7	4	6	2
15	4	27	3.85714	1.67616	52	5.77778	1.71594	38	38	0	7	0	0	0	2	2	0	1	1	0	1	1	0	0	0	0	1	1	0	7	0.777778	0.971825	0	0	0	94.4444	21	1	183	10	6	6	3	2
16	4	32	4.57143	1.13389	28	3.11111	1.45297	26	26	0	6	0	0	0	1	1	0	1	1	0	0	0	0	0	0	0	1	1	0	3	0.333333	0.5	0	0	0	93.75	9	2	183	10	6	6	2	1	BBC radio 2 / The XX / BBC radio Annie Mac musical hot water bottle / Compilation acoustic albums	5	1	5	2
17	7	12	1.71429	0.48795	19	2.11111	0.927961	36	36	0	8	1	1	0	2	2	0	1	1	0	0	0	0	0	0	0	2	2	0	4	0.444444	0.881917	0	0	0	83.4286	19	2	183	11	7	4	6	2
18	6	27	3.375	1.59799	31	3.44444	1.33333	32	32	0	6	1	1	0	1	1	0	3	3	0	0	0	0	0	0	0	1	1	0	4	0.444444	0.881917	0	0	0	80.5556	15	2	185	10	7	5	7	2
19	11	39	4.875	2.10017	31	3.44444	1.5899	27	27	0	10	2	2	0	3	3	0	3	3	0	2	2	0	0	0	0	2	2	0	9	1	1.22474	0	0	0	81.25	10	2	183	11	5	4	7	1	Any really. Sorry that I can't be more specific! My musical preferences are varied so I would just listen to anything on my playlist.	9	1	5	3
20	3	44	5.5	2.13809	43	4.77778	1.48137	27	27	0	8	0	0	0	0	0	0	2	2	0	0	0	0	0	0	0	0	0	0	3	0.333333	0.707107	0	0	0	92.8571	10	1	155	8	6	4	7	1	1.) Coldplay's albums, "Viva la vida" and "Mylo Xyloto" / 2.) Debussy Clair de lune / 3.) Music from Broadway soundtrack, "Once" / 4.) Herbert von Karajan's complete recording of Brahms Symphonies (EMI or DG I think?) / 5.) Bach Prelude and Fugue in E-flat (St. Anne's) / 6.) Chopin Preludes by Martha Argerich	9	1	4	3
21	12	43	6.14286	1.57359	39	4.33333	1.65831	32	32	0	10	3	3	0	3	3	0	3	3	0	1	1	0	3	3	0	2	2	0	9	1	1.11803	0	0	0	74.2857	15	2	183	10	7	4	5	1	Classical music- often Mendelssohn Symphonies, Debussy Clare de Lune, string quartets, chamber music.	9	1	4	3
22	0	19	2.71429	1.25357	35	3.88889	1.45297	32	32	0	2	0	0	0	0	0	0	0	0	0	0	0	0	0	0	0	0	0	0	0	0	0	0	0	0	100	15	2	183	4	6	4	7	1	Brhams lullaby	9	1	3	3
23	6	35	4.375	2.06588	38	4.22222	1.85592	36	36	0	4	1	1	0	1	1	0	2	2	0	0	0	0	0	0	0	2	2	0	8	0.888889	1.16667	0	0	0	77.7778	19	2	183	10	7	4	7	2
24	5	11	1.57143	0.9759	30	3.33333	1.32288	67	67	0	3	1	1	0	2	2	0	0	0	0	0	0	0	0	0	0	1	1	0	9	1	1.5	0	0	0	77.7778	50	1	183	4	3	3	2	2
25	7	7	1	0	26	2.88889	1.05409	70	70	0	6	3	3	0	3	3	0	0	0	0	0	0	0	0	0	0	1	1	0	8	0.888889	1.36423	0	0	0	75	53	2	183	13	3	1	2	2
26	19	25	3.57143	1.90238	50	5.55556	1.01379	40	40	0	8	0	0	0	3	3	0	3	3	0	3	3	0	3	3	0	3	3	0	21	2.33333	1.32288	0	0	0	58.8235	23	2	183	13	4	7	3	2
27	5	12	1.71429	0.755929	29	3.22222	1.48137	36	36	0	8	0	0	0	2	2	0	0	0	0	0	0	0	0	0	0	2	2	0	6	0.666667	1	0	0	0	82.3529	19	1	183	3	6	4	5	1		4	1	4	2
28	8	47	5.875	2.10017	50	5.55556	1.01379	36	36	0	2	2	2	0	3	3	0	2	2	0	0	0	0	0	0	0	1	1	0	10	1.11111	1.16667	0	0	0	86.6667	19	2	183	13	4	7	6	2
29	1	47	6.71429	0.755929	57	6.33333	1.41421	39	39	0	3	0	0	0	0	0	0	0	0	0	2	2	0	0	0	0	0	0	0	0	0	0	0	0	0	94.6746	22	1	183	12	5	4	5	1	I don't ever have a problem sleeping but sometimes I listen to music as I drift off. Last night I was listening to For Phillip Guston by Morton Feldman.	9	1	3	3
30	10	30	4.28571	2.28869	42	4.66667	0.866025	37	37	0	7	2	2	0	2	2	0	2	2	0	0	0	0	0	0	0	2	2	0	13	1.44444	1.33333	0	0	0	76.9231	20	1	10	1	6	4	4	1	Rock - Red hot Chili Peppers, Audioslave, Dave Matthews, Johm Mayer	9	1	4	3
31	3	37	5.28571	1.70434	50	5.55556	1.33333	25	25	0	7	0	0	0	0	0	0	0	0	0	1	1	0	0	0	0	1	1	0	3	0.333333	0.5	0	0	0	90.625	8	1	183	13	5	4	7	1	Absolutely anything. I used to go to sleep listening to anything from classical to heavy metal. / / examples include: / / FaurÍ©: Requiem / Pixies: Doolittle / Korn: Issues /	1	1	3	3
32	7	42	5.25	1.98206	26	2.88889	1.16667	34	34	0	7	1	1	0	2	2	0	0	0	0	0	0	0	0	0	0	1	1	0	15	1.66667	1.41421	0	0	0	81.25	17	2	183	13	5	4	7	1	Would generally be the radio (radio 2) rather than a specific album	9	2	2	1
33	15	28	4	1.52753	31	3.44444	1.33333	55	55	0	10	0	0	0	0	0	0	3	3	0	3	3	0	2	2	0	3	3	0	6	0.666667	1.32288	0	0	0	56	38	2	183	12	5	7	1	2
34	4	30	4.28571	0.755929	48	5.33333	2	32	32	0	7	0	0	0	1	1	0	1	1	0	0	0	0	0	0	0	0	0	0	1	0.111111	0.333333	0	0	0	80	15	1	9	13	6	7	7	2
35	9	41	5.125	2.3566	41	4.55556	0.881917	30	30	0	8	0	0	0	1	1	0	2	2	0	1	1	0	0	0	0	2	2	0	12	1.33333	1.41421	0	0	0	75	13	2	183	11	7	7	1	2
36	3	33	4.125	1.55265	27	3	1.11803	30	30	0	3	0	0	0	0	0	0	0	0	0	1	1	0	0	0	0	0	0	0	11	1.22222	1.30171	0	0	0	94.4444	13	2	185	5	5	3	7	2
37	0	45	6.42857	1.13389	56	6.22222	1.30171	33	33	0	4	0	0	0	0	0	0	0	0	0	0	0	0	0	0	0	0	0	0	0	0	0	0	0	0	94.4444	16	2	9	3	6	4	7	1	Venus from the Planets Suite by Holst	1	1	4	2
38	12	34	4.25	1.83225	50	5.55556	1.13039	19	19	0	7	3	3	0	3	3	0	3	3	0	2	2	0	0	0	0	2	2	0	12	1.33333	1.32288	0	0	0	70	2	2	183	13	4	7	8	1	I fell asleep most easily to music that I knew well and enjoyed, and this often wasn't the sort of music that you'd expect would be easy to fall asleep to! Songs tended to be from artists that I listened to regularly, like IAMX - especially an album called 'Volatile Times', as I listened to it a lot when it was released. I also fell asleep easily to Imogen Heap - I listened to her music regularly…	4	1	4	3
39	5	40	5.71429	1.70434	43	4.77778	1.39443	31	31	0	9	0	0	0	1	1	0	3	3	0	0	0	0	0	0	0	1	1	0	3	0.333333	0.707107	0	0	0	94.4444	14	1	161	10	6	2	1	2
40	4	18	2.57143	1.71825	24	2.66667	1.5	32	32	0	7	0	0	0	0	0	0	2	2	0	0	0	0	0	0	0	2	2	0	9	1	1.5	0	0	0	95.8904	15	1	61	12	6	4	3	2
41	9	41	5.85714	2.19306	49	5.44444	0.881917	38	38	0	7	1	1	0	2	2	0	3	3	0	2	2	0	0	0	0	2	2	0	11	1.22222	1.20185	0	0	0	87.5	21	2	185	10	7	4	7	1	Soft classical music without extreme dynamic contrasts (I.e., solo or chamber music) such as Bach cello suites, Goldberg variations, Bach instrumental music in general... / / My children enjoy lullaby music to fall asleep and I now enjoy the association as well. A favorite album is Tina Malia's Lullaby Favorites, and the lullaby selections from the Music Together collection.	5	1	3	4
42	10	31	4.42857	2.22539	44	4.88889	1.45297	31	31	0	9	1	1	0	2	2	0	2	2	0	1	1	0	0	0	0	2	2	0	12	1.33333	1.11803	0	0	0	75	14	2	9	10	6	3	1	1	usually something very familiar and usually a singer-songwriter style. like gavin degraw for instance.	4	1	4	2
43	10	13	1.85714	0.899735	38	4.22222	1.20185	31	31	0	7	2	2	0	3	3	0	3	3	0	3	3	0	0	0	0	3	3	0	5	0.555556	1.01379	0	0	0	94.6746	14	1	80	13	6	3	1	2
44	6	17	2.125	1.88509	50	5.55556	2.06828	24	24	0	1	1	1	0	2	2	0	1	1	0	1	1	0	0	0	0	1	1	0	6	0.666667	0.866025	0	0	0	83.3333	7	2	65	13	5	7	8	2
45	7	20	2.85714	1.86445	30	3.33333	1.41421	39	39	0	8	1	1	0	3	3	0	0	0	0	1	1	0	0	0	0	2	2	0	5	0.555556	1.13039	0	0	0	100	22	2	183	10	7	4	7	2
46	12	28	3.5	2	46	5.11111	1.05409	37	37	0	8	1	1	0	3	3	0	3	3	0	3	3	0	3	3	0	2	2	0	9	1	1.11803	0	0	0	100	20	2	183	12	5	5	2	1	William Orbit Hinterland / KLF the chill out album / Various ambient - aphex twin/warp label	4	1	4	3
47	6	33	4.71429	2.9277	50	5.55556	1.424	50	50	0	7	1	1	0	2	2	0	0	0	0	0	0	0	0	0	0	1	1	0	5	0.555556	0.726483	0	0	0	81.25	33	1	183	12	5	4	7	1	Norah Jones has been brilliant / John Martyn / James Taylor / Relaxation tapes /	7	1	5	2
48	6	37	5.28571	1.38013	52	5.77778	0.833333	39	39	0	3	1	1	0	1	1	0	2	2	0	2	2	0	0	0	0	1	1	0	5	0.555556	0.726483	0	0	0	86.6667	22	1	183	10	6	4	8	1	Electronica (Burial, Maps) / Jazz (Bill Evans) / Laid back indie (Warpaint)	5	1	4	3
49	3	30	3.75	1.58114	23	2.55556	1.33333	32	32	0	3	0	0	0	0	0	0	2	2	0	0	0	0	0	0	0	1	1	0	4	0.444444	0.726483	0	0	0	94.4444	15	1	183	13	4	4	7	1	Anything with which I am very familiar. Typically Dr Dre (2001), Adele, Amy Winehouse (Back to Black)	4	1	4	2
50	6	46	5.75	2.37547	49	5.44444	1.66667	30	30	0	6	2	2	0	2	2	0	2	2	0	1	1	0	0	0	0	1	1	0	7	0.777778	0.971825	0	0	0	88.2353	13	1	48	10	6	4	7	2
51	7	49	6.125	2.10017	59	6.55556	0.726483	28	28	0	7	2	2	0	2	2	0	2	2	0	0	0	0	0	0	0	2	2	0	8	0.888889	0.927961	0	0	0	77.7778	11	1	127	12	6	3	4	1	On Spotify, there are a number of available playlists used in a variety of settings, such as the spa, yoga classes, etc. / I find that listening to nature sounds combined with soft synth pads are very relaxing, even though i sometimes think maybe the nature sounds themselves would have been even better. Then again, it's the outdoorsman in me that appreciates the nature sounds, and the musician in…	5	1	3	2
52	5	29	4.14286	1.86445	37	4.11111	1.69148	39	39	0	7	0	0	0	0	0	0	1	1	0	0	0	0	0	0	0	1	1	0	2	0.222222	0.440959	0	0	0	81.25	22	1	183	7	7	4	7	2
53	7	29	3.625	2.6152	37	4.11111	1.76383	34	34	0	4	1	1	0	2	2	0	1	1	0	0	0	0	0	0	0	2	2	0	8	0.888889	1.36423	0	0	0	92.8571	17	1	183	7	4	7	7	1	Variety of classical	8	2	2	1
54	2	32	4.57143	2.22539	37	4.11111	1.45297	33	33	0	2	0	0	0	0	0	0	1	1	0	0	0	0	0	0	0	1	1	0	0	0	0	0	0	0	96.7742	16	2	65	13	5	4	6	2
55	3	7	1	0	57	6.33333	0.866025	44	44	0	2	1	1	0	1	1	0	0	0	0	0	0	0	0	0	0	1	1	0	4	0.444444	0.527046	0	0	0	93.75	27	1	67	13	5	4	3	1	My best aids to sleep are: / 1. "Joy," by Paul Greaver (http://www.discogs.com/Paul-Greaver-Joy/release/2195934). Skipping the last song, "Joy," which can wake you up; / 2. "GymnopÍ©dies" and "Gnossiennes," by Eric Satie; / 3. "Solo piano," by Gonzales (http://chillygonzales.com/records/solo-piano-deluxe-edition-cddvd/); / 4. "La Scala," by Ludovico Einaudi (http://en.wikipedia.org/wiki/La_Scala_…	6	1	5	3
56	14	8	1	0	41	4.55556	1.23603	62	62	0	2	0	0	0	2	2	0	1	1	0	1	1	0	3	3	0	2	2	0	9	1	1	0	0	0	50	45	1	183	13	4	1	6	1	Singer/songwiters (Joni Mitchell, Adele, Annie Lennox, David Ford, Ed Sheeran, Elbow, George Ezra, Jeff Lynn, Laura Marling, Laura Mvula, Madeleine Peyroux, Michael Kiwanuka, Paulo Nutini, Paul Simon, Paul Weller, Ray LaMontagne, Suzanne Vega) / World music (Ali Farka Toure, Toumani Diabete, Buena Vista Social Club, Cesaria Evora, Gustavo Santaolalla, Rodrigo y Gabriela, Ry Cooder, Youssou N'Dour…	5	2	3	3
57	7	22	3.14286	1.9518	37	4.11111	0.781736	39	39	0	7	0	0	0	2	2	0	2	2	0	1	1	0	0	0	0	1	1	0	11	1.22222	1.30171	0	0	0	85.7143	22	2	161	9	6	4	3	1	Gymnopedie (Eric Satie) / Marlango, Life in the treehouse (Marlango) / Leonard Cohen / Dire Straits, Mark Knopfler's soundtracks / CesÍ_x008d_rea Í_vora /	4	2	2	2
58	6	12	1.5	1.41421	21	2.33333	1.80278	37	37	0	9	1	1	0	1	1	0	2	2	0	1	1	0	1	1	0	1	1	0	7	0.777778	1.09291	0	0	0	89.4737	20	2	61	13	5	4	7	1	I have used music in the past, but I no longer do it. I used to listen to the radio, but found that when the presenter spoke this could wake me up and so I stopped.	1	1	4	1
59	7	45	6.42857	1.13389	52	5.77778	1.39443	45	45	0	6	1	1	0	1	1	0	2	2	0	1	1	0	0	0	0	2	2	0	9	1	1.32288	0	0	0	90	28	1	185	12	5	4	7	1	Instrumental music / http://music2work2.com / As a musician I find I get too involved with the music and it ends up keeping me awake so have reverted back to silence /	1	2	2	3
60	5	8	1	0	38	4.22222	2.04803	44	44	0	7	1	1	0	0	0	0	3	3	0	0	0	0	0	0	0	1	1	0	8	0.888889	1.05409	0	0	0	87.5	27	2	183	11	6	4	5	2
61	4	45	6.42857	1.13389	40	4.44444	2.06828	33	33	0	3	0	0	0	2	2	0	2	2	0	0	0	0	0	0	0	1	1	0	7	0.777778	0.440959	0	0	0	94.4444	16	2	183	13	6	3	6	1	Various music but had to be very familiar to me: Belle and Sebastian 'tiger milk' album. Bach English suites, Glenn Gould. Have also just slept to music radio but usually so quiet you only half hear it, Jazz Fm, Magic or equivalent.	1	1	4	3
62	7	30	4.28571	1.60357	31	3.44444	1.424	39	39	0	6	2	2	0	2	2	0	2	2	0	0	0	0	0	0	0	2	2	0	5	0.555556	0.726483	0	0	0	85.7143	22	2	48	10	6	3	5	1	Classical music on radio, niels Eje's Musicure	9	1	3	2
63	3	11	1.57143	0.9759	39	4.33333	1	59	59	0	1	2	2	0	2	2	0	0	0	0	0	0	0	0	0	0	1	1	0	0	0	0	0	0	0	88.8889	42	2	24	10	6	3	2	1	Classical music helps me fall asleep. Performers like Bach,Shubert an Strauss are my favourites.	9	1	4	3
64	10	9	1.28571	0.755929	33	3.66667	1.41421	37	37	0	9	1	1	0	2	2	0	0	0	0	0	0	0	3	3	0	2	2	0	6	0.666667	1.11803	0	0	0	75	20	2	161	13	4	7	5	2
65	4	28	4	2.38048	47	5.22222	0.971825	26	26	0	3	1	1	0	2	2	0	0	0	0	0	0	0	0	0	0	1	1	0	1	0.111111	0.333333	0	0	0	88.8889	9	2	65	10	6	4	4	1	I visited a friend and slept in their living room. I listened to some music to shield me from the unfamiliar noises there. I think I listened to We invented Paris (Albums: We invented Paris, Rocket spaceship thing) / I listened to the same music last night when I could not sleep but it was too emotional for me then (bad sleep in the two nights before). / When my mind does not stop thinking about …	4	1	4	2
66	8	39	4.875	2.10017	32	3.55556	1.13039	27	27	0	9	2	2	0	3	3	0	3	3	0	1	1	0	0	0	0	1	1	0	6	0.666667	0.866025	0	0	0	83	10	2	183	9	5	4	4	1	H.I.M. razorblade romance album, Edward Greig, big bands,	1	1	3	1
67	3	19	2.71429	1.70434	37	4.11111	1.76383	31	31	0	7	0	0	0	0	0	0	1	1	0	1	1	0	0	0	0	1	1	0	4	0.444444	0.527046	0	0	0	100	14	2	183	9	6	4	4	1	any sound at all - i just set a 1 hour timer and am usually asleep by the time it goes off	4	1	4	3
68	6	20	2.5	1.30931	45	5	0.866025	26	26	0	9	1	1	0	0	0	0	3	3	0	1	1	0	0	0	0	1	1	0	6	0.666667	0.707107	0	0	0	92.8571	9	2	65	13	4	7	1	2
69	5	12	1.5	0.92582	28	3.11111	1.16667	20	20	0	7	1	1	0	1	1	0	2	2	0	1	1	0	0	0	0	1	1	0	6	0.666667	1	0	0	0	94.1176	3	2	65	13	4	2	2	2
70	7	8	1	0	28	3.11111	1.45297	21	21	0	7	2	2	0	2	2	0	2	2	0	1	1	0	0	0	0	2	2	0	7	0.777778	0.971825	0	0	0	88.8889	4	2	65	11	4	7	2	1	Clean Bandit - Rather be / OneRepublic - Counting stars	1	2	2	2
71	13	10	1.42857	0.786796	22	2.44444	1.94365	40	40	0	9	1	1	0	2	2	0	1	1	0	0	0	0	0	0	0	2	2	0	13	1.44444	1.424	0	0	0	57.1429	23	1	161	2	7	4	3	2
72	3	9	1.28571	0.755929	45	5	1	43	43	0	2	0	0	0	1	1	0	0	0	0	0	0	0	0	0	0	1	1	0	3	0.333333	0.707107	0	0	0	97.9866	26	2	31	2	6	4	7	2
73	10	42	6	1.91485	37	4.11111	1.61589	34	34	0	9	3	3	0	3	3	0	3	3	0	2	2	0	0	0	0	2	2	0	7	0.777778	1.09291	0	0	0	85.7143	17	2	67	10	6	4	2	2
74	5	14	2	1.82574	55	6.11111	1.05409	27	27	0	7	0	0	0	1	1	0	0	0	0	0	0	0	1	1	0	1	1	0	7	0.777778	1.09291	0	0	0	83.3333	10	1	122	8	5	7	3	1	jazz, progressive rock, rock, techno, house music, pink floyd, porcupine tree, miles davis, art blakey, dubtechno	4	1	5	3
75	10	30	4.28571	1.25357	38	4.22222	0.666667	22	22	0	8	2	2	0	3	3	0	3	3	0	1	1	0	0	0	0	2	2	0	13	1.44444	1.01379	0	0	0	77.7778	5	2	65	11	5	2	1	1	Classical music	8	1	4	3
76	5	39	5.57143	1.61835	44	4.88889	1.76383	26	26	0	7	1	1	0	1	1	0	2	2	0	0	0	0	0	0	0	1	1	0	10	1.11111	1.05409	0	0	0	87.9518	9	2	65	11	6	4	3	2
77	4	44	6.28571	1.1127	51	5.66667	1.41421	21	21	0	3	1	1	0	1	1	0	3	3	0	0	0	0	0	0	0	0	0	0	1	0.111111	0.333333	0	0	0	88.8889	4	2	65	11	4	7	2	1	Mazzy Star - Into dust / Newton Faulkner - Hand built by robots (album) / Singer / Songwriter compilations	9	1	5	3
78	3	43	6.14286	1.06904	43	4.77778	1.92209	67	67	0	10	0	0	0	1	1	0	0	0	0	0	0	0	0	0	0	1	1	0	4	0.444444	0.527046	0	0	0	93.75	50	2	31	10	7	4	8	2
79	4	44	6.28571	1.1127	50	5.55556	2.00693	37	37	0	6	0	0	0	2	2	0	1	1	0	1	1	0	0	0	0	1	1	0	5	0.555556	0.881917	0	0	0	87.5	20	2	183	11	6	3	4	2
80	12	14	2	1.52753	45	5	1	28	28	0	9	3	3	0	3	3	0	3	3	0	3	3	0	2	2	0	2	2	0	3	0.333333	0.5	0	0	0	80	11	2	183	13	5	7	6	2
81	0	43	6.14286	1.86445	50	5.55556	1.50923	68	68	0	1	0	0	0	0	0	0	0	0	0	0	0	0	0	0	0	0	0	0	0	0	0	0	0	0	96.9697	51	1	185	13	7	1	5	2
82	7	42	5.25	2.12132	48	5.33333	1.5	29	29	0	6	1	1	0	1	1	0	3	3	0	1	1	0	2	2	0	0	0	0	10	1.11111	0.927961	0	0	0	90.9091	12	2	167	12	6	4	6	2
83	7	39	5.57143	1.81265	42	4.66667	1.11803	29	29	0	8	2	2	0	3	3	0	2	2	0	0	0	0	0	0	0	2	2	0	3	0.333333	0.707107	0	0	0	87.5	12	1	183	10	6	4	8	2
84	12	39	4.875	2.58775	59	6.55556	0.726483	48	48	0	7	3	3	0	3	3	0	3	3	0	1	1	0	0	0	0	2	2	0	13	1.44444	0.881917	0	0	0	65	31	2	183	12	7	4	7	2
85	7	43	6.14286	0.899735	36	4	2.54951	57	57	0	6	1	1	0	1	1	0	3	3	0	0	0	0	0	0	0	1	1	0	8	0.888889	1.2693	0	0	0	83.3333	40	2	9	11	6	3	6	1	Lyrical classical music with lots of strings; not fast.	1	2	4	3
86	5	33	4.71429	1.1127	60	6.66667	0.5	27	27	0	3	1	1	0	1	1	0	1	1	0	1	1	0	0	0	0	1	1	0	2	0.222222	0.440959	0	0	0	92.8571	10	1	183	11	6	3	2	1	Ambient electronic music, such as Brian Eno, Goetic, Aphex Twin, Paul Lansky, Tim Hecker, The Haxan Cloak. / Shoegaze (such as My Bloody Valentine), Noise Music (such as Merzbow), black metal and other forms of metal (such as deafheaven, deftones etc), leftfield pop music (such as Bjork).	5	1	4	2
87	8	39	5.57143	1.81265	53	5.88889	1.69148	34	34	0	7	2	2	0	2	2	0	2	2	0	1	1	0	0	0	0	2	2	0	3	0.333333	1	0	0	0	100	17	1	183	10	7	4	5	2
88	3	46	6.57143	1.13389	23	2.55556	1.23603	46	46	0	9	0	0	0	0	0	0	2	2	0	2	2	0	0	0	0	0	0	0	0	0	0	0	0	0	92.1429	29	1	60	10	6	4	4	2
89	7	31	4.42857	1.90238	58	6.44444	0.726483	49	49	0	4	0	0	0	0	0	0	1	1	0	0	0	0	0	0	0	2	2	0	9	1	1.22474	0	0	0	75.7143	32	1	161	10	6	4	5	1	Ambient music, drone, slow-paced and slow-changing dynamics type of music. Artists like Harold Budd, Robert Rich, Steve Roach, A Produce, Brian Eno, Stars of the Lid€	5	1	5	1
90	7	45	5.625	2.19984	43	4.77778	1.30171	38	38	0	8	1	1	0	1	1	0	2	2	0	0	0	0	0	0	0	1	1	0	8	0.888889	1.05409	0	0	0	76.9231	21	1	183	10	7	4	7	1	Electronica/Ambient: Jarre (particularly Waiting for Cousteau track 3), Budd/Eno, various others from the Dewtone label, Trentemoller / Jazz: miscellaneous compilations of dinner/evening jazz, Keith Jarrett (Koln concert and The Melody at Night with You) / Classical: e.g. John Ireland string quartet	7	1	4	3
91	5	14	2	1.29099	42	4.66667	0.5	36	36	0	6	0	0	0	2	2	0	1	1	0	0	0	0	0	0	0	1	1	0	5	0.555556	1.13039	0	0	0	77.7778	19	1	183	10	5	4	5	2
92	9	30	4.28571	1.38013	24	2.66667	1	32	32	0	7	2	2	0	2	2	0	2	2	0	0	0	0	1	1	0	2	2	0	5	0.555556	0.881917	0	0	0	73.6842	15	2	183	9	4	4	8	1	Boy band pop (eg Westlife, Backstreet Boys, Boyzone) / Garth Brooks / Pink	4	1	4	3
93	9	28	4	2.38048	33	3.66667	1	36	36	0	3	3	3	0	3	3	0	3	3	0	2	2	0	0	0	0	2	2	0	8	0.888889	1.2693	0	0	0	84.2105	19	1	183	10	6	4	7	1	Almost anything I like. Sometimes classical, sometimes rock, sometimes ballads, sometimes, jazz. Anything except R&B, rap, house, etc.	7	1	4	2
94	8	7	1	0	29	3.22222	1.30171	39	39	0	4	2	2	0	3	3	0	3	3	0	0	0	0	0	0	0	2	2	0	9	1	1.5	0	0	0	87.5	22	2	183	10	6	3	6	2
95	2	29	4.14286	1.06904	40	4.44444	1.13039	43	43	0	4	0	0	0	0	0	0	0	0	0	0	0	0	0	0	0	0	0	0	2	0.222222	0.440959	0	0	0	92.8571	26	2	183	10	5	3	5	1	classical (piano, Chopin, Satie, Debussy) / Pop (various incl. Everly Brothers, Goldfrapp, Depeche Mode, Lindsey Buckingham)	4	1	4	3
96	13	34	4.25	2.12132	35	3.88889	0.927961	34	34	0	8	2	2	0	3	3	0	2	2	0	2	2	0	0	0	0	2	2	0	10	1.11111	1.36423	0	0	0	60	17	2	183	10	5	4	4	1	I usually listen to melodic fairly middle of the road music such as Ingrid Michaelson or Jackopierce. Basically harmony and guitars!	4	2	3	2
97	9	9	1.125	0.353553	21	2.33333	1.22474	24	24	0	9	1	1	0	1	1	0	3	3	0	1	1	0	2	2	0	2	2	0	9	1	1.22474	0	0	0	77.7778	7	2	183	10	5	4	3	1	I tried the radio and classical music however it seemed to make it more difficult for me to switch off so I stopped.	1	2	1	1
98	10	46	5.75	2.18763	56	6.22222	1.39443	47	47	0	6	2	2	0	0	0	0	2	2	0	0	0	0	0	0	0	1	1	0	14	1.55556	1.01379	0	0	0	57.8947	30	2	183	10	7	3	8	2
99	4	12	1.5	0.92582	24	2.66667	0.707107	42	42	0	1	0	0	0	1	1	0	0	0	0	0	0	0	0	0	0	1	1	0	5	0.555556	0.881917	0	0	0	82.3529	25	1	183	10	4	4	6	1	Classic FM	5	1	4	4
100	9	22	3.14286	1.21499	34	3.77778	1.48137	31	31	0	8	3	3	0	3	3	0	1	1	0	1	1	0	0	0	0	2	2	0	5	0.555556	1.01379	0	0	0	78.75	14	2	65	10	6	4	2	2
101	7	47	6.71429	0.755929	50	5.55556	1.424	36	36	0	1	0	0	0	0	0	0	3	3	0	3	3	0	0	0	0	2	2	0	6	0.666667	1.32288	0	0	0	89.6552	19	2	183	10	7	4	7	2
102	16	44	6.28571	1.88982	55	6.11111	0.600925	38	38	0	8	2	2	0	3	3	0	3	3	0	2	2	0	0	0	0	3	3	0	3	0.333333	1	0	0	0	50	21	1	183	10	6	4	8	1		7	1	3	4
103	12	18	2.57143	1.51186	18	2	1.58114	58	58	0	8	1	1	0	3	3	0	2	2	0	0	0	0	0	0	0	2	2	0	3	0.333333	1	0	0	0	61.5385	41	2	183	8	6	4	7	2
104	8	26	3.71429	1.1127	44	4.88889	1.45297	56	56	0	9	1	1	0	2	2	0	2	2	0	0	0	0	0	0	0	1	1	0	9	1	1.22474	0	0	0	78.5714	39	1	183	10	6	4	7	1	Classical - Mozart, Beethoven, Chopin, baroque. Jazz - all kinds but mainly smooth. Tom Waits.	4	1	4	3
105	10	28	4	2.38048	41	4.55556	1.50923	28	28	0	7	2	2	0	2	2	0	3	3	0	1	1	0	1	1	0	2	2	0	5	0.555556	0.726483	0	0	0	82.7586	11	2	183	9	5	4	4	1	Natural Sounds of Thunderstorms (Wide range of tracks found on spotify) / The majority of the time it's orchestral music and movie scores like.. / Elysium - Jo Blankenburg / Avatar - James Horner - Tracks - You don't dream in cryo, Pure spirits of the forest, the bioluminescence of the night, Becoming one of the people, becoming one with neytiri / Divenire - Ludovico Eunaudi - Particularly Primav…	7	1	4	5
106	9	29	3.625	1.92261	35	3.88889	1.96497	25	25	0	7	2	2	0	3	3	0	1	1	0	0	0	0	0	0	0	2	2	0	7	0.777778	1.09291	0	0	0	75	8	2	183	10	5	4	3	1	Ludovico Einaudi - Divenire, / Bastille - Bad Blood / Hans Zimmer - Pirates of the Caribbean / Two Steps from Hell - Invincible / Jean-Yves Thibaudet - Pride and Prejudice Sound Track / / I usually listen to orchestral music to fall asleep to and sound tracks.	4	1	4	2
107	14	13	1.85714	1.57359	35	3.88889	1.53659	32	32	0	4	3	3	0	3	3	0	2	2	0	1	1	0	0	0	0	2	2	0	14	1.55556	1.33333	0	0	0	59.1716	15	2	183	13	5	4	6	2
108	5	31	4.42857	0.9759	35	3.88889	2.66667	44	44	0	9	0	0	0	0	0	0	3	3	0	1	1	0	0	0	0	1	1	0	5	0.555556	1.01379	0	0	0	92.8571	27	2	183	10	7	4	6	1	ghazals (Jagjit Singh, Ghulam ali, Farida Khanum) / Indian classical - night ragaas - vocals and instruments: / sitar (Nikhil Banerjee), Bansuri (Hariprasad Chaurasia), santoor (Shiv Kumar Sharma) Sarod (Amjad Ali Khan) / Old Indian songs in Bangla or Hindi	8	1	4	3
109	12	16	2	1.41421	46	5.11111	0.600925	24	24	0	10	3	3	0	3	3	0	2	2	0	2	2	0	0	0	0	3	3	0	10	1.11111	0.927961	0	0	0	75	7	1	183	13	6	7	1	1		9	2	3	2
110	6	35	5	1.73205	34	3.77778	1.30171	30	30	0	2	2	2	0	1	1	0	1	1	0	1	1	0	0	0	0	1	1	0	2	0.222222	0.440959	0	0	0	80	13	1	183	12	7	4	4	2
111	8	31	4.42857	1.90238	15	1.66667	1.32288	35	35	0	3	1	1	0	2	2	0	2	2	0	1	1	0	0	0	0	2	2	0	7	0.777778	1.09291	0	0	0	82.3529	18	2	183	10	5	3	7	1	LSG (Oliver Lieb)	1	1	4	3
112	12	9	1.125	0.353553	38	4.22222	1.85592	31	31	0	6	2	2	0	3	3	0	3	3	0	0	0	0	0	0	0	2	2	0	11	1.22222	1.30171	0	0	0	68.5714	14	2	183	10	7	4	4	1	Sarah McLachlan / Lianne La Havas / Jewel Kilcher / /	4	1	3	5
113	5	36	5.14286	1.34519	41	4.55556	1.01379	27	27	0	7	0	0	0	1	1	0	2	2	0	0	0	0	0	0	0	1	1	0	1	0.111111	0.333333	0	0	0	82.3529	10	1	183	10	7	4	7	1	The only time I have used music to help me sleep is usually when I am in a new environment, and I will listen to some old favorites. In particular Tori Amos or Rachmaninov or Tchiakovsky.	1	2	1	1
114	5	18	2.57143	1.27242	49	5.44444	1.424	22	22	0	6	0	0	0	1	1	0	2	2	0	2	2	0	0	0	0	1	1	0	5	0.555556	1.01379	0	0	0	90.625	5	2	183	10	5	4	3	1	Laura Marling (Old Stone, Your Only Doll), Cat Power (Sweetedee, Naked If I Want To), Bon Iver (Flume, Skinny Love), London Grammar (Strong, Stay Awake), Bob Marley (Satisfy My Soul, Is This Love), Lykke Li (I Follow Rivers, Possibility) / peaceful folk-y music with soft voices,	9	1	3	3
115	4	34	4.85714	1.67616	41	4.55556	1.5899	24	24	0	9	0	0	0	1	1	0	3	3	0	0	0	0	1	1	0	0	0	0	0	0	0	0	0	0	92.2222	7	2	183	10	6	3	2	1	Classical - Mozart - mainly voice	7	1	4	2
116	3	40	5.71429	0.755929	62	6.88889	0.333333	33	33	0	6	0	0	0	0	0	0	1	1	0	0	0	0	0	0	0	1	1	0	5	0.555556	0.726483	0	0	0	100	16	1	160	12	6	4	5	2
117	6	18	2.57143	1.90238	9	1	0	32	32	0	6	0	0	0	0	0	0	1	1	0	3	3	0	0	0	0	1	1	0	14	1.55556	1.424	0	0	0	88.3562	15	2	156	10	6	4	1	1	music from radio	1	2	2	2
118	1	35	5	1.63299	33	3.66667	2.23607	62	62	0	4	0	0	0	0	0	0	0	0	0	0	0	0	0	0	0	0	0	0	3	0.333333	1	0	0	0	100	45	1	183	10	7	4	7	2
119	8	40	5.71429	1.49603	40	4.44444	0.726483	27	27	0	9	1	1	0	1	1	0	1	1	0	2	2	0	0	0	0	2	2	0	9	1	0.707107	0	0	0	95.2381	10	2	84	11	6	6	8	1	classical music	5	1	3	3
120	5	38	5.42857	1.98806	45	5	1	48	48	0	3	1	1	0	1	1	0	1	1	0	1	1	0	0	0	0	1	1	0	6	0.666667	0.5	0	0	0	77.7778	31	1	183	11	5	2	8	1	varies from rock to jazz to classical	1	1	3	3
121	5	8	1.14286	0.377964	38	4.22222	1.20185	66	66	0	4	1	1	0	1	1	0	1	1	0	0	0	0	0	0	0	1	1	0	10	1.11111	1.2693	0	0	0	100	49	1	183	11	7	1	4	1	Late Junction on Radio 4.. Eclectic	4	1	4	2
122	4	30	3.75	1.38873	41	4.55556	1.13039	52	52	0	7	1	1	0	2	2	0	0	0	0	0	0	0	0	0	0	1	1	0	7	0.777778	1.20185	0	0	0	87.9518	35	2	183	10	4	4	8	2
123	3	24	3.42857	1.71825	21	2.33333	1.32288	46	46	0	7	0	0	0	0	0	0	0	0	0	0	0	0	0	0	0	1	1	0	3	0.333333	0.707107	0	0	0	93.1034	29	2	183	8	5	4	4	1	Paul Mckenna's "I can make you sleep" music - 95% of the time / Occasionally (5%) I listen to something like: Adele - 21 or Dvorak - New World Symphony / / I rarely have a problem getting to sleep but I listen to music when I'm in a phase of having disturbed sleep.	7	1	3	4
124	3	22	2.75	1.66905	33	3.66667	1.22474	44	44	0	7	0	0	0	0	0	0	2	2	0	0	0	0	0	0	0	1	1	0	9	1	1.32288	0	0	0	93.75	27	2	183	11	7	4	5	2
125	7	35	4.375	2.97309	33	3.66667	1	43	43	0	6	1	1	0	2	2	0	2	2	0	0	0	0	0	0	0	2	2	0	9	1	1.22474	0	0	0	82.3529	26	1	183	13	6	2	4	1	folk, roots, blues - music that is familiar and not too up tempo	5	1	4	3
126	8	31	4.42857	1.39728	36	4	1.5	22	22	0	7	1	1	0	2	2	0	3	3	0	2	2	0	0	0	0	1	1	0	13	1.44444	1.13039	0	0	0	94.4444	5	2	183	10	5	4	5	1	metal / rock / screamo / /	5	1	3	4
127	6	33	4.71429	1.97605	11	1.22222	0.666667	39	39	0	6	1	1	0	2	2	0	0	0	0	0	0	0	0	0	0	2	2	0	11	1.22222	1.20185	0	0	0	87.5	22	2	183	10	5	4	6	2
128	4	7	1	0	28	3.11111	1.16667	55	55	0	4	1	1	0	1	1	0	0	0	0	2	2	0	0	0	0	1	1	0	5	0.555556	1.13039	0	0	0	93.3333	38	2	183	10	5	4	5	1	Any music, usually the alarm clock/radio	9	1	3	3
129	8	27	3.85714	1.9518	23	2.55556	1.74005	40	40	0	9	1	1	0	2	2	0	2	2	0	2	2	0	0	0	0	2	2	0	5	0.555556	1.01379	0	0	0	85.7143	23	2	183	10	5	4	4	2
130	4	8	1	0	27	3	1.65831	22	22	0	4	0	0	0	1	1	0	2	2	0	0	0	0	0	0	0	1	1	0	5	0.555556	0.726483	0	0	0	97.2222	5	2	183	9	5	4	3	1	Indie music - The Killers, etc / RnB music/Dance / / All normally in the top 40, unless I have albums saved e.g. The Killers	4	2	2	3
131	15	33	4.125	1.95941	26	2.88889	1.76383	71	71	0	7	3	3	0	3	3	0	1	1	0	1	1	0	0	0	0	3	3	0	13	1.44444	1.33333	0	0	0	62.0155	54	2	183	10	7	3	5	2
132	3	13	1.85714	0.899735	25	2.77778	1.48137	62	62	0	6	0	0	0	1	1	0	1	1	0	0	0	0	0	0	0	0	0	0	9	1	1.5	0	0	0	88.7097	45	1	183	11	5	3	6	1	Mike Oldfield. Songs of distant earth. / Moby. Play, Hotel.	7	1	4	3
133	5	7	1	0	25	2.77778	0.833333	45	45	0	6	0	0	0	0	0	0	2	2	0	0	0	0	0	0	0	1	1	0	8	0.888889	1.2693	0	0	0	75	28	2	183	9	4	4	8	1	Difficult to list as normally I have my IPod on shuffle and it covers pop,alternative, R&B and soul	4	1	4	3
134	12	7	1	0	24	2.66667	1.41421	30	30	0	7	2	2	0	3	3	0	2	2	0	1	1	0	0	0	0	2	2	0	5	0.555556	1.01379	0	0	0	71.4286	13	2	183	10	7	4	4	2
135	2	25	3.57143	1.81265	16	1.77778	0.971825	34	34	0	7	0	0	0	0	0	0	1	1	0	0	0	0	0	0	0	0	0	0	2	0.222222	0.440959	0	0	0	94.6746	17	2	65	11	6	4	8	2
136	2	16	2.28571	1.38013	34	3.77778	0.971825	31	31	0	8	0	0	0	0	0	0	0	0	0	0	0	0	0	0	0	1	1	0	2	0.222222	0.440959	0	0	0	87.5	14	2	183	12	5	4	5	1	Singer-songwriter, relaxed music. Newton Faulkner, Little Dragon, Zero 7.	1	1	2	1
137	4	29	4.14286	1.57359	43	4.77778	0.971825	29	29	0	7	0	0	0	0	0	0	1	1	0	1	1	0	3	3	0	0	0	0	0	0	0	0	0	0	94.5	12	1	9	11	4	6	8	1	Slow and gentle music - Brain Eno, Jazz, Classical, Van Morrison, Pink Floyd, Alan Parsons Project, George Harrison, Joni Mitchell.	7	1	4	4
138	3	27	3.375	1.30247	46	5.11111	1.69148	54	54	0	1	0	0	0	0	0	0	0	0	0	0	0	0	0	0	0	0	0	0	7	0.777778	1.09291	0	0	0	75	37	2	183	10	4	4	8	1	Light classical music	6	1	4	4
139	8	35	5	1.1547	40	4.44444	1.74005	19	19	0	8	1	1	0	3	3	0	3	3	0	0	0	0	0	0	0	2	2	0	10	1.11111	1.2693	0	0	0	90	2	1	183	13	4	3	1	2
140	2	42	5.25	2.18763	40	4.44444	1.01379	25	25	0	3	0	0	0	0	0	0	0	0	0	0	0	0	0	0	0	0	0	0	5	0.555556	0.881917	0	0	0	80	8	1	183	10	5	7	8	2
141	3	40	5.71429	1.60357	34	3.77778	1.09291	28	28	0	3	0	0	0	1	1	0	1	1	0	0	0	0	0	0	0	0	0	0	2	0.222222	0.440959	0	0	0	94.1176	11	2	183	10	7	4	7	2
142	6	31	4.42857	2.1492	42	4.66667	1.41421	46	46	0	1	1	1	0	2	2	0	2	2	0	0	0	0	0	0	0	1	1	0	2	0.222222	0.666667	0	0	0	90	29	1	183	10	5	4	7	2
143	4	10	1.42857	0.534522	13	1.44444	0.527046	25	25	0	3	0	0	0	1	1	0	1	1	0	0	0	0	0	0	0	1	1	0	2	0.222222	0.440959	0	0	0	94.1176	8	2	183	13	5	4	8	2
144	4	33	4.125	2.23207	9	1	0	20	20	0	2	0	0	0	0	0	0	1	1	0	2	2	0	0	0	0	1	1	0	4	0.444444	0.726483	0	0	0	93.75	3	2	183	13	4	6	3	2
145	3	28	4	2.16025	49	5.44444	1.33333	20	20	0	2	1	1	0	1	1	0	0	0	0	0	0	0	0	0	0	1	1	0	6	0.666667	0.707107	0	0	0	94.4444	3	2	183	13	4	7	8	2
146	12	46	6.57143	0.534522	50	5.55556	1.5899	23	23	0	9	1	1	0	2	2	0	3	3	0	3	3	0	0	0	0	3	3	0	13	1.44444	1.33333	0	0	0	75	6	2	183	10	5	2	1	1	classical music or country/folk music that is slow, soft or lilting	9	2	3	3
147	9	21	2.625	1.76777	32	3.55556	1.23603	25	25	0	9	1	1	0	1	1	0	3	3	0	2	2	0	0	0	0	2	2	0	7	0.777778	0.833333	0	0	0	75	8	2	183	10	6	4	4	2
148	5	34	4.25	1.90863	51	5.66667	1.22474	25	25	0	8	1	1	0	1	1	0	3	3	0	0	0	0	0	0	0	1	1	0	4	0.444444	0.881917	0	0	0	100	8	1	183	10	6	7	1	2
149	9	24	3.42857	0.9759	24	2.66667	1	56	56	0	0	0	0	0	1	1	0	1	1	0	1	1	0	0	0	0	2	2	0	6	0.666667	1.11803	0	0	0	66.6667	39	2	183	13	5	4	2	2
150	5	33	4.125	1.72689	48	5.33333	1.80278	28	28	0	3	0	0	0	0	0	0	2	2	0	1	1	0	0	0	0	1	1	0	5	0.555556	1.13039	0	0	0	81.1111	11	2	183	9	5	4	3	1	Anything by the following bands: / / Air / Arcade Fire / Bright Eyes / Nerina Pallot / /	9	1	2	1
151	10	42	5.25	2.12132	43	4.77778	0.971825	24	24	0	9	3	3	0	3	3	0	3	3	0	1	1	0	0	0	0	2	2	0	9	1	1.11803	0	0	0	70	7	2	183	10	5	4	3	2
152	13	8	1	0	38	4.22222	0.971825	41	41	0	10	1	1	0	2	2	0	3	3	0	0	0	0	0	0	0	3	3	0	12	1.33333	1.41421	0	0	0	67.7419	24	1	183	10	5	4	5	2
153	6	11	1.57143	0.9759	30	3.33333	1.22474	54	54	0	7	0	0	0	1	1	0	3	3	0	1	1	0	0	0	0	1	1	0	2	0.222222	0.440959	0	0	0	93.1034	37	2	183	10	4	4	8	2
154	9	35	4.375	1.99553	32	3.55556	0.527046	29	29	0	9	2	2	0	3	3	0	2	2	0	0	0	0	0	0	0	2	2	0	10	1.11111	1.2693	0	0	0	85.7143	12	2	183	13	5	4	4	1	I haven't listened to music while trying to sleep recently, but I used to listen to Coldplay XY to help me relax.	1	1	4	3
155	8	11	1.375	1.06066	30	3.33333	1.5	31	31	0	8	1	1	0	2	2	0	2	2	0	0	0	0	0	0	0	2	2	0	8	0.888889	1.16667	0	0	0	75	14	2	183	10	4	3	3	1	any chart music	4	1	4	3
156	12	30	4.28571	1.60357	38	4.22222	1.48137	36	36	0	10	1	1	0	2	2	0	3	3	0	3	3	0	0	0	0	3	3	0	8	0.888889	1.2693	0	0	0	76.9231	19	1	183	10	6	4	7	2
157	9	7	1	0	33	3.66667	2.29129	23	23	0	10	3	3	0	3	3	0	3	3	0	2	2	0	0	0	0	2	2	0	9	1	1.22474	0	0	0	100	6	2	183	13	6	4	3	2
158	7	9	1.28571	0.755929	16	1.77778	0.971825	34	34	0	7	0	0	0	0	0	0	2	2	0	1	1	0	0	0	0	1	1	0	15	1.66667	1.11803	0	0	0	80.5369	17	2	183	10	6	3	4	2
159	2	31	4.42857	1.71825	37	4.11111	1.83333	28	28	0	6	0	0	0	1	1	0	0	0	0	0	0	0	0	0	0	0	0	0	6	0.666667	0.707107	0	0	0	94.1176	11	1	183	11	5	4	5	1	No particular genre or artists, but I would avoid anything 'heavy'. For example I often listen to hip-hop or rock but I wouldn't listen to these to fall asleep to.	1	1	1	1
160	6	44	5.5	2	40	4.44444	1.01379	39	39	0	9	2	2	0	2	2	0	2	2	0	1	1	0	0	0	0	0	0	0	11	1.22222	0.971825	0	0	0	87.5	22	2	183	10	7	3	4	1	Listening to quiet, classical music	4	1	4	2
161	5	43	6.14286	1.46385	38	4.22222	1.56347	29	29	0	7	0	0	0	2	2	0	1	1	0	1	1	0	0	0	0	1	1	0	16	1.77778	1.30171	0	0	0	87.5	12	2	183	10	6	3	3	2
162	9	25	3.57143	1.61835	37	4.11111	1.05409	25	25	0	4	2	2	0	2	2	0	3	3	0	0	0	0	0	0	0	2	2	0	5	0.555556	1.01379	0	0	0	80	8	1	183	10	5	4	8	1	Spoken word	7	1	4	3
163	5	8	1	0	37	4.11111	1.83333	28	28	0	8	1	1	0	1	1	0	3	3	0	0	0	0	0	0	0	1	1	0	6	0.666667	0.866025	0	0	0	94.1176	11	1	183	10	5	4	7	2
164	8	30	4.28571	1.60357	33	3.66667	1.11803	39	39	0	8	1	1	0	2	2	0	3	3	0	0	0	0	0	0	0	2	2	0	2	0.222222	0.666667	0	0	0	89.6552	22	1	183	9	7	4	6	2
165	8	12	1.71429	1.25357	42	4.66667	1.80278	23	23	0	7	2	2	0	1	1	0	1	1	0	2	2	0	0	0	0	1	1	0	5	0.555556	0.726483	0	0	0	75	6	2	78	11	6	4	3	1	Soft and soothing songs	4	1	4	4
166	7	48	6.85714	0.377964	38	4.22222	1.48137	53	53	0	8	0	0	0	1	1	0	1	1	0	0	0	0	0	0	0	2	2	0	7	0.777778	1.09291	0	0	0	80	36	2	183	10	5	4	8	1	I prefer classical music as I find it very soothing and easy to listen to.	6	1	5	3
167	3	30	3.75	1.38873	40	4.44444	1.50923	24	24	0	2	0	0	0	0	0	0	2	2	0	0	0	0	0	0	0	1	1	0	3	0.333333	0.707107	0	0	0	100	7	2	183	10	4	4	5	1	instrumental	1	1	2	2
168	10	43	5.375	2.38672	43	4.77778	1.92209	20	20	0	6	2	2	0	2	2	0	1	1	0	3	3	0	0	0	0	3	3	0	8	0.888889	1.36423	0	0	0	75	3	2	183	13	4	3	1	1	I'll Be Ready - Sunblock / / Palladio - Karl Jenkins / /	5	1	4	4
169	8	24	3.42857	1.81265	41	4.55556	1.66667	38	38	0	6	3	3	0	3	3	0	1	1	0	0	0	0	0	0	0	1	1	0	11	1.22222	1.20185	0	0	0	85.7143	21	2	183	9	4	4	5	1	Motown as its quite chilled	4	1	3	3
170	11	32	4.57143	1.61835	49	5.44444	1.50923	26	26	0	9	0	0	0	1	1	0	3	3	0	1	1	0	0	0	0	2	2	0	11	1.22222	1.30171	0	0	0	63.1579	9	2	183	13	6	7	3	1	Folk music, Indie, Classical. Joni Mitchell - Blue; John Martyn; The Stone Roses; Vivaldi.	9	1	4	5
171	2	12	1.5	0.92582	35	3.88889	1.16667	42	42	0	9	0	0	0	0	0	0	0	0	0	0	0	0	0	0	0	1	1	0	5	0.555556	0.881917	0	0	0	94.4444	25	2	183	2	7	4	7	2
172	2	11	1.57143	0.9759	17	1.88889	1.2693	41	41	0	4	0	0	0	0	0	0	0	0	0	0	0	0	0	0	0	1	1	0	3	0.333333	0.5	0	0	0	91.25	24	1	183	10	5	4	3	1	Its actually spoken books that I enjoy the most - not music per say.	6	1	4	2
173	2	28	4	1.63299	33	3.66667	1.32288	23	23	0	3	0	0	0	0	0	0	2	2	0	0	0	0	0	0	0	0	0	0	1	0.111111	0.333333	0	0	0	94.1176	6	2	183	13	5	4	3	2
174	6	33	4.125	1.88509	16	1.77778	0.833333	28	28	0	7	1	1	0	2	2	0	1	1	0	0	0	0	0	0	0	1	1	0	2	0.222222	0.666667	0	0	0	83.3333	11	2	183	13	5	6	2	1	Tchaikovski, Chopin, OST of musicals (Jesus Christ Superstar, The Fiddler on the Roof), Joan Manuel Serrat	4	1	1	1
175	5	42	6	1.52753	43	4.77778	1.20185	23	23	0	4	2	2	0	1	1	0	1	1	0	0	0	0	0	0	0	1	1	0	6	0.666667	0.707107	0	0	0	87.8788	6	2	183	13	6	4	3	1	Classic fm, Pride and Prejudice film soundtrack, Sense and Sensibility film soundtrack, Rachmaninov Piano Concerto no.2	4	1	3	3
176	3	26	3.71429	2.28869	21	2.33333	0.866025	26	26	0	6	1	1	0	0	0	0	0	0	0	0	0	0	0	0	0	1	1	0	4	0.444444	0.726483	0	0	0	88.8889	9	2	183	10	7	4	7	1	classical or contempory-classical music. Such as Bond, Escala, etc. Film score music such as Hans Zimmer. / Slow or relaxing love songs / pop music type genre.	9	1	3	3
177	5	29	3.625	1.84681	25	2.77778	1.64148	20	20	0	3	2	2	0	2	2	0	2	2	0	2	2	0	0	0	0	0	0	0	2	0.222222	0.666667	0	0	0	90	3	2	183	13	4	3	1	2
178	4	10	1.42857	0.786796	32	3.55556	1.424	25	25	0	9	0	0	0	0	0	0	1	1	0	1	1	0	0	0	0	1	1	0	15	1.66667	1.11803	0	0	0	125	8	2	150	11	5	4	5	1	sogs	4	2	2	1
179	7	24	3	2.32993	45	5	0.866025	28	28	0	1	2	2	0	3	3	0	3	3	0	0	0	0	0	0	0	1	1	0	7	0.777778	1.20185	0	0	0	87.5	11	2	183	12	6	4	3	1	Just the regular music I was listening to during the day (indie rock, soft electronic music).	1	2	2	2
180	10	32	4.57143	2.37045	61	6.77778	0.440959	23	23	0	9	1	1	0	1	1	0	3	3	0	2	2	0	0	0	0	2	2	0	5	0.555556	0.726483	0	0	0	68.4211	6	1	183	10	5	4	2	2
181	6	23	2.875	1.45774	46	5.11111	0.600925	25	25	0	9	2	2	0	2	2	0	1	1	0	0	0	0	0	0	0	1	1	0	5	0.555556	0.881917	0	0	0	86.6667	8	2	183	10	6	4	2	2
182	14	29	3.625	1.68502	44	4.88889	1.83333	35	35	0	8	3	3	0	3	3	0	2	2	0	0	0	0	0	0	0	3	3	0	7	0.777778	1.20185	0	0	0	59.2593	18	1	183	10	6	4	3	1	Nothing specific, just whatever I fancy listening to at the time. More as a distraction while I try am awake rather than a specific sleep aid.	5	2	3	1
183	4	8	1	0	33	3.66667	1	24	24	0	6	0	0	0	1	1	0	1	1	0	0	0	0	0	0	0	1	1	0	4	0.444444	0.726483	0	0	0	100	7	1	183	3	4	2	1	2
184	6	33	4.71429	1.88982	37	4.11111	1.2693	30	30	0	6	1	1	0	1	1	0	1	1	0	1	1	0	0	0	0	2	2	0	3	0.333333	0.707107	0	0	0	86.6667	13	2	48	11	5	6	1	1	Something relaxing like classical, or certain songs by Pentatonix, All Out, Groove for Thought	5	1	4	3
185	4	35	4.375	1.99553	42	4.66667	1.11803	48	48	0	6	0	0	0	1	1	0	1	1	0	0	0	0	0	0	0	1	1	0	6	0.666667	1	0	0	0	84.8485	31	1	183	10	6	4	8	1	medieval instrumental/vocal / russian orthodox chant / ambient/electronica e.g tangerine dream, william orbit / ambient/classical e.g philip glass /	9	1	4	4
186	9	7	1	0	34	3.77778	1.48137	26	26	0	10	2	2	0	3	3	0	3	3	0	0	0	0	0	0	0	2	2	0	4	0.444444	0.527046	0	0	0	87.0968	9	1	183	13	7	4	7	2
187	4	23	2.875	1.72689	37	4.11111	1.61589	23	23	0	7	1	1	0	1	1	0	2	2	0	0	0	0	0	0	0	1	1	0	2	0.222222	0.666667	0	0	0	89.4737	6	1	183	10	5	4	3	1	Chilled out music, more instrumental.	9	1	3	3
188	5	16	2.28571	1.49603	30	3.33333	1.32288	29	29	0	6	1	1	0	1	1	0	2	2	0	2	2	0	0	0	0	1	1	0	4	0.444444	0.527046	0	0	0	93.3333	12	2	183	10	7	4	6	2
189	7	11	1.57143	1.51186	37	4.11111	0.927961	55	55	0	8	1	1	0	0	0	0	2	2	0	0	0	0	3	3	0	1	1	0	2	0.222222	0.440959	0	0	0	94.1176	38	2	183	10	4	4	3	1	Smooth Radio - slow ballads often with a romantic theme.	9	1	3	4
190	5	28	3.5	2.13809	43	4.77778	1.39443	20	20	0	7	0	0	0	1	1	0	1	1	0	1	1	0	0	0	0	2	2	0	6	0.666667	0.866025	0	0	0	90	3	1	75	10	4	2	1	1	Sam smith, in the lonely hour / Taylor swift, white horse / Any other soft pop music / the scientist glee cover version /	5	1	4	3
191	3	24	3.42857	1.27242	12	1.33333	0.707107	20	20	0	1	1	1	0	1	1	0	2	2	0	0	0	0	0	0	0	0	0	0	3	0.333333	0.5	0	0	0	94.4444	3	2	183	13	4	2	1	2
192	4	43	6.14286	1.86445	50	5.55556	1.74005	31	31	0	9	1	1	0	0	0	0	2	2	0	0	0	0	0	0	0	1	1	0	4	0.444444	0.726483	0	0	0	87.5	14	2	61	10	6	7	7	1	all sorts of classical music, especially for piano.	1	2	1	1
193	2	34	4.85714	1.67616	50	5.55556	1.01379	26	26	0	8	1	1	0	1	1	0	0	0	0	0	0	0	0	0	0	0	0	0	3	0.333333	0.707107	0	0	0	90.3226	9	2	183	8	5	4	5	1	Classical music, I often listen to deuter sea and silence if I am having trouble getting to sleep	9	1	4	3
194	5	35	5	1.73205	25	2.77778	1.30171	25	25	0	3	1	1	0	1	1	0	3	3	0	1	1	0	0	0	0	1	1	0	7	0.777778	0.833333	0	0	0	94.1176	8	2	183	10	6	4	5	1	familiar music - either the radio (like hallam fm) or musicals soundtracks	9	1	2	2
195	2	16	2.28571	1.70434	44	4.88889	1.96497	26	26	0	4	0	0	0	0	0	0	2	2	0	0	0	0	0	0	0	1	1	0	0	0	0	0	0	0	88.2353	9	1	183	10	7	4	5	1	Aphex Twin - Selected Ambient Works / Ulrich Schnauss / Air / Brian Eno /	9	1	2	2
196	6	7	1	0	25	2.77778	1.20185	32	32	0	3	0	0	0	1	1	0	2	2	0	1	1	0	0	0	0	1	1	0	7	0.777778	1.09291	0	0	0	80	15	2	183	10	5	4	3	1	Radio / Athlete / Snow patrol	1	1	4	3
197	11	22	3.14286	1.86445	32	3.55556	2.06828	33	33	0	8	3	3	0	3	3	0	3	3	0	0	0	0	0	0	0	2	2	0	9	1	1.11803	0	0	0	66.6667	16	2	183	12	5	6	5	2
198	4	31	4.42857	1.39728	34	3.77778	1.64148	20	20	0	3	1	1	0	2	2	0	0	0	0	0	0	0	0	0	0	1	1	0	4	0.444444	0.726483	0	0	0	93.75	3	2	183	10	4	3	1	1		5	1	4	2
199	3	41	5.85714	1.06904	42	4.66667	2.06155	22	22	0	3	0	0	0	0	0	0	0	0	0	1	1	0	0	0	0	1	1	0	2	0.222222	0.440959	0	0	0	84.2105	5	1	183	2	5	4	3	1	Shuffle on my ipod. So anything from metal/rock to funk to pop and hip hop	9	1	4	3
200	9	45	5.625	1.99553	34	3.77778	1.48137	30	30	0	7	1	1	0	2	2	0	3	3	0	1	1	0	0	0	0	2	2	0	13	1.44444	1.23603	0	0	0	77.7778	13	2	183	13	5	4	3	1	Anything calming, preferably not with lyrics that I'm familiar with.	9	2	2	3
201	9	32	4.57143	1.90238	30	3.33333	1.32288	32	32	0	8	2	2	0	3	3	0	2	2	0	0	0	0	0	0	0	2	2	0	5	0.555556	1.13039	0	0	0	80	15	2	183	10	7	4	3	1	I used to listen to John Peel on the radio - who played a very eclectic mix of stuff. I would turn it down very very low until it was only just audible. That was between roughly 1996 and 1999. Then I moved to Radio 4 and now audio books, occasionally white noise tracks or rain sounds etc. Sometimes a hypnotherapy download. I haven't tried music for years because most of the stuff I listen to whil…	1	1	4	2
202	10	7	1	0	20	2.22222	1.39443	50	50	0	8	2	2	0	3	3	0	1	1	0	1	1	0	0	0	0	2	2	0	7	0.777778	1.09291	0	0	0	66.6667	33	1	183	10	7	4	7	1	quiet, soothing, sad	7	1	4	3
203	10	9	1.125	0.353553	41	4.55556	1.87824	21	21	0	10	1	1	0	1	1	0	3	3	0	1	1	0	2	2	0	2	2	0	12	1.33333	1.11803	0	0	0	80	4	2	183	10	4	4	3	1	Meditation music / Nature Sounds	4	1	3	3
204	6	28	4	1	32	3.55556	1.13039	25	25	0	9	1	1	0	2	2	0	2	2	0	1	1	0	0	0	0	1	1	0	4	0.444444	0.726483	0	0	0	88.2353	8	2	183	10	6	4	3	2
205	3	38	5.42857	1.81265	46	5.11111	1.36423	22	22	0	3	1	1	0	0	0	0	0	0	0	1	1	0	0	0	0	0	0	0	3	0.333333	0.5	0	0	0	88.2353	5	2	183	13	5	6	6	1	Bon Iver / relaxing classical music	9	1	4	2
206	5	31	4.42857	1.98806	45	5	1.41421	42	42	0	7	1	1	0	1	1	0	1	1	0	1	1	0	0	0	0	1	1	0	5	0.555556	0.881917	0	0	0	82.3529	25	2	183	10	7	4	8	1	Late Junction on Radio 3	4	1	4	2
207	9	9	1.28571	0.48795	27	3	1.41421	27	27	0	2	1	1	0	3	3	0	1	1	0	0	0	0	1	1	0	2	2	0	5	0.555556	1.01379	0	0	0	73.6842	10	2	183	13	6	4	3	2
208	6	33	4.71429	2.28869	36	4	1.22474	20	20	0	4	1	1	0	2	2	0	0	0	0	1	1	0	0	0	0	1	1	0	4	0.444444	1.01379	0	0	0	92.8571	3	2	183	13	4	7	1	1	sounds of water, sounds to sleep to (on YouTube)	4	1	3	2
209	4	20	2.85714	2.85357	22	2.44444	2.12786	33	33	0	7	1	1	0	1	1	0	1	1	0	1	1	0	0	0	0	1	1	0	4	0.444444	0.527046	0	0	0	87.5	16	2	79	9	5	4	2	2
210	12	31	4.42857	0.9759	43	4.77778	0.666667	30	30	0	8	1	1	0	2	2	0	3	3	0	1	1	0	0	0	0	3	3	0	16	1.77778	0.666667	0	0	0	58.3333	13	1	183	2	6	4	2	2
211	3	32	4.57143	1.27242	16	1.77778	0.833333	27	27	0	2	0	0	0	1	1	0	1	1	0	0	0	0	0	0	0	0	0	0	4	0.444444	0.527046	0	0	0	91.6667	10	2	183	10	6	4	8	1	Classical music - Handel, Mozart	9	1	4	3
212	8	9	1.125	0.353553	31	3.44444	1.94365	45	45	0	6	0	0	0	1	1	0	2	2	0	0	0	0	0	0	0	2	2	0	6	0.666667	1.11803	0	0	0	75.8621	28	2	183	10	4	4	8	2
213	3	13	1.85714	1.86445	36	4	1.11803	26	26	0	2	0	0	0	1	1	0	0	0	0	0	0	0	0	0	0	1	1	0	1	0.111111	0.333333	0	0	0	93.75	9	2	183	10	4	4	6	1	Soft rock and acoustic.	1	2	2	2
214	13	9	1.28571	0.48795	47	5.22222	1.20185	22	22	0	4	3	3	0	3	3	0	1	1	0	0	0	0	0	0	0	2	2	0	6	0.666667	1.11803	0	0	0	64.2857	5	1	183	10	6	4	8	2
215	9	11	1.375	1.06066	33	3.66667	2.23607	58	58	0	6	0	0	0	0	0	0	2	2	0	2	2	0	0	0	0	2	2	0	11	1.22222	1.48137	0	0	0	82.1429	41	1	183	10	6	4	6	1	Gregorian chant. Nature sounds. /	5	1	4	1
216	7	25	3.125	2.10017	21	2.33333	1.5	23	23	0	7	2	2	0	2	2	0	1	1	0	0	0	0	0	0	0	1	1	0	10	1.11111	1.2693	0	0	0	85.7143	6	2	183	11	5	7	2	2
217	3	29	4.14286	1.86445	21	2.33333	1.58114	30	30	0	3	1	1	0	0	0	0	2	2	0	0	0	0	0	0	0	0	0	0	5	0.555556	1.13039	0	0	0	85.7143	13	2	183	10	4	4	5	2
218	6	40	5.71429	1.70434	36	4	0.866025	21	21	0	4	2	2	0	2	2	0	2	2	0	0	0	0	0	0	0	1	1	0	2	0.222222	0.440959	0	0	0	75	4	2	183	13	4	7	1	1	Either songs that I've had stuck in my head a lot - Clean Bandit: Rather Be, Pharrel: Happy, Paramore: Only Exception. / Or quieter songs I also like to listen to when I travel - Sufjan Stevens: Illinoise (Album), Air: Moon Safari (Album), MuteMath: Stare at the Sun/Obsolete, Flaming Lips: Do You Realise, Debussy: Claire de Lune, Royksopp: Melody AM (Album), Sakamoto: Merry Christmas Mr Lawrence …	4	1	5	3
219	5	12	1.71429	1.25357	32	3.55556	1.33333	26	26	0	7	1	1	0	1	1	0	3	3	0	1	1	0	0	0	0	1	1	0	4	0.444444	0.726483	0	0	0	88.8889	9	1	183	10	7	8	8	1	Jazz, classical - played at low volumes.	1	1	4	3
220	9	31	3.875	1.55265	31	3.44444	0.881917	54	54	0	6	2	2	0	2	2	0	2	2	0	2	2	0	0	0	0	1	1	0	7	0.777778	0.971825	0	0	0	78.5714	37	2	183	10	6	3	4	1	I do not recall such items as requested. I have used a relaxation app downloaded to my iphone (relax melodies)	4	1	3	4
221	5	42	5.25	1.90863	52	5.77778	1.64148	25	25	0	10	1	1	0	3	3	0	2	2	0	0	0	0	0	0	0	1	1	0	5	0.555556	0.881917	0	0	0	100	8	2	183	11	6	3	5	1	I listen to music that I like, but softer songs. I listen to bands such as Skindred, Metallica, Megadeth, The Sharrow, Led Zeppelin, The Beatles, The Rolling Stones. All are within the rock genre, however I choose the softer songs of these artists.	4	1	4	4
222	5	37	5.28571	1.38013	40	4.44444	1.50923	30	30	0	2	1	1	0	0	0	0	1	1	0	1	1	0	0	0	0	1	1	0	8	0.888889	0.927961	0	0	0	78.9474	13	2	183	13	4	7	4	1	I use an android app called Ambio, you create mixes of sounds and samples. Very slow waves, slow relaxing sitar type samples and low volume bells such as singing bowls and metal wind chimes (not wooden!) make me fall asleep. Also Amnesiac and kid A by Radiohead are good for sleeping. Nothing too fast and nothing I can sing along to too much - eg folk music is too singy. Stuff with a steady beat a…	5	1	4	3
223	6	14	2	1.41421	24	2.66667	1.87083	21	21	0	8	1	1	0	2	2	0	2	2	0	0	0	0	0	0	0	1	1	0	11	1.22222	0.971825	0	0	0	85.7143	4	2	183	13	4	7	2	1	I normally listen to Audio books to help me sleep, but sometimes i listen to calming music, like james blunt.	5	1	5	3
224	4	15	2.14286	2.0354	39	4.33333	1.93649	21	21	0	6	0	0	0	0	0	0	2	2	0	0	0	0	0	0	0	1	1	0	3	0.333333	0.5	0	0	0	83.3333	4	2	183	10	4	3	1	1	generally found a song that I liked and set it to replay for the whole night. usually deep house music with deep female vocals (usually what I get in my Youtube subscriptions from the majesticcasual channel, or by artists like lana del rey) / / sometimes also used 8tracks or an internet radio to give me a random playlist of classical music	4	1	3	3
225	7	26	3.71429	1.79947	36	4	1.41421	19	19	0	4	1	1	0	2	2	0	1	1	0	0	0	0	0	0	0	2	2	0	3	0.333333	0.5	0	0	0	77.7778	2	2	183	10	4	2	2	1	Chilled out music, Ben Howard	4	1	4	3
226	14	32	4.57143	2.50713	20	2.22222	1.20185	44	44	0	10	2	2	0	3	3	0	3	3	0	2	2	0	2	2	0	2	2	0	2	0.222222	0.666667	0	0	0	79.3651	27	2	183	10	5	3	8	2
227	14	7	1	0	21	2.33333	1.22474	38	38	0	7	2	2	0	3	3	0	2	2	0	0	0	0	3	3	0	2	2	0	10	1.11111	1.45297	0	0	0	66.6667	21	2	183	9	4	4	7	2
228	4	28	4	1.29099	35	3.88889	1.16667	25	25	0	8	1	1	0	1	1	0	2	2	0	0	0	0	0	0	0	1	1	0	2	0.222222	0.440959	0	0	0	93.9597	8	2	183	10	6	6	1	2
229	4	34	4.85714	1.67616	28	3.11111	1.61589	23	23	0	8	1	1	0	1	1	0	2	2	0	0	0	0	0	0	0	1	1	0	3	0.333333	0.5	0	0	0	100	6	2	183	13	6	4	3	2
230	13	16	2.28571	2.36039	25	2.77778	0.440959	43	43	0	7	2	2	0	2	2	0	3	3	0	2	2	0	0	0	0	2	2	0	10	1.11111	1.2693	0	0	0	60	26	2	183	10	4	4	3	1	It's a buddist medication CD, 20 minutes long, very gentle flute playing. It was advised due to anxiety issues.	4	1	4	3
231	13	9	1.28571	0.48795	37	4.11111	1.16667	55	55	0	6	2	2	0	3	3	0	2	2	0	0	0	0	0	0	0	2	2	0	8	0.888889	1.2693	0	0	0	50	38	2	183	10	7	4	6	2
232	8	16	2	1.06904	56	6.22222	1.20185	27	27	0	3	1	1	0	1	1	0	2	2	0	2	2	0	0	0	0	2	2	0	3	0.333333	0.707107	0	0	0	75	10	2	183	11	6	4	7	1	Acoustic slow songs mostly! City and Colour, Owen (I do percieve album), Conor Oberst.	4	1	3	3
233	4	22	2.75	2.05287	45	5	1.87083	25	25	0	2	0	0	0	1	1	0	2	2	0	0	0	0	0	0	0	1	1	0	3	0.333333	0.707107	0	0	0	100	8	1	183	10	4	4	7	1	Genres: / Ambiant / Dark ambiant / Electronic body music /	5	1	4	4
234	4	30	4.28571	1.25357	43	4.77778	0.971825	36	36	0	3	1	1	0	1	1	0	1	1	0	1	1	0	0	0	0	1	1	0	8	0.888889	1.2693	0	0	0	88.8889	19	2	183	13	5	4	3	1		1	2	2	2
235	4	27	3.85714	2.19306	36	4	1	43	43	0	3	0	0	0	0	0	0	0	0	0	2	2	0	0	0	0	1	1	0	7	0.777778	1.30171	0	0	0	93.1034	26	1	183	10	7	4	5	1	Heavy Metal / Hard Rock	5	1	4	3
236	5	36	4.5	2	37	4.11111	1.45297	43	43	0	4	1	1	0	1	1	0	0	0	0	1	1	0	0	0	0	0	0	0	6	0.666667	0.866025	0	0	0	82.7586	26	2	183	10	6	4	5	1	Gold FM (classic 60's, 70's and 80's songs) / Artic Monkeys / / I usually listen to talk/discussion radio channels to help me get to sleep.	4		2	2
237	1	7	1	0	34	3.77778	1.30171	27	27	0	3	0	0	0	0	0	0	0	0	0	0	0	0	0	0	0	0	0	0	4	0.444444	1.01379	0	0	0	88.8889	10	2	183	9	3	4	7	2
238	6	24	3	1.77281	42	4.66667	1.11803	19	19	0	7	1	1	0	2	2	0	1	1	0	0	0	0	0	0	0	1	1	0	11	1.22222	1.30171	0	0	0	84.2105	2	2	183	10	4	7	1	1	The most helpful music that I use the most frequently is a playlist of songs by artist Holly Miranda. It includes some original tracks as well as a lot of covers, and it is from her Soundcloud profile (soundcloud.com/hollymiranda). Other than that, I listen to quiet, slow and soothing music, by people with what I consider to be beautiful voices. An album I have used successfully is The Eventually…	4	1	5	1
239	3	35	5	2.64575	19	2.11111	1.45297	35	35	0	7	0	0	0	0	0	0	3	3	0	0	0	0	0	0	0	0	0	0	4	0.444444	1.01379	0	0	0	97.2973	18	2	183	10	7	4	7	1	I used to just have the local commercial radio station on a sleep timer on my alarm clock.	1	2	3	3
240	6	24	3	1.77281	39	4.33333	1.22474	53	53	0	7	0	0	0	1	1	0	1	1	0	0	0	0	0	0	0	1	1	0	5	0.555556	0.881917	0	0	0	75.8824	36	2	183	10	7	4	6	2
241	6	8	1.14286	0.377964	32	3.55556	1.50923	32	32	0	8	2	2	0	2	2	0	2	2	0	0	0	0	0	0	0	1	1	0	3	0.333333	0.5	0	0	0	89.2857	15	1	183	11	6	4	8	1	Sigur Ros / Classical music	4	2	2	2
242	4	15	2.14286	1.9518	11	1.22222	0.666667	30	30	0	2	1	1	0	1	1	0	2	2	0	0	0	0	0	0	0	1	1	0	4	0.444444	0.527046	0	0	0	87.5	13	2	183	10	7	4	6	2
243	7	25	3.57143	1.81265	34	3.77778	1.7873	25	25	0	3	1	1	0	2	2	0	2	2	0	0	0	0	0	0	0	2	2	0	11	1.22222	1.30171	0	0	0	88.2353	8	1	183	7	6	4	3	1	Classical music, such as Pachelbel or Bach, 'Chillout' music such as Bob Sinclair or Bed Maps or slow soulful music such as Dido or Adele.	9	2	2	2
244	8	39	5.57143	2.1492	37	4.11111	1.53659	19	19	0	2	0	0	0	1	1	0	3	3	0	0	0	0	3	3	0	1	1	0	2	0.222222	0.440959	0	0	0	111.111	2	2	183	10	4	6	8	1	Spotify sleep album / Rain, thunder / Bird and whale boises	9	1	5	2
245	12	41	5.85714	1.06904	38	4.22222	1.09291	19	19	0	7	3	3	0	3	3	0	3	3	0	2	2	0	0	0	0	2	2	0	7	0.777778	0.833333	0	0	0	58.3333	2	2	183	13	4	7	1	1	I sometimes listen to gentle piano music, Celtic music, relaxing music (Celtic, piano, guitar, flute...) with nature sounds or the Youtube playlist "Studio Ghibli Music Box Collection".	6	1	4	3
246	6	31	4.42857	2.76026	41	4.55556	0.881917	33	33	0	7	0	0	0	1	1	0	3	3	0	0	0	0	0	0	0	1	1	0	13	1.44444	1.33333	0	0	0	94.1176	16	1	183	9	6	4	4	1	the doors, marvin gaye (inner city blues), rodriguez, bob marley, the verve,	9	1	4	2
247	5	40	5.71429	1.25357	54	6	1.11803	39	39	0	9	0	0	0	1	1	0	2	2	0	2	2	0	0	0	0	1	1	0	8	0.888889	0.927961	0	0	0	87.5	22	1	183	10	6	4	7	2
248	1	42	6	1	53	5.88889	1.16667	19	19	0	6	0	0	0	0	0	0	0	0	0	0	0	0	0	0	0	0	0	0	3	0.333333	0.5	0	0	0	106.25	2	2	183	10	4	2	2	1	Gustav Mahler symphonies	4	1	3	2
249	1	28	3.5	2.39046	45	5	1	45	45	0	3	0	0	0	0	0	0	0	0	0	0	0	0	0	0	0	0	0	0	4	0.444444	0.881917	0	0	0	96.5517	28	1	183	10	7	4	7	1	latin / spanish / classical guitar. julian bream / rodrigo y gabriela. / ryan adams - alt country and similar	5	1	2	3
250	2	41	5.85714	0.899735	50	5.55556	1.33333	30	30	0	3	0	0	0	0	0	0	0	0	0	0	0	0	0	0	0	1	1	0	5	0.555556	1.01379	0	0	0	100	13	1	183	13	7	4	4	2
251	12	14	2	1.91485	26	2.88889	0.333333	43	43	0	7	2	2	0	1	1	0	3	3	0	2	2	0	0	0	0	2	2	0	9	1	1.11803	0	0	0	60	26	2	183	10	4	4	3	1	meditation buddist must, flute sounds	4	1	4	4
252	7	20	2.5	1.77281	43	4.77778	0.971825	37	37	0	9	2	2	0	3	3	0	2	2	0	0	0	0	0	0	0	2	2	0	7	0.777778	0.833333	0	0	0	87.5	20	2	183	13	6	4	5	1	Generally radio so music interspersed with talking, tends to be radio 2 or 6 music, so rock, pop, indie, alternative.	7	1	4	3
253	4	7	1	0	21	2.33333	1.58114	50	50	0	3	1	1	0	0	0	0	2	2	0	0	0	0	0	0	0	1	1	0	6	0.666667	0.866025	0	0	0	94.4444	33	1	183	11	7	4	6	1		9	2	3	3
254	4	10	1.25	0.707107	30	3.33333	1.87083	20	20	0	3	1	1	0	1	1	0	1	1	0	0	0	0	0	0	0	1	1	0	2	0.222222	0.666667	0	0	0	88.8889	3	2	183	13	4	6	8	1	slow songs / ben howard / sam smith /	9	1	4	3
255	8	17	2.42857	0.9759	32	3.55556	1.424	35	35	0	7	2	2	0	3	3	0	2	2	0	0	0	0	0	0	0	2	2	0	10	1.11111	1.2693	0	0	0	84.8485	18	2	183	10	6	3	5	1	jazz, like Diana Krall or Stacey Kent / Indie, like The Verve, / Carole King /	4	1	4	2
256	3	7	1	0	27	3	1.41421	33	33	0	1	1	1	0	1	1	0	2	2	0	0	0	0	0	0	0	0	0	0	3	0.333333	0.5	0	0	0	88.8889	16	2	183	13	6	2	8	1	pop music	9	1	2	1
257	8	33	4.71429	1.38013	29	3.22222	0.666667	20	20	0	7	2	2	0	3	3	0	2	2	0	1	1	0	0	0	0	1	1	0	9	1	1.22474	0	0	0	89.6552	3	2	183	11	4	6	1	1	christian music, hymns and modern songs / spoken word- works the best for me! / songs from musicals (with included dialogue- eg. Les Mis, beauty and the beast) /	5	1	4	2
258	9	29	4.14286	2.26779	31	3.44444	1.94365	21	21	0	8	2	2	0	2	2	0	0	0	0	2	2	0	0	0	0	2	2	0	3	0.333333	1	0	0	0	81.4815	4	2	183	11	4	2	1	1	youtube relaxing music playlist - 4 hours long	9	2	2	1
259	11	45	6.42857	1.13389	49	5.44444	1.13039	19	19	0	9	2	2	0	3	3	0	3	3	0	2	2	0	0	0	0	3	3	0	5	0.555556	0.726483	0	0	0	80	2	1	183	13	4	7	8	1	I tend to have to "make peace" with myself when trying to sleep, and as such my current mood dictates what I listen to. For instance, if I'm down and need a good cry, "how to save a life" by the fray, "pas toi" by Tal and "Amsterdam" by Coldplay are musts. If I'm in a hyperenergetically happy mood, I'll listen to things like "up" by noemi, "starships" by nicki minaj and "il popolo dei sogni" by d…	8	1	5	5
260	9	16	2.28571	1.70434	39	4.33333	1.87083	25	25	0	3	2	2	0	3	3	0	1	1	0	0	0	0	0	0	0	3	3	0	10	1.11111	1.2693	0	0	0	95	8	2	175	13	6	7	2	1	Enya / John Legend / Beyonce / Sam Smith /	9	2	2	3
261	3	34	4.85714	1.34519	31	3.44444	1.01379	19	19	0	3	0	0	0	1	1	0	0	0	0	0	0	0	0	0	0	0	0	0	3	0.333333	0.5	0	0	0	80	2	2	183	11	4	2	8	2
262	7	17	2.125	1.80772	20	2.22222	0.971825	48	48	0	4	0	0	0	0	0	0	1	1	0	2	2	0	0	0	0	2	2	0	10	1.11111	1.36423	0	0	0	92.8571	31	1	183	10	7	4	7	2
263	13	14	1.75	0.886405	43	4.77778	0.971825	39	39	0	8	2	2	0	3	3	0	2	2	0	2	2	0	0	0	0	2	2	0	6	0.666667	1	0	0	0	62.5	22	1	183	10	5	4	7	1	New age	1	2	1	2
264	2	16	2.28571	1.38013	22	2.44444	1.50923	18	18	0	1	0	0	0	1	1	0	0	0	0	0	0	0	0	0	0	0	0	0	4	0.444444	0.726483	0	0	0	94.1176	1	2	183	11	4	6	1	2
265	6	32	4.57143	1.61835	46	5.11111	1.76383	38	38	0	8	0	0	0	1	1	0	1	1	0	0	0	0	0	0	0	1	1	0	12	1.33333	1	0	0	0	82.3529	21	2	183	13	7	4	8	2
266	3	45	5.625	2.19984	49	5.44444	1.23603	22	22	0	8	0	0	0	0	0	0	2	2	0	0	0	0	0	0	0	1	1	0	5	0.555556	0.881917	0	0	0	88.8889	5	1	183	4	4	4	2	2
267	7	7	1	0	45	5	2.39792	21	21	0	10	1	1	0	2	2	0	1	1	0	0	0	0	0	0	0	1	1	0	11	1.22222	1.09291	0	0	0	85.7143	4	2	183	10	5	2	1	1		4	1	4	3
268	3	33	4.71429	1.70434	33	3.66667	0.866025	22	22	0	8	0	0	0	1	1	0	2	2	0	0	0	0	0	0	0	0	0	0	3	0.333333	0.5	0	0	0	94.1176	5	2	183	13	6	5	6	1	Slow songs - Katie Melua	1	2	2	2
269	2	22	2.75	1.48805	21	2.33333	0.5	35	35	0	7	0	0	0	0	0	0	0	0	0	0	0	0	0	0	0	1	1	0	3	0.333333	0.707107	0	0	0	100	18	2	183	10	4	4	4	1		4	2	3	2
270	10	9	1.125	0.353553	39	4.33333	1.11803	24	24	0	8	3	3	0	2	2	0	1	1	0	1	1	0	0	0	0	2	2	0	6	0.666667	0.707107	0	0	0	83.3333	7	2	183	13	5	3	1	1	classical fm / rainy modd	9	2	2	2
271	7	38	4.75	2.43487	39	4.33333	1.32288	34	34	0	6	0	0	0	1	1	0	2	2	0	2	2	0	0	0	0	1	1	0	10	1.11111	1.16667	0	0	0	75	17	1	183	11	5	4	7	2
272	3	7	1	0	19	2.11111	0.781736	32	32	0	3	0	0	0	0	0	0	1	1	0	0	0	0	0	0	0	1	1	0	3	0.333333	0.5	0	0	0	96.3855	15	2	183	10	7	4	5	2
273	5	12	1.71429	0.48795	22	2.44444	1.94365	62	62	0	7	0	0	0	1	1	0	0	0	0	0	0	0	0	0	0	1	1	0	6	0.666667	1.11803	0	0	0	76.4706	45	2	183	10	5	3	7	2
274	8	42	5.25	2.18763	52	5.77778	1.30171	31	31	0	4	1	1	0	2	2	0	1	1	0	0	0	0	0	0	0	1	1	0	10	1.11111	1.36423	0	0	0	78.75	14	1	183	10	5	4	5	2
275	5	23	2.875	1.45774	21	2.33333	1.22474	23	23	0	7	1	1	0	1	1	0	2	2	0	0	0	0	0	0	0	1	1	0	11	1.22222	1.30171	0	0	0	87.5	6	1	183	9	5	4	3	1	Classical, Giovanni Marradi	9	1	3	2
276	4	22	3.14286	1.77281	37	4.11111	0.781736	59	59	0	7	1	1	0	1	1	0	0	0	0	0	0	0	1	1	0	1	1	0	8	0.888889	1.05409	0	0	0	88.2353	42	2	183	10	3	4	6	1		4	1	4	2
277	3	17	2.42857	1.81265	23	2.55556	1.424	32	32	0	3	1	1	0	1	1	0	0	0	0	0	0	0	0	0	0	1	1	0	4	0.444444	0.726483	0	0	0	94.6746	15	2	183	10	7	4	4	1	Classical music on the radio	4	1	4	1
278	4	16	2	0.92582	23	2.55556	1.13039	36	36	0	6	0	0	0	0	0	0	2	2	0	0	0	0	0	0	0	1	1	0	8	0.888889	1.16667	0	0	0	77.7778	19	2	183	10	7	5	7	1	Soft rock; singers-songwrtiters in my native language	5	1	5	3
279	11	12	1.71429	1.49603	25	2.77778	1.30171	22	22	0	9	1	1	0	3	3	0	3	3	0	0	0	0	0	0	0	3	3	0	5	0.555556	1.13039	0	0	0	70.5882	5	2	183	13	5	7	8	1	I usually play classical piano music, such as Ludovico Einaudi (sp?) and his compilation albums. If I just have my device on 'shuffle', it will play randomly but I will skip over songs that have a heavy drum beat, fast pace and angry vocals, such as Papa Roach or Rage Against the Machine.	6	2	3	2
280	8	15	2.14286	1.46385	38	4.22222	1.30171	30	30	0	10	1	1	0	2	2	0	3	3	0	0	0	0	0	0	0	2	2	0	10	1.11111	1.45297	0	0	0	87.5	13	1	183	10	5	4	6	1	Country music - dolly parton - all songs / Motown, The Shangri-las, madonna greatest hits, blondie greatest hits, 60's and 70's music in gerneral (rock, no glam rock!)	4	1	4	3
281	10	7	1	0	40	4.44444	1.74005	61	61	0	9	2	2	0	2	2	0	3	3	0	0	0	0	0	0	0	1	1	0	7	0.777778	1.09291	0	0	0	68.75	44	2	183	10	8	3	8	2
282	3	7	1	0	20	2.22222	1.30171	60	60	0	10	0	0	0	0	0	0	1	1	0	0	0	0	0	0	0	0	0	0	2	0.222222	0.440959	0	0	0	100	43	2	183	10	6	4	5	2
283	4	13	1.85714	2.26779	20	2.22222	1.64148	40	40	0	8	1	1	0	1	1	0	3	3	0	0	0	0	0	0	0	0	0	0	5	0.555556	1.01379	0	0	0	88.8889	23	2	183	13	5	7	2	2
284	8	9	1.28571	0.48795	28	3.11111	2.02759	24	24	0	8	1	1	0	2	2	0	2	2	0	2	2	0	0	0	0	2	2	0	10	1.11111	1.05409	0	0	0	100	7	1	183	10	6	8	8	1	There are many choices on youtube	5	1	4	4
285	3	25	3.57143	1.39728	32	3.55556	1.424	53	53	0	2	1	1	0	1	1	0	0	0	0	0	0	0	0	0	0	1	1	0	4	0.444444	1.01379	0	0	0	93.75	36	2	183	10	6	3	3	1	Classical, easy listening,Mike Oldfield	9	1	4	4
286	5	8	1.14286	0.377964	41	4.55556	2.00693	28	28	0	4	0	0	0	1	1	0	0	0	0	3	3	0	0	0	0	1	1	0	3	0.333333	0.707107	0	0	0	100	11	1	104	10	6	7	2	2
287	3	40	5.71429	1.70434	44	4.88889	1.16667	23	23	0	7	1	1	0	1	1	0	1	1	0	0	0	0	0	0	0	0	0	0	3	0.333333	0.5	0	0	0	93.3333	6	2	183	13	5	4	5	1	Classic Fm. / Mozart's Clarinet Concerto / Madame Butterfly (Maria Callas CD)	4	1	2	2
288	9	41	5.125	2.23207	48	5.33333	1.65831	22	22	0	7	2	2	0	2	2	0	3	3	0	0	0	0	0	0	0	1	1	0	8	0.888889	1.16667	0	0	0	66.6667	5	1	183	13	4	7	1	1	I have sometimes listened to folk music to help me sleep and it was probably when I was feeling mentally of physically drained, not necessarliy at bed time. / Albums such as Pink Moon by Nick Drake or John Wesley Harding by Bob Dylan come to mind.	9	1	2	3
289	11	35	5	2.38048	53	5.88889	1.16667	19	19	0	8	2	2	0	3	3	0	2	2	0	0	0	0	0	0	0	2	2	0	6	0.666667	1.11803	0	0	0	68.75	2	2	183	11	4	3	2	2
290	5	28	4	2	44	4.88889	2.20479	19	19	0	2	0	0	0	0	0	0	0	0	0	1	1	0	0	0	0	1	1	0	4	0.444444	1.01379	0	0	0	80.625	2	2	183	3	4	7	8	1	Kpop	4	1	3	3
291	6	7	1	0	27	3	1.5	36	36	0	6	1	1	0	1	1	0	2	2	0	0	0	0	1	1	0	1	1	0	13	1.44444	0.881917	0	0	0	89.4737	19	2	183	13	7	4	4	1	calming, meditation music, sounds of the ocean, no singing/lyrics	9	1	4	3
292	3	7	1	0	46	5.11111	1.53659	53	53	0	7	0	0	0	0	0	0	1	1	0	0	0	0	0	0	0	0	0	0	4	0.444444	0.881917	0	0	0	100	36	1	183	10	7	4	8	2
293	5	41	5.125	2.41646	47	5.22222	1.39443	28	28	0	6	0	0	0	1	1	0	2	2	0	2	2	0	0	0	0	1	1	0	7	0.777778	0.833333	0	0	0	88.8889	11	1	183	10	5	4	4	2
294	7	15	2.14286	1.67616	40	4.44444	2.35112	21	21	0	6	3	3	0	3	3	0	0	0	0	0	0	0	0	0	0	2	2	0	3	0.333333	0.5	0	0	0	81.8182	4	1	183	10	4	7	1	1		9	2	2	2
295	14	8	1.14286	0.377964	46	5.11111	1.2693	47	47	0	7	1	1	0	2	2	0	2	2	0	2	2	0	0	0	0	2	2	0	17	1.88889	1.2693	0	0	0	64.2857	30	2	183	10	6	3	4	1	Quieter albums, melodic, slower rhythm... in the past I have listened to mellow-ish singer-songwriters like Nora Jones and Martha Wainwright. A current favourite is the Boxer album by The National, also Nick Cave - The Boatman's Call. I also occasionally listen to more ambient music like Beach House. Usually all one artist - i.e. a complete album. I do not find compilations helpful at all.	4	1	4	2
296	3	32	4.57143	1.98806	55	6.11111	1.16667	34	34	0	3	1	1	0	1	1	0	0	0	0	0	0	0	0	0	0	1	1	0	2	0.222222	0.440959	0	0	0	93.75	17	2	183	11	6	4	3	1		1	2	2	1
297	9	11	1.375	0.744024	33	3.66667	1.11803	30	30	0	9	3	3	0	3	3	0	3	3	0	0	0	0	0	0	0	2	2	0	6	0.666667	1	0	0	0	80	13	2	183	13	5	7	3	1	I find classical music works best as long as it is something soothing. It has to be a similar tempo and volume all the way through as if there is a sudden change it will not work. The only specific album I can recall listening to is called 'The most relaxing classical album in the world...ever'.	1	2	3	2
298	8	14	1.75	1.38873	34	3.77778	1.39443	42	42	0	7	1	1	0	2	2	0	2	2	0	2	2	0	0	0	0	2	2	0	9	1	1.32288	0	0	0	92.3077	25	2	183	9	5	4	3	2
299	12	18	2.57143	0.534522	41	4.55556	1.13039	23	23	0	8	1	1	0	2	2	0	3	3	0	2	2	0	2	2	0	2	2	0	7	0.777778	1.30171	0	0	0	75	6	1	183	11	5	6	8	2
300	16	12	1.71429	1.25357	27	3	0.866025	19	19	0	7	1	1	0	2	2	0	3	3	0	3	3	0	3	3	0	3	3	0	20	2.22222	1.09291	0	0	0	75	2	2	183	10	4	7	2	2
301	6	9	1.28571	0.48795	28	3.11111	1.53659	39	39	0	7	1	1	0	2	2	0	2	2	0	0	0	0	0	0	0	2	2	0	5	0.555556	0.881917	0	0	0	93.3333	22	1	65	13	6	4	3	2
302	0	24	3.42857	1.51186	37	4.11111	1.61589	22	22	0	1	0	0	0	0	0	0	0	0	0	0	0	0	0	0	0	0	0	0	0	0	0	0	0	0	100	5	2	183	10	5	7	2	2
303	9	43	6.14286	1.46385	42	4.66667	1.22474	20	20	0	3	1	1	0	1	1	0	3	3	0	2	2	0	0	0	0	1	1	0	2	0.222222	0.440959	0	0	0	58.3333	3	1	183	11	4	7	8	1	Acoustic music eg Ben Howard, Passenger, just fairly quietly to get me off to sleep.	5	1	4	3
304	3	28	3.5	2.39046	35	3.88889	0.927961	19	19	0	3	1	1	0	1	1	0	0	0	0	0	0	0	0	0	0	1	1	0	5	0.555556	0.726483	0	0	0	97.5	2	2	183	13	4	7	6	1	Classical music	6	1	4	3
305	11	39	4.875	2.23207	41	4.55556	1.74005	21	21	0	6	3	3	0	3	3	0	1	1	0	0	0	0	1	1	0	2	2	0	18	2	0	0	0	0	75	4	2	183	13	5	2	3	1	Enya / Cara Dillon / Love songs /	4	1	4	3
306	3	30	4.28571	1.25357	17	1.88889	1.45297	19	19	0	4	1	1	0	1	1	0	0	0	0	0	0	0	0	0	0	1	1	0	3	0.333333	0.5	0	0	0	91.8919	2	2	183	13	5	2	1	2
307	6	29	4.14286	1.67616	46	5.11111	1.2693	57	57	0	4	2	2	0	3	3	0	0	0	0	0	0	0	0	0	0	1	1	0	5	0.555556	1.13039	0	0	0	77.7778	40	1	183	10	7	4	5	2
308	4	26	3.71429	2.05866	45	5	1.73205	65	65	0	3	0	0	0	0	0	0	0	0	0	0	0	0	3	3	0	0	0	0	6	0.666667	1	0	0	0	90.9091	48	1	183	11	6	4	7	2
309	4	13	1.625	0.916125	36	4	1.41421	23	23	0	4	1	1	0	1	1	0	2	2	0	0	0	0	0	0	0	1	1	0	3	0.333333	0.707107	0	0	0	100	6	2	183	12	5	2	4	1	Classical music, music that is very familiar to me / Leonard Cohen	9	1	2	2
310	3	12	1.5	0.755929	15	1.66667	1.32288	21	21	0	1	0	0	0	1	1	0	0	0	0	0	0	0	0	0	0	1	1	0	3	0.333333	0.707107	0	0	0	94.1176	4	2	183	13	4	7	8	2
311	5	14	2	1	12	1.33333	0.5	20	20	0	0	0	0	0	0	0	0	2	2	0	1	1	0	0	0	0	1	1	0	2	0.222222	0.440959	0	0	0	77.7778	3	2	183	10	4	3	4	2
312	12	32	4.57143	2.37045	50	5.55556	1.33333	37	37	0	8	3	3	0	3	3	0	2	2	0	0	0	0	0	0	0	2	2	0	9	1	1.22474	0	0	0	61.1111	20	2	106	9	6	4	7	1	I usually put the Radio on. / It varies from news radio (France info or France inter , which in the night puts eclectic music) or music radio such as FIP, also very diverse music	7	1	4	3
313	9	47	5.875	2.10017	31	3.44444	1.50923	29	29	0	7	1	1	0	2	2	0	3	3	0	1	1	0	1	1	0	2	2	0	9	1	0.866025	0	0	0	77.5	12	2	183	13	5	4	3	1	For a while I used Chopin Nocturnes or Ballades (from a box set of recordings by Vladimir Ashkenazy) before sleep - not particularly restful music but because I loved them and was learning to play them. I would focus on the sound, felt like shutting down other brain activity, and then once the CD finished I would be in a good state to get to sleep. / / Nowadays I don't have music on near bedtime.…	1	1	4	3
314	8	32	4.57143	2.29907	47	5.22222	1.7873	19	19	0	2	2	2	0	2	2	0	2	2	0	1	1	0	0	0	0	2	2	0	7	0.777778	1.20185	0	0	0	75	2	1	183	13	4	7	8	2
315	8	35	5	1.82574	47	5.22222	1.92209	36	36	0	8	1	1	0	3	3	0	2	2	0	2	2	0	0	0	0	2	2	0	9	1	1	0	0	0	92.8571	19	1	61	10	6	5	3	1	I used music in the past to help me sleep but it didn't really work, because it was keeping my mind busy listening to it. I tried with classical music (Mozart opus for clarinets), with trip hop (Massive Attack), or Radiohead for example.	4	2	1	1
316	15	14	1.75	2.12132	30	3.33333	2.23607	35	35	0	10	2	2	0	3	3	0	3	3	0	0	0	0	1	1	0	2	2	0	17	1.88889	1.2693	0	0	0	62.5	18	2	183	11	6	4	3	2
317	9	35	5	1.63299	51	5.66667	1.22474	18	18	0	6	2	2	0	3	3	0	2	2	0	2	2	0	0	0	0	2	2	0	5	0.555556	1.01379	0	0	0	84.375	1	2	183	13	4	7	5	1	Classical music (mostly on the radio - BBC radio 3 normally) / Acoustic music such as Laura Marling, Fionn Regan, Mumford and sons etc / Sometimes BBC radio 6music	5	1	4	2
318	9	12	1.5	1.06904	32	3.55556	1.66667	46	46	0	8	1	1	0	2	2	0	3	3	0	3	3	0	1	1	0	1	1	0	9	1	1.11803	0	0	0	88.1119	29	1	65	13	6	3	4	2
319	2	43	6.14286	1.46385	45	5	1.87083	49	49	0	2	0	0	0	0	0	0	2	2	0	0	0	0	0	0	0	0	0	0	2	0.222222	0.440959	0	0	0	100	32	1	183	10	6	4	7	2
320	5	18	2.57143	1.81265	31	3.44444	1.94365	22	22	0	7	1	1	0	1	1	0	2	2	0	2	2	0	0	0	0	1	1	0	4	0.444444	0.527046	0	0	0	74.5	5	1	183	13	6	4	1	1	Radio 1 playlist on spotify, I take out the more chilled out songs and put them in my own playlist	5	1	4	3
321	4	27	3.85714	1.46385	44	4.88889	1.2693	31	31	0	7	0	0	0	0	0	0	1	1	0	0	0	0	0	0	0	1	1	0	2	0.222222	0.440959	0	0	0	92.8571	14	2	183	13	7	4	2	1	generally calm/quiet music / / first aid kit - to a poet, ... / nature sounds (e.g. rain, bonfire, waves)	6	1	4	4
322	3	34	4.85714	1.46385	26	2.88889	1.2693	21	21	0	3	0	0	0	0	0	0	1	1	0	2	2	0	0	0	0	0	0	0	3	0.333333	0.5	0	0	0	96.875	4	2	183	13	4	6	8	1	Rain and sea sounds / Enya / Harry potter audiobooks / Classical relaxation (Debussy, paschabel, Satie etc)	4	1	4	2
323	5	36	5.14286	1.67616	40	4.44444	1.33333	24	24	0	9	1	1	0	0	0	0	3	3	0	0	0	0	0	0	0	1	1	0	7	0.777778	0.833333	0	0	0	87.5	7	2	183	10	5	6	3	2
324	4	44	5.5	2.13809	46	5.11111	1.76383	20	20	0	7	0	0	0	2	2	0	1	1	0	1	1	0	0	0	0	1	1	0	4	0.444444	0.881917	0	0	0	93.3333	3	1	183	11	4	6	1	1	Mostly classical music, some soft rock (e.g. snow patrol)	5	1	2	4
325	8	42	6	1.82574	28	3.11111	2.08833	22	22	0	9	3	3	0	3	3	0	1	1	0	0	0	0	0	0	0	2	2	0	6	0.666667	1.32288	0	0	0	77.7778	5	2	183	13	5	3	1	2
326	7	21	3	2.3094	15	1.66667	1.11803	32	32	0	10	1	1	0	2	2	0	3	3	0	0	0	0	0	0	0	2	2	0	8	0.888889	1.2693	0	0	0	87.5	15	2	183	13	6	7	1	2
327	7	7	1	0	43	4.77778	1.71594	19	19	0	3	3	3	0	3	3	0	1	1	0	0	0	0	0	0	0	1	1	0	9	1	1	0	0	0	76.1905	2	2	183	13	4	7	8	1	Variety of artists that are on either my iPad, iPod or phone. Usually placed on shuffle with a mix of almost all genres (mainly pop and country). Main artists include Taylor Swift, Demi Lovato, etc. Sometimes turn off shuffle and replay the same song - usually scores from movies and television. Listening recently to Clara's Theme and The Long Song from Doctor Who Series 7 soundtrack, along with t…	7	1	4	3
328	12	35	4.375	1.76777	47	5.22222	1.71594	33	33	0	7	3	3	0	3	3	0	2	2	0	0	0	0	0	0	0	2	2	0	15	1.66667	1.11803	0	0	0	60	16	2	183	13	5	7	1	1	Music designed for relaxation/yoga, tibetan chanting, japanese flute music	1	1	3	4
329	9	28	4	2.08167	41	4.55556	2.12786	43	43	0	9	2	2	0	2	2	0	3	3	0	0	0	0	0	0	0	2	2	0	7	0.777778	1.20185	0	0	0	75	26	1	183	11	5	3	2	1	The Very Best Of Japanese Music, Various Artists	5	1	4	3
330	4	7	1	0	39	4.33333	2.29129	20	20	0	3	0	0	0	1	1	0	3	3	0	0	0	0	0	0	0	0	0	0	9	1	1.32288	0	0	0	90.9091	3	2	183	13	4	7	1	2
331	6	33	4.71429	1.25357	37	4.11111	1.36423	22	22	0	8	1	1	0	2	2	0	1	1	0	0	0	0	0	0	0	1	1	0	1	0.111111	0.333333	0	0	0	77.7778	5	1	183	11	5	7	1	1	Any classical music though generally French romantic composers (Debussy, Satie etc.) / Acoustic pop/indie music such as Ed Sheeran or similar. / I also listen to radio 4 or other talk radio as this helps me sleep too.	5	1	5	2
332	4	46	6.57143	0.786796	42	4.66667	1.73205	21	21	0	7	0	0	0	1	1	0	2	2	0	0	0	0	0	0	0	1	1	0	3	0.333333	0.5	0	0	0	100	4	2	183	10	5	7	8	1	Coldplay, classical music such as Rachmaninov Piano concerto no. 2 (especially the slow movement), a piano album by Patrick Hawes called 'Towards the Light'.	4	1	4	2
333	7	20	2.5	2.77746	39	4.33333	1.73205	38	38	0	9	1	1	0	1	1	0	1	1	0	1	1	0	1	1	0	1	1	0	4	0.444444	0.726483	0	0	0	66.6667	21	2	183	10	5	4	3	2
334	13	36	5.14286	1.46385	33	3.66667	1.87083	38	38	0	10	0	0	0	0	0	0	3	3	0	3	3	0	0	0	0	3	3	0	6	0.666667	1.32288	0	0	0	44.4444	21	2	183	13	7	5	7	1	This was a long time ago: Sarah McLaughlin fumbling towards ecstasy; gregorian chants	1	2	1	1
335	8	27	3.375	1.59799	27	3	2.12132	24	24	0	6	2	2	0	3	3	0	2	2	0	2	2	0	0	0	0	2	2	0	9	1	1.22474	0	0	0	87.5	7	2	183	13	5	2	1	1	contemporary classical music / instrumental music with no beat / meditation music	4	2	3	3
336	19	27	3.85714	1.77281	31	3.44444	1.424	44	44	0	8	2	2	0	3	3	0	3	3	0	3	3	0	2	2	0	3	3	0	24	2.66667	1	0	0	0	62.5	27	1	183	13	5	8	8	1	Red hot chilly peppers, indie rock genre. / Rise Against, Rock genre / Bach, classical / Beethoven, classical / Jonny Klegg, African Zulu music / Zydeco, African Slave music	5	1	5	3
337	7	35	5	1.1547	25	2.77778	0.833333	23	23	0	6	2	2	0	2	2	0	0	0	0	1	1	0	1	1	0	1	1	0	5	0.555556	0.881917	0	0	0	85.7143	6	1	155	10	4	2	1	1	classical, soothing, jazz	4	1	3	3
338	11	8	1	0	22	2.44444	1.23603	31	31	0	7	1	1	0	2	2	0	2	2	0	2	2	0	0	0	0	3	3	0	10	1.11111	1.16667	0	0	0	80	14	1	183	2	6	4	8	1	I have had the radio in in the past, on low volume, just a general station that plays a variety of rock music. / / I also listen to meditation music, sometimes with voice over (Andrew Johnson Deep Sleep app)	4	1	4	2
339	8	42	6	1.1547	50	5.55556	1.13039	20	20	0	7	2	2	0	3	3	0	1	1	0	0	0	0	0	0	0	2	2	0	7	0.777778	1.30171	0	0	0	80	3	2	183	11	4	6	2	1	ryan adams, Mozart, wilco, classical, chuck prophet.	4	1	3	3
340	9	7	1	0	32	3.55556	1.66667	29	29	0	6	2	2	0	3	3	0	2	2	0	1	1	0	0	0	0	2	2	0	9	1	1.11803	0	0	0	80	12	2	183	13	6	7	8	1	the XX album in a soft tone relaxes me to sleep, still take a while but it helps	4	1	3	3
341	7	27	3.85714	1.46385	28	3.11111	0.927961	44	44	0	7	1	1	0	2	2	0	0	0	0	0	0	0	0	0	0	1	1	0	2	0.222222	0.666667	0	0	0	73.5294	27	2	183	10	6	3	2	1	(1) Overtone chanting by Tibetan Buddhist monks, with or without percussion & horns. / (2) Ambient natural sound recordings of long duration (especially by Chris Watson, sound recordist) - rainstorms and turbulent waves work best!	6	1	4	3
342	6	14	2	1.52753	19	2.11111	1.45297	31	31	0	8	1	1	0	2	2	0	2	2	0	0	0	0	0	0	0	2	2	0	5	0.555556	1.13039	0	0	0	87.5	14	2	183	13	7	4	7	2
343	13	7	1	0	51	5.66667	1.41421	46	46	0	7	3	3	0	3	3	0	3	3	0	0	0	0	0	0	0	2	2	0	11	1.22222	1.20185	0	0	0	60	29	2	183	13	4	3	4	1	Sorry, I misread that, I thought it asked have you listened to music. I have tried it in the past but music doesn't help me sleep. I can no longer play music at night as my boyfriend needs to sleep earlier than me for his job.	1	2	1	1
344	8	32	4.57143	1.51186	40	4.44444	1.23603	19	19	0	3	2	2	0	3	3	0	2	2	0	1	1	0	0	0	0	1	1	0	3	0.333333	0.707107	0	0	0	77.7778	2	2	183	13	4	7	7	1	Folk pop. Mumford and sons, the lumineers, city and colour, Ed Sheeran	6	1	4	3
345	9	7	1	0	47	5.22222	1.09291	19	19	0	4	3	3	0	3	3	0	1	1	0	0	0	0	0	0	0	2	2	0	11	1.22222	1.39443	0	0	0	81.8182	2	2	183	13	4	3	2	1	I have a playlist of acoustic of versions from a range of different genres but mainly rock and pop. / / I also listen to recordings of storms and rain.	7	1	5	4
346	7	15	2.14286	1.34519	31	3.44444	1.23603	49	49	0	9	0	0	0	1	1	0	3	3	0	0	0	0	0	0	0	2	2	0	13	1.44444	1.33333	0	0	0	87.5	32	2	183	9	3	4	5	1	Relaxation music.	1	1	3	3
347	7	24	3.42857	2.50713	27	3	1.65831	20	20	0	7	2	2	0	3	3	0	0	0	0	0	0	0	0	0	0	1	1	0	5	0.555556	1.01379	0	0	0	66.6667	3	2	183	11	4	6	1	2
348	11	23	2.875	1.45774	37	4.11111	1.69148	20	20	0	7	2	2	0	3	3	0	1	1	0	1	1	0	0	0	0	2	2	0	10	1.11111	1.05409	0	0	0	72.2222	3	2	183	13	4	2	6	1		4	2	2	1
349	9	22	3.14286	1.77281	27	3	1.93649	43	43	0	9	1	1	0	2	2	0	2	2	0	2	2	0	1	1	0	2	2	0	8	0.888889	1.36423	0	0	0	86.3014	26	2	183	10	7	2	8	2
350	5	22	2.75	1.28174	23	2.55556	1.23603	26	26	0	7	1	1	0	1	1	0	2	2	0	0	0	0	0	0	0	1	1	0	10	1.11111	1.16667	0	0	0	94.1176	9	2	183	10	5	7	3	1	Chill out albums from the ministry of sound, or anything that's relaxing	1	1	4	3
351	11	18	2.25	1.83225	33	3.66667	2.23607	22	22	0	9	2	2	0	3	3	0	3	3	0	1	1	0	0	0	0	3	3	0	7	0.777778	1.09291	0	0	0	75	5	1	183	7	4	2	1	1	Generic relaxing music like harp focused type music.	6	1	4	3
352	4	36	5.14286	2.34013	58	6.44444	0.881917	59	59	0	7	1	1	0	0	0	0	1	1	0	1	1	0	0	0	0	1	1	0	4	0.444444	1.01379	0	0	0	87.5	42	1	183	10	5	4	7	1	Classical music - especially Mozart. / Personal favourites - Joni Mitchell, Court and Spark: Barney Kessel, Spontaneous Combustion	9	1	4	1
353	7	39	5.57143	1.98806	35	3.88889	1.16667	20	20	0	8	2	2	0	2	2	0	3	3	0	1	1	0	0	0	0	2	2	0	4	0.444444	0.726483	0	0	0	88.8889	3	2	183	13	4	6	3	1	Acoustic versions of songs	4	1	4	3
354	6	25	3.57143	0.786796	28	3.11111	1.61589	20	20	0	7	2	2	0	1	1	0	2	2	0	0	0	0	0	0	0	1	1	0	5	0.555556	0.726483	0	0	0	78.4946	3	2	183	4	4	2	8	1	I listen to music that I'm familiar with so that it becomes background noise, ie. I don't concentrate on the lyrics. My playlist consists of REO Speedwagon, Bad Company, Ozzy Osbourne and various classic rock tracks. / I also have an easy listening playlist containing song such as What's the Matter - Milo Greene, Walking in Memphis - Marc Cohn, Savage Garden etc. / I rarely listen to recent relea…	4	1	3	1
355	4	37	5.28571	1.25357	47	5.22222	1.09291	22	22	0	6	0	0	0	1	1	0	1	1	0	0	0	0	0	0	0	1	1	0	1	0.111111	0.333333	0	0	0	95.2381	5	2	183	11	4	6	5	1	I listen to a short playlist of 3-4 songs and have usually fallen asleep before the last one. They include adiemus by karl jenkins, pretty bird and leaving eden by carolina chocolate drops, various classical music songs, musical soundtraks and other pop songs, typically slow tempo songs. Played via ipad under pillow, fairly quiet but loud enough that I don't need to lie completely still to hear i…	7	1	5	3
356	13	29	4.14286	2.47848	44	4.88889	2.36878	25	25	0	10	3	3	0	3	3	0	3	3	0	0	0	0	0	0	0	2	2	0	6	0.666667	1.32288	0	0	0	62.5	8	2	183	13	4	7	2	1	John barrowman you raise me up album / Austin mahone the secret album / Torchwood bbc sound track / Thousand years twilight version / Disney songs (miley Cyrus butterfly sang with her dad) / I listen to anything and everything really that's not got a fast feel to it	8	1	5	2
357	5	41	5.85714	1.67616	56	6.22222	1.20185	32	32	0	7	1	1	0	2	2	0	1	1	0	0	0	0	0	0	0	1	1	0	3	0.333333	0.707107	0	0	0	88.8889	15	1	31	10	5	5	3	1	Folk rock, for example Ben Harper. / Electronic drum and bass, for example Baxter / Trans-metal. For example "reflection" by Tool. / Trip-hop. For example Portishead	5	1	3	4
358	5	15	2.14286	1.34519	21	2.33333	1	29	29	0	9	0	0	0	1	1	0	3	3	0	0	0	0	0	0	0	1	1	0	5	0.555556	0.881917	0	0	0	100	12	2	75	10	6	7	1	2
359	9	7	1	0	16	1.77778	1.98606	30	30	0	7	2	2	0	3	3	0	3	3	0	0	0	0	0	0	0	1	1	0	1	0.111111	0.333333	0	0	0	75	13	1	126	11	5	6	1	2
360	13	31	4.42857	1.71825	14	1.55556	0.726483	25	25	0	8	3	3	0	3	3	0	3	3	0	3	3	0	0	0	0	3	3	0	8	0.888889	1.36423	0	0	0	71.0059	8	2	155	13	5	6	3	2
361	5	29	4.14286	1.57359	34	3.77778	1.09291	22	22	0	4	0	0	0	1	1	0	1	1	0	0	0	0	0	0	0	1	1	0	3	0.333333	0.5	0	0	0	85.7143	5	2	75	13	3	7	8	1	Soothing piano music; / Smartphone app that plays sounds of nature e.g. water flowing, wind blowing, birds chirping	9	2	2	3
362	10	35	4.375	2.26385	18	2	0.707107	20	20	0	6	2	2	0	3	3	0	1	1	0	0	0	0	0	0	0	1	1	0	10	1.11111	1.36423	0	0	0	72.2222	3	2	183	13	4	7	1	2
363	8	30	3.75	1.75255	37	4.11111	0.927961	44	44	0	8	1	1	0	1	1	0	2	2	0	1	1	0	0	0	0	1	1	0	9	1	1.11803	0	0	0	66.6667	27	2	183	8	3	4	5	1	Classical music helps me relax. However I can't use it at the moment because my husband has to be up for work at 4:15am abd it wouldn't be fair.	1	1	3	3
364	2	8	1	0	26	2.88889	1.36423	56	56	0	3	1	1	0	1	1	0	0	0	0	0	0	0	0	0	0	0	0	0	5	0.555556	0.881917	0	0	0	87.5	39	2	183	10	5	4	7	2
365	4	26	3.71429	2.05866	43	4.77778	2.16667	62	62	0	4	1	1	0	1	1	0	1	1	0	0	0	0	0	0	0	1	1	0	6	0.666667	1.11803	0	0	0	84.8485	45	1	183	10	6	2	6	2
366	10	10	1.42857	0.786796	51	5.66667	1.22474	39	39	0	8	1	1	0	1	1	0	3	3	0	0	0	0	1	1	0	2	2	0	11	1.22222	1.30171	0	0	0	81.25	22	2	183	11	5	4	8	1	Llewellyn - Journey to the Temple, Journey to Our Dreams, Journey to the Angels, Journey to the Fairies, Reiki, Crystals, Healing Massage / / Midori - Bali Reflections of a Tranquil Paradise, The Bonsai Garden, Sleep / / Phil Thornton - Tibetan Meditation / / Albums by Enigma	4	1	3	4
367	5	37	5.28571	1.97605	35	3.88889	1.53659	31	31	0	7	1	1	0	1	1	0	2	2	0	0	0	0	0	0	0	2	2	0	4	0.444444	0.726483	0	0	0	92.1053	14	2	183	13	5	3	4	2
368	3	30	4.28571	1.60357	34	3.77778	1.92209	28	28	0	8	1	1	0	1	1	0	1	1	0	0	0	0	0	0	0	0	0	0	6	0.666667	0.5	0	0	0	87.5	11	2	183	11	5	3	6	1	I have a _„ƒnight time_„Ž playlist that I listen to before I go to sleep. It includes music that I think is peaceful and soothing. It includes Tracey Chapman _„_ all you have is your soul, Sarah McLachlan _„_ Angel, Kate Nash _„_ Nicest thing, Harry Nelson _„_ without her, Eva Cassidy, Paolo Nutini _„_ white lies etc. More often than not it is a female singer.	7	1	5	2
369	10	8	1	0	26	2.88889	2.26078	36	36	0	3	0	0	0	1	1	0	3	3	0	1	1	0	0	0	0	2	2	0	9	1	1.32288	0	0	0	60	19	2	183	10	7	4	4	2
370	5	27	3.85714	1.9518	61	6.77778	0.440959	24	24	0	6	0	0	0	2	2	0	3	3	0	1	1	0	0	0	0	1	1	0	4	0.444444	0.527046	0	0	0	87.5	7	1	183	10	5	4	5	1	Usually quiet, ambient folky stuff, or modern classical. Artists like Mount Eerie or A Winged Victory For The Sullen usually do the trick.	9	1	4	3
371	13	13	1.85714	2.26779	21	2.33333	1.11803	52	52	0	9	1	1	0	2	2	0	1	1	0	0	0	0	0	0	0	2	2	0	11	1.22222	1.48137	0	0	0	44.4444	35	2	183	13	5	4	8	2
372	5	8	1	0	16	1.77778	0.833333	53	53	0	3	1	1	0	1	1	0	2	2	0	0	0	0	0	0	0	1	1	0	8	0.888889	1.05409	0	0	0	81.1111	36	2	183	11	5	4	7	2
373	3	39	4.875	2.29518	36	4	0.866025	21	21	0	1	0	0	0	0	0	0	0	0	0	0	0	0	0	0	0	1	1	0	3	0.333333	0.707107	0	0	0	85.7143	4	2	104	13	5	7	8	2
374	4	7	1	0	26	2.88889	1.36423	27	27	0	6	1	1	0	1	1	0	0	0	0	0	0	0	0	0	0	1	1	0	4	0.444444	1.01379	0	0	0	82.3529	10	1	183	13	4	3	1	2
375	2	7	1	0	37	4.11111	1.96497	23	23	0	3	1	1	0	0	0	0	0	0	0	0	0	0	0	0	0	0	0	0	4	0.444444	0.881917	0	0	0	93.75	6	1	183	13	5	4	3	2
376	9	41	5.125	2.16712	48	5.33333	1.58114	24	24	0	8	2	2	0	3	3	0	2	2	0	0	0	0	0	0	0	2	2	0	7	0.777778	1.09291	0	0	0	75	7	2	183	13	6	4	3	1	I mostly listen to radio 4 rather than music to help me get to sleep, otherwise it has been more quieter/folk music, artists including Feist, Sia etc.	4	1	4	1
377	8	10	1.25	0.46291	11	1.22222	0.440959	57	57	0	1	1	1	0	3	3	0	0	0	0	0	0	0	0	0	0	1	1	0	10	1.11111	1.2693	0	0	0	83.3333	40	2	183	10	3	4	5	2
378	5	33	4.71429	1.1127	46	5.11111	1.16667	50	50	0	8	0	0	0	1	1	0	2	2	0	0	0	0	0	0	0	1	1	0	2	0.222222	0.440959	0	0	0	88.8889	33	1	183	10	6	4	3	2
379	2	32	4	1.77281	21	2.33333	1.73205	58	58	0	7	1	1	0	1	1	0	0	0	0	0	0	0	0	0	0	0	0	0	6	0.666667	1.11803	0	0	0	90.3226	41	1	183	13	7	4	7	2
380	7	30	4.28571	2.05866	47	5.22222	1.30171	32	32	0	8	1	1	0	1	1	0	3	3	0	2	2	0	0	0	0	2	2	0	9	1	1.32288	0	0	0	87.5	15	1	183	10	6	4	5	2
381	6	29	3.625	2.38672	38	4.22222	1.71594	27	27	0	7	2	2	0	3	3	0	1	1	0	0	0	0	0	0	0	1	1	0	6	0.666667	1.11803	0	0	0	88.2353	10	2	183	10	6	6	5	2
382	4	27	3.85714	2.34013	51	5.66667	0.707107	19	19	0	1	1	1	0	1	1	0	1	1	0	0	0	0	0	0	0	1	1	0	1	0.111111	0.333333	0	0	0	100	2	1	183	13	4	7	3	2
383	7	8	1.14286	0.377964	24	2.66667	1.41421	58	58	0	7	2	2	0	1	1	0	0	0	0	0	0	0	2	2	0	1	1	0	17	1.88889	1.2693	0	0	0	87.5	41	2	183	9	4	3	6	2
384	4	26	3.71429	1.1127	30	3.33333	1.80278	26	26	0	8	0	0	0	1	1	0	3	3	0	0	0	0	0	0	0	0	0	0	9	1	0.866025	0	0	0	94.4444	9	2	183	10	7	6	3	1	Classic musiques, natural sounds	5	1	4	3
385	4	17	2.125	1.80772	31	3.44444	1.81046	20	20	0	7	0	0	0	1	1	0	3	3	0	1	1	0	0	0	0	0	0	0	3	0.333333	0.707107	0	0	0	98.2249	3	2	183	13	4	7	4	1	Classical music	9	2	2	2
386	3	19	2.375	2.19984	20	2.22222	1.71594	21	21	0	1	1	1	0	1	1	0	0	0	0	0	0	0	0	0	0	1	1	0	3	0.333333	0.707107	0	0	0	100	4	1	183	10	4	7	8	2
387	2	10	1.42857	1.13389	31	3.44444	1.424	32	32	0	3	0	0	0	0	0	0	2	2	0	0	0	0	0	0	0	0	0	0	1	0.111111	0.333333	0	0	0	94.4444	15	2	183	13	6	4	8	1	Snowpatrol / Meditation CD	9	1	4	2
388	7	27	3.85714	2.34013	32	3.55556	1.01379	30	30	0	7	1	1	0	1	1	0	2	2	0	0	0	0	2	2	0	1	1	0	3	0.333333	0.707107	0	0	0	92.8571	13	2	183	10	5	4	5	2
389	9	37	4.625	2.06588	44	4.88889	1.83333	21	21	0	4	2	2	0	3	3	0	2	2	0	0	0	0	0	0	0	2	2	0	10	1.11111	1.36423	0	0	0	80	4	2	183	13	5	7	7	1	Classical music is good and also chilled house or electronic music. Annie Mac's musical hot water bottle on radio 1 on Sundays is often what I listen to!	4	1	3	2
390	7	14	2	1	45	5	1.93649	27	27	0	7	2	2	0	2	2	0	2	2	0	1	1	0	0	0	0	1	1	0	8	0.888889	1.05409	0	0	0	82.3529	10	2	183	13	5	7	4	2
391	7	12	1.71429	1.25357	42	4.66667	1.11803	42	42	0	6	1	1	0	1	1	0	2	2	0	2	2	0	0	0	0	2	2	0	7	0.777778	0.833333	0	0	0	77.7778	25	2	183	8	4	4	5	1	The kind of music I chose is driven by what I feel like listening to in that particular moment. Therefore it could range from Jazz, Pop, Heavy Metal, Rap, Progressive, etc. / The pleasure I get from listening to music is what helps me fall asleep, therefore it is not necesarely the type of sound or melody per se.	4	1	3	3
392	6	7	1	0	23	2.55556	2.18581	65	65	0	3	0	0	0	1	1	0	1	1	0	0	0	0	0	0	0	2	2	0	13	1.44444	1.33333	0	0	0	86.8421	48	2	183	13	7	1	7	2
393	6	8	1	0	12	1.33333	0.5	37	37	0	7	0	0	0	1	1	0	2	2	0	1	1	0	0	0	0	1	1	0	2	0.222222	0.666667	0	0	0	92.3077	20	1	183	7	4	4	7	2
394	14	7	1	0	32	3.55556	1.13039	38	38	0	10	0	0	0	1	1	0	3	3	0	0	0	0	0	0	0	3	3	0	15	1.66667	1.41421	0	0	0	61.5385	21	2	183	10	5	3	3	1	radio 6m	9	2	2	1
395	5	18	2.25	1.38873	34	3.77778	1.48137	30	30	0	9	0	0	0	2	2	0	3	3	0	1	1	0	0	0	0	1	1	0	6	0.666667	1	0	0	0	87.5	13	2	183	2	4	4	4	1	Norah Jones	5	1	4	2
396	6	9	1.28571	0.48795	30	3.33333	1.22474	45	45	0	6	1	1	0	2	2	0	2	2	0	1	1	0	0	0	0	1	1	0	8	0.888889	1.05409	0	0	0	100	28	2	183	10	4	3	8	1	All kinds of music as I listen to the radio if I cant sleep.	7	1	5	1
397	13	7	1	0	17	1.88889	0.781736	40	40	0	9	0	0	0	2	2	0	3	3	0	2	2	0	2	2	0	2	2	0	5	0.555556	1.01379	0	0	0	68.75	23	2	183	10	4	4	5	1	sometimes its relaxation music that you would get in a spa. I find soft slow music helps the most. I also listen to sounds from an app on my phone, for example, rain, birds, thunder storm, chymes etc	5	1	4	2
398	4	33	4.71429	1.25357	35	3.88889	1.2693	26	26	0	8	0	0	0	0	0	0	2	2	0	0	0	0	0	0	0	1	1	0	2	0.222222	0.440959	0	0	0	92.3077	9	1	183	13	6	7	4	1	Normally, for me, any kind of easy listening musics would do. Generally many of classical piano pieces also work great. / Sometimes even rock ballads also works. / Basically it is up to 1) my taste and 2) not too strong bass-line. / However, any musics that make me want to listen to is not working. I'd spend my night listening to them instead. That rules out most of the songs I've never heard bef…	5	2	2	3
399	10	17	2.42857	1.61835	39	4.33333	1.41421	33	33	0	8	2	2	0	2	2	0	2	2	0	1	1	0	1	1	0	2	2	0	12	1.33333	1	0	0	0	77.7778	16	2	183	9	5	4	3	1	I used to listen to softer sounding music like the Tindersticks, Neil Young, Bob Dylan (before he went electric!), Mazzy Star. I guess indie and 60s stuff - but always trying for softer albums and sounds. This was especially nice for naps as the music sort of went into the sleep. Now I don't tend to as share a bed and also found it could wake me up if a song got loud or the CD skipped. But I do l…	1	2	2	2
400	12	11	1.57143	1.51186	30	3.33333	1.65831	31	31	0	9	3	3	0	3	3	0	3	3	0	0	0	0	0	0	0	2	2	0	2	0.222222	0.666667	0	0	0	71.4286	14	2	183	7	4	2	1	2
401	9	31	4.42857	2.69921	53	5.88889	1.05409	25	25	0	7	2	2	0	2	2	0	2	2	0	2	2	0	0	0	0	2	2	0	7	0.777778	1.09291	0	0	0	76.4706	8	1	183	13	6	4	3	1	Pink Floyd - Dark Side of The Moon, Bon Iver, Yndi Halda, Silver Mount Zion, Jimi Hendrix. Rock, Post Rock, Progressive Rock.	9	2	4	2
402	5	25	3.57143	1.90238	36	4	1.5	22	22	0	3	1	1	0	1	1	0	2	2	0	1	1	0	0	0	0	1	1	0	3	0.333333	0.707107	0	0	0	91.1765	5	2	183	11	4	6	2	1	Music I like a lot, which is reasonably slow tempo and calm / some favourites: / Nick Drake - Northern Sky, From The Morning / Jeff Buckley's cover of Hallelujah / Leonard Cohen - Suzanne /	1	1	4	2
403	4	7	1	0	29	3.22222	1.56347	49	49	0	3	1	1	0	1	1	0	2	2	0	0	0	0	0	0	0	0	0	0	3	0.333333	0.707107	0	0	0	77.7778	32	2	183	11	4	4	4	1	instrumental music	9	2	2	2
404	5	15	2.14286	1.46385	42	4.66667	1	34	34	0	7	1	1	0	1	1	0	2	2	0	0	0	0	0	0	0	1	1	0	3	0.333333	0.5	0	0	0	85.7143	17	2	183	9	5	4	3	1	Classical music / Billie Holiday / Bon Iver / James Blake	4	1	4	3
405	6	12	1.71429	1.1127	30	3.33333	1.41421	21	21	0	7	2	2	0	2	2	0	1	1	0	0	0	0	0	0	0	2	2	0	7	0.777778	1.20185	0	0	0	87.5	4	1	183	10	5	4	8	2
406	4	22	3.14286	2.47848	35	3.88889	1.69148	75	75	0	1	0	0	0	0	0	0	2	2	0	0	0	0	0	0	0	0	0	0	3	0.333333	1	0	0	0	91.6667	58	1	183	13	7	4	7	2
407	5	19	2.71429	1.49603	55	6.11111	0.927961	20	20	0	6	2	2	0	2	2	0	2	2	0	0	0	0	0	0	0	1	1	0	6	0.666667	1.11803	0	0	0	90	3	1	183	10	4	7	8	1	Artists such as Ed Sheeran, Joshua Radin and Nick Mulvey help me to sleep.	4	1	4	1
408	5	31	4.42857	1.61835	41	4.55556	1.23603	19	19	0	2	1	1	0	1	1	0	0	0	0	1	1	0	0	0	0	1	1	0	3	0.333333	0.5	0	0	0	80	2	1	183	13	4	7	2	1	Ambient, Hammock - Departure songs	4	1	4	3
409	3	29	3.625	1.84681	29	3.22222	1.30171	53	53	0	3	1	1	0	1	1	0	0	0	0	0	0	0	1	1	0	0	0	0	7	0.777778	0.971825	0	0	0	93.3333	36	2	183	11	5	3	6	1	classical music or late junction on radio three- I love the combination of classical, world and folk that it provides.	5	1	4	3
410	3	9	1.28571	0.48795	25	2.77778	1.71594	20	20	0	2	0	0	0	1	1	0	0	0	0	0	0	0	0	0	0	1	1	0	3	0.333333	0.5	0	0	0	100	3	2	183	11	4	6	8	2
411	7	25	3.57143	2.29907	39	4.33333	1.22474	18	18	0	6	2	2	0	2	2	0	1	1	0	0	0	0	1	1	0	2	2	0	7	0.777778	0.971825	0	0	0	89.4737	1	2	183	13	4	7	8	1	I usually just put my iPod on shuffle and skip aggressive or fast paced music such as rock/techno/etc like Green Day, Daft Punk, AC/DC, and listened to softer music such as Norah Jones, Tracey Chapman.	4	1	4	3
412	5	21	2.625	1.40789	61	6.77778	0.666667	21	21	0	4	2	2	0	2	2	0	0	0	0	1	1	0	0	0	0	1	1	0	5	0.555556	0.881917	0	0	0	88.2353	4	2	183	10	4	8	8	1	Chilled, acoustic music really helps me- such as bands as City and Colour, George Ezra.	5	1	4	4
413	3	16	2.28571	1.70434	17	1.88889	1.53659	31	31	0	7	0	0	0	1	1	0	2	2	0	0	0	0	0	0	0	0	0	0	7	0.777778	0.971825	0	0	0	94.1176	14	1	183	13	7	4	5	2
414	8	26	3.25	1.58114	23	2.55556	1.74005	37	37	0	9	0	0	0	1	1	0	1	1	0	2	2	0	0	0	0	2	2	0	10	1.11111	1.05409	0	0	0	96	20	2	183	10	6	3	7	1	chillout music plus an album called Woman to Woman 2 which had very relaxing music on.	5	1	4	4
415	6	31	3.875	1.80772	38	4.22222	1.30171	20	20	0	4	1	1	0	2	2	0	1	1	0	1	1	0	0	0	0	1	1	0	4	0.444444	0.726483	0	0	0	83.3333	3	2	183	13	4	7	1	1	I often listen to music that is quite chilled for example, acoustic music. I listen to Emeli Sande, Walk Off The Earth and some tracks by Katy Perry e.g. By The Grace of God, Unconditionally, Love Me and Double Rainbow. I also listen to Christian music for example, Matt Redman, Michael W Smith, Hillsong Live.	4	1	4	2
416	6	20	2.5	1.92725	22	2.44444	1.87824	30	30	0	9	1	1	0	1	1	0	3	3	0	0	0	0	0	0	0	1	1	0	11	1.22222	1.20185	0	0	0	90.625	13	2	183	13	7	4	4	2
417	1	20	2.85714	1.67616	17	1.88889	0.781736	28	28	0	3	0	0	0	0	0	0	1	1	0	0	0	0	0	0	0	0	0	0	0	0	0	0	0	0	96.9697	11	2	183	10	6	3	8	2
418	10	42	6	1.41421	56	6.22222	1.71594	29	29	0	8	3	3	0	3	3	0	3	3	0	0	0	0	0	0	0	2	2	0	9	1	1.32288	0	0	0	81.25	12	2	183	13	5	4	2	2
419	3	9	1.28571	0.48795	38	4.22222	1.56347	53	53	0	2	0	0	0	0	0	0	1	1	0	0	0	0	0	0	0	1	1	0	8	0.888889	0.600925	0	0	0	93.3333	36	1	183	13	4	1	8	2
420	3	15	2.14286	0.899735	28	3.11111	1.45297	42	42	0	4	0	0	0	0	0	0	1	1	0	0	0	0	0	0	0	1	1	0	1	0.111111	0.333333	0	0	0	100	25	2	183	10	6	3	7	2
421	2	13	1.85714	1.57359	38	4.22222	1.09291	26	26	0	6	0	0	0	0	0	0	0	0	0	0	0	0	0	0	0	1	1	0	7	0.777778	0.833333	0	0	0	100	9	1	36	8	6	7	8	2
422	7	8	1	0	34	3.77778	1.64148	31	31	0	4	0	0	0	1	1	0	2	2	0	0	0	0	0	0	0	2	2	0	5	0.555556	0.881917	0	0	0	80	14	2	183	7	4	3	5	2
423	11	25	3.57143	1.13389	40	4.44444	1.13039	38	38	0	8	2	2	0	2	2	0	1	1	0	2	2	0	0	0	0	2	2	0	6	0.666667	1.11803	0	0	0	60	21	2	87	10	6	4	6	1	Before bed I will listen to any kind of music provided its not heavy metal or death. I can listen to pop, soft, country. I love listening to Rihanna, Eminem, Shakira, Beatles, Reba Mcentire	6	1	4	3
424	3	18	2.57143	1.13389	36	4	2.39792	23	23	0	4	0	0	0	0	0	0	1	1	0	1	1	0	0	0	0	1	1	0	4	0.444444	0.726483	0	0	0	87.5	6	2	183	2	5	7	8	1	Melodious songs	4	1	4	2
425	12	21	2.625	1.68502	36	4	1.5	57	57	0	3	2	2	0	3	3	0	2	2	0	0	0	0	3	3	0	2	2	0	8	0.888889	1.36423	0	0	0	75	40	1	183	8	7	2	7	1	I tried a few gentle pieces at bed-time a while ago but it didn't work. / Sometimes resting during the day, however, I do drop off into a light sleep, even when the music is quite lively.	1	2	1	1
426	12	38	4.75	2.37547	47	5.22222	2.48886	42	42	0	8	3	3	0	2	2	0	3	3	0	0	0	0	0	0	0	2	2	0	9	1	0.866025	0	0	0	66.6667	25	1	183	3	5	4	5	1	Temple of the Dog / Martin Taylor "Artistry" "Change of Heart" / Josh Doyle / Carole King "Tapestry" / Jeff Wayne's Musical Version of War of the Worlds / Bela Fleck and the Flectones "Live at The Quick" / Neil Finn Dizzy "Heights" / Wishbone Ash "Argus"	4	1	4	1
427	8	34	4.85714	1.46385	14	1.55556	1.01379	39	39	0	8	0	0	0	0	0	0	3	3	0	3	3	0	0	0	0	2	2	0	12	1.33333	1.41421	0	0	0	82.3529	22	2	183	10	6	3	8	1	Soothing music badged as to aid sleep.	4	1	5	2
428	8	34	4.85714	1.46385	42	4.66667	0.5	33	33	0	7	0	0	0	0	0	0	2	2	0	0	0	0	0	0	0	2	2	0	12	1.33333	1.11803	0	0	0	83.3333	16	1	183	10	7	7	2	1	Gregorian chant	4	1	4	4
429	1	40	5.71429	1.97605	40	4.44444	2.06828	19	19	0	1	0	0	0	0	0	0	0	0	0	0	0	0	0	0	0	0	0	0	2	0.222222	0.440959	0	0	0	94.7368	2	1	183	11	4	6	2	1	Hans Zimmer - Da Vinci Code Soundtrack, Pirates of the Caribbean, Gladiator soundtrack / Ennio Morricone, John Powell, Harry Gregson-Williams	9	2	2	2
430	5	33	4.71429	1.38013	27	3	1.32288	20	20	0	6	1	1	0	0	0	0	1	1	0	1	1	0	0	0	0	0	0	0	1	0.111111	0.333333	0	0	0	73	3	2	183	13	4	7	7	2
431	1	42	6	0.816497	53	5.88889	0.927961	18	18	0	3	1	1	0	0	0	0	0	0	0	0	0	0	0	0	0	0	0	0	0	0	0	0	0	0	87.5	1	1	183	10	4	6	4	2
432	1	7	1	0	28	3.11111	1.36423	36	36	0	2	0	0	0	0	0	0	0	0	0	0	0	0	0	0	0	0	0	0	1	0.111111	0.333333	0	0	0	100	19	1	183	13	7	4	5	1	Nothing specific; generally it is whatever music is on the radio at that time. I listen to BBC radio 2.	9	1	2	2
433	4	8	1	0	30	3.33333	1	49	49	0	3	0	0	0	0	0	0	2	2	0	2	2	0	0	0	0	1	1	0	5	0.555556	0.881917	0	0	0	90.3226	32	2	183	11	4	4	8	2
434	5	14	2	1	35	3.88889	1.05409	32	32	0	4	0	0	0	1	1	0	1	1	0	1	1	0	0	0	0	1	1	0	4	0.444444	0.527046	0	0	0	86.6667	15	2	183	10	5	4	3	2
435	6	38	5.42857	1.81265	34	3.77778	1.92209	38	38	0	4	0	0	0	1	1	0	1	1	0	0	0	0	0	0	0	2	2	0	10	1.11111	1.2693	0	0	0	87.5	21	2	183	10	7	4	5	2
436	16	31	4.42857	1.51186	36	4	1.32288	20	20	0	9	3	3	0	3	3	0	3	3	0	1	1	0	2	2	0	2	2	0	16	1.77778	1.20185	0	0	0	62.5	3	2	183	10	4	3	2	1		4	2	2	2
437	0	21	3	1.29099	31	3.44444	1.23603	23	23	0	6	0	0	0	0	0	0	0	0	0	0	0	0	0	0	0	0	0	0	0	0	0	0	0	0	91.4286	6	1	183	13	5	4	3	2
438	10	20	2.85714	1.34519	32	3.55556	2.00693	25	25	0	7	2	2	0	3	3	0	2	2	0	1	1	0	0	0	0	2	2	0	15	1.66667	1.41421	0	0	0	78.4211	8	2	183	11	5	3	3	1	Classical, instrumental, Celtic, nature noises -water, wind, thunder etc	7	1	4	2
439	2	40	5	2	43	4.77778	1.56347	26	26	0	1	0	0	0	0	0	0	1	1	0	1	1	0	0	0	0	0	0	0	5	0.555556	0.726483	0	0	0	95.8904	9	2	122	10	6	4	4	1	complex polyphonic music, which sort of hypnotizes me	1	1	3	3
440	7	39	4.875	1.88509	36	4	1	55	55	0	6	1	1	0	2	2	0	2	2	0	1	1	0	0	0	0	1	1	0	7	0.777778	1.20185	0	0	0	75	38	2	183	10	4	4	4	1	Whatever is on the radio - usually Radio 2, so a mix of styles and genres across several decades. Occasionally classical music (Radio 3/Classic FM) - nothing specific.	4	1	4	3
441	6	44	6.28571	0.95119	46	5.11111	1.83333	22	22	0	2	1	1	0	2	2	0	2	2	0	0	0	0	0	0	0	2	2	0	6	0.666667	1.11803	0	0	0	87.5	5	1	183	13	5	7	8	1	I usually use works of Two Steps from Hell, anything that doesn't really have lyrics. I really like the Two Steps from Heaven album, but I usually use Lost In Vegas from Illumina to fall asleep to. I know it's a 10 minute long song, highly repetitive so subconsciously I am not expecting a loud sound, so just hit repeated song. It eventually wakes me up so I can turn it off. / / I've tried YouTube…	6	1	5	4
442	4	43	6.14286	1.57359	42	4.66667	1.73205	45	45	0	1	0	0	0	1	1	0	0	0	0	1	1	0	0	0	0	0	0	0	2	0.222222	0.666667	0	0	0	86.6667	28	2	183	10	7	3	5	1	I only used it 20 years ago and now can't remember.	1	2	4	1
443	4	42	6	1.52753	52	5.77778	1.56347	44	44	0	8	0	0	0	0	0	0	3	3	0	1	1	0	0	0	0	1	1	0	9	1	1.11803	0	0	0	87.5	27	2	183	8	5	4	6	1	In particular classical music, especially one CD of Romantic piano music. / More generally, anything instrumental or choral, without too much emphasis on words - that just gets me thinking! /	9	1	3	3
444	5	19	2.375	1.76777	24	2.66667	1.22474	48	48	0	8	0	0	0	1	1	0	1	1	0	0	0	0	0	0	0	1	1	0	13	1.44444	1.13039	0	0	0	93.75	31	2	183	10	6	3	5	1		7	1	4	4
445	4	7	1	0	42	4.66667	1.87083	43	43	0	6	0	0	0	2	2	0	0	0	0	0	0	0	0	0	0	1	1	0	9	1	1.5	0	0	0	92.8571	26	1	183	9	6	4	6	1	Radio Classic FM	1	2	1	1
446	2	7	1	0	39	4.33333	1.58114	30	30	0	1	0	0	0	0	0	0	0	0	0	0	0	0	0	0	0	0	0	0	3	0.333333	0.707107	0	0	0	92.8571	13	2	183	11	5	4	4	1	Folksy-pop/singer songwriter type stuff	9	1	4	1
447	7	12	1.71429	0.755929	19	2.11111	1.36423	56	56	0	6	2	2	0	1	1	0	2	2	0	1	1	0	0	0	0	1	1	0	5	0.555556	1.01379	0	0	0	86.6667	39	2	183	10	7	4	8	2
448	6	33	4.71429	2.36039	25	2.77778	1.7873	38	38	0	8	0	0	0	0	0	0	2	2	0	1	1	0	0	0	0	2	2	0	1	0.111111	0.333333	0	0	0	92.8571	21	2	31	13	7	4	4	1	classical music, second movements of symphonies/piano concertos (because they are slow and relaxed, especially beethoven's emperor piano concerto). I use to do this when I was young, though now I don't use music as I find it too distracting. I just need silence!	1	2	3	3
449	6	8	1	0	19	2.11111	1.05409	54	54	0	3	1	1	0	1	1	0	2	2	0	1	1	0	0	0	0	1	1	0	10	1.11111	1.16667	0	0	0	88.8889	37	2	183	9	4	4	7	2
450	3	16	2.28571	1.88982	24	2.66667	2.23607	24	24	0	4	0	0	0	1	1	0	0	0	0	0	0	0	0	0	0	1	1	0	0	0	0	0	0	0	92.8571	7	2	183	10	5	4	5	1	just generally listened to my ipod.I'm not used about specific genres. However I later found listening to podcasts much more effective.	1	2	3	3
451	6	11	1.375	0.744024	40	4.44444	0.881917	19	19	0	9	1	1	0	1	1	0	3	3	0	0	0	0	0	0	0	1	1	0	9	1	1.11803	0	0	0	80	2	2	183	13	4	6	5	1	I find that Alt-J have always helped me get to sleep.	9	1	2	1
452	1	7	1	0	38	4.22222	1.85592	58	58	0	2	0	0	0	0	0	0	0	0	0	0	0	0	0	0	0	0	0	0	4	0.444444	0.527046	0	0	0	100	41	2	183	11	6	1	7	2
453	7	24	3.42857	2.50713	49	5.44444	2.24227	22	22	0	6	0	0	0	0	0	0	2	2	0	1	1	0	0	0	0	1	1	0	11	1.22222	1.20185	0	0	0	66.6667	5	2	183	11	4	7	7	1	Instrumental music is most helpful in allowing me to sleep. / Slower music e.g. artists such as bon iver, matthew ryan are helpful in allowing me to sleep. / Upbeat or fast music hinders me from falling asleep. / Most of the time, music is more a hindrance than an aid in helping me to falling asleep.	9	1	1	3
454	5	39	5.57143	1.61835	49	5.44444	2.06828	31	31	0	10	0	0	0	0	0	0	3	3	0	1	1	0	0	0	0	1	1	0	4	0.444444	0.726483	0	0	0	78.4946	14	2	183	11	6	4	4	2
455	3	18	2.57143	1.71825	33	3.66667	1.41421	33	33	0	6	1	1	0	1	1	0	0	0	0	0	0	0	0	0	0	1	1	0	5	0.555556	0.726483	0	0	0	96.7742	16	2	183	10	5	4	3	2
456	10	8	1	0	32	3.55556	1.33333	52	52	0	7	2	2	0	3	3	0	2	2	0	0	0	0	0	0	0	2	2	0	6	0.666667	1.11803	0	0	0	72.7273	35	2	183	10	4	3	7	1	Enya	1	2	3	2
457	13	19	2.375	1.50594	41	4.55556	0.881917	40	40	0	9	1	1	0	3	3	0	3	3	0	2	2	0	3	3	0	2	2	0	8	0.888889	1.16667	0	0	0	75	23	1	183	10	3	4	2	1	I tend to switch between Radio 4, BBC radio 6, BBC radio 3. This I get to hear new music documentaries and news and I listen to a lot of independent music. There are 3 types of music that I rotate Indi, Jazz, Classical.	7	1	2	4
458	12	35	4.375	2.19984	36	4	1.11803	40	40	0	8	2	2	0	2	2	0	3	3	0	3	3	0	0	0	0	2	2	0	8	0.888889	1.16667	0	0	0	60	23	2	183	10	6	5	8	1	classical music, I mostly just turn on classic fm, they play "smooth classics" all night, lots of string-heavy stuff, nothing too rhythmical	7	1	4	2
459	9	33	4.71429	1.70434	37	4.11111	1.61589	19	19	0	8	2	2	0	1	1	0	2	2	0	0	0	0	0	0	0	1	1	0	1	0.111111	0.333333	0	0	0	63.1579	2	2	183	13	4	4	1	1	i like to listen to music that i am familiar with that's not too upbeat. I also listen to artists such as "lowercase noises" and "bonobo".	7	1	5	3
460	11	25	3.57143	3.20713	28	3.11111	1.36423	38	38	0	7	3	3	0	3	3	0	2	2	0	3	3	0	0	0	0	2	2	0	11	1.22222	1.30171	0	0	0	76.1905	21	2	183	13	8	4	8	1	Relaxation	8	2	2	3
461	3	11	1.57143	1.13389	41	4.55556	0.881917	50	50	0	1	0	0	0	0	0	0	0	0	0	1	1	0	0	0	0	1	1	0	1	0.111111	0.333333	0	0	0	100	33	2	183	11	4	4	4	1	Too various to mention, depends on what I feel like listening to, could be classical, pop, easy listening.	4	1	3	3
462	11	30	3.75	2.31455	26	2.88889	1.61589	62	62	0	10	0	0	0	0	0	0	2	2	0	3	3	0	0	0	0	1	1	0	10	1.11111	1.05409	0	0	0	50	45	2	183	10	4	3	2	1	classical music on BBC Radio Three	9	1	4	3
463	6	44	6.28571	1.25357	39	4.33333	1.22474	25	25	0	6	1	1	0	2	2	0	1	1	0	1	1	0	0	0	0	1	1	0	10	1.11111	1.16667	0	0	0	87.5	8	2	185	13	6	4	5	1	Clint Mansell - The Fountain Soundtrack / Eric Whitacre - Various a cappella compositions (always slower tempo) / Z. Randall Stroope - Various a cappella compositions (always slower tempo) / Acoustic ballads or ballads with light electronic instrumentation; slow tempo, rich harmony	9	1	4	3
464	9	7	1	0	35	3.88889	1.83333	28	28	0	8	1	1	0	2	2	0	2	2	0	2	2	0	1	1	0	2	2	0	8	0.888889	1.2693	0	0	0	80	11	2	185	10	7	7	2	1	kodaline-all i want / horse feathers- curs in the weeds / the moon doggies - empress of the north / yo-yo ma / clare de lune (piano) / the veils - under the folding branches / nine inch nails 13 ghosts II / Michael Giacchino - LAX / Spiegel im spiegel - arvo pÍ_rt / string quartet No. 3 / max richter / goldmund /	7	1	5	3
465	15	8	1	0	9	1	0	47	47	0	7	3	3	0	3	3	0	3	3	0	0	0	0	0	0	0	3	3	0	8	0.888889	1.36423	0	0	0	42.5	30	2	183	13	5	7	8	1	Relaxation music	9	2	2	1
466	4	21	3	1.52753	45	5	1.41421	27	27	0	2	0	0	0	1	1	0	2	2	0	0	0	0	0	0	0	1	1	0	2	0.222222	0.666667	0	0	0	96.7742	10	1	183	10	6	2	2	2
467	16	11	1.57143	1.13389	35	3.88889	2.20479	33	33	0	10	2	2	0	3	3	0	3	3	0	3	3	0	0	0	0	3	3	0	11	1.22222	1.30171	0	0	0	62.5	16	2	183	13	4	4	5	1	Spotify sleep music / Acoustic music / Classical music	4	1	4	3
468	15	45	6.42857	1.13389	33	3.66667	2.44949	58	58	0	8	2	2	0	3	3	0	1	1	0	1	1	0	0	0	0	3	3	0	14	1.55556	1.50923	0	0	0	53.6913	41	2	183	10	7	4	7	2
469	12	28	4	1.63299	43	4.77778	1.39443	26	26	0	8	2	2	0	3	3	0	2	2	0	1	1	0	0	0	0	2	2	0	9	1	1.22474	0	0	0	75	9	2	183	10	5	4	3	1	Slow R'n'B, jazz or musical soundtracks such as Sister Act the musical.	9	2	4	2
470	8	42	6	1.1547	38	4.22222	0.971825	19	19	0	2	2	2	0	3	3	0	1	1	0	1	1	0	0	0	0	1	1	0	8	0.888889	0.600925	0	0	0	75	2	2	183	10	4	2	4	1	Gentle music, like Ed Sheeran's recent album 'X', or Paolo Nutini's recent album 'Caustic Love'. Hudson Taylor's 'Holly' helps, as do most songs by Jack Johnson. Soundtracks to film can be beneficial too, such as 'Harry in Winter' from the Harry Potter soundtrack! I also listen to Chopin Nocturnes occasionally to help. I try to listen to the same artist repeatedly if trying to sleep. For example,…	5	1	4	3
471	7	19	2.71429	1.70434	50	5.55556	1.23603	54	54	0	9	0	0	0	0	0	0	3	3	0	0	0	0	0	0	0	2	2	0	3	0.333333	1	0	0	0	83.871	37	1	183	10	7	4	7	2
472	6	7	1	0	53	5.88889	1.96497	42	42	0	6	1	1	0	2	2	0	2	2	0	0	0	0	0	0	0	2	2	0	7	0.777778	1.09291	0	0	0	93.75	25	1	183	10	5	3	2	1	For Ingar Gustavsson by Johan G. Winther, Slaapwel Records - Ambient / The Orb - Blue Room (Single Version) - Big Life Records - Ambient	4	1	3	2
473	13	38	5.42857	1.98806	44	4.88889	1.61589	25	25	0	9	1	1	0	2	2	0	3	3	0	1	1	0	0	0	0	2	2	0	13	1.44444	1.23603	0	0	0	55.5556	8	2	183	9	4	4	7	1	Doesn't really work - 2 albums have made me feel relaxed enough to sleep, which I think was related to familiarity rather than genre:- / 1) Ray Lamontagne - Trouble / 2) Gavin DeGraw - Chariot	1	2	4	2
474	2	30	4.28571	1.60357	40	4.44444	0.881917	19	19	0	4	1	1	0	1	1	0	0	0	0	0	0	0	0	0	0	0	0	0	1	0.111111	0.333333	0	0	0	89.4737	2	2	183	13	4	7	1	2
475	6	15	2.14286	1.9518	39	4.33333	1.80278	53	53	0	9	2	2	0	2	2	0	2	2	0	0	0	0	0	0	0	2	2	0	6	0.666667	0.866025	0	0	0	87.5	36	1	183	13	5	1	7	2
476	5	30	4.28571	1.97605	45	5	1.32288	34	34	0	7	1	1	0	2	2	0	1	1	0	0	0	0	0	0	0	1	1	0	7	0.777778	1.20185	0	0	0	94.1176	17	2	31	10	7	4	4	1	In high school, I mainly used very quiet classical music to help me sleep, although at times it was distracting if I'd previously learned to play that piece - it made me think about playing rather than relaxing to fall asleep. Nowadays I tend to turn on the radio about an hour before going to bed to a soft rock station (not every night), just to relax, sometimes while I read or play a game on my …	5	1	4	3
477	5	48	6.85714	0.377964	46	5.11111	1.36423	25	25	0	6	1	1	0	2	2	0	1	1	0	0	0	0	0	0	0	1	1	0	8	0.888889	0.927961	0	0	0	87.5	8	1	183	10	6	2	5	1	Philip Glass	9	1	4	2
478	8	45	6.42857	0.786796	49	5.44444	1.66667	18	18	0	4	1	1	0	2	2	0	3	3	0	2	2	0	0	0	0	2	2	0	3	0.333333	0.5	0	0	0	93.75	1	1	160	11	4	6	1	2
479	13	29	3.625	1.59799	19	2.11111	1.53659	59	59	0	7	2	2	0	3	3	0	2	2	0	1	1	0	0	0	0	2	2	0	8	0.888889	1.16667	0	0	0	52.6316	42	2	183	10	7	4	6	2
480	4	24	3.42857	1.27242	14	1.55556	0.726483	33	33	0	8	0	0	0	0	0	0	2	2	0	0	0	0	0	0	0	1	1	0	5	0.555556	0.881917	0	0	0	81.0811	16	2	183	10	7	4	5	2
481	6	20	2.85714	1.77281	44	4.88889	1.36423	31	31	0	6	1	1	0	2	2	0	1	1	0	0	0	0	0	0	0	1	1	0	6	0.666667	0.707107	0	0	0	85.7143	14	2	183	13	7	4	4	1	Bach violin concerts / pop music radio if volume very low	9	1	4	3
482	12	23	3.28571	1.49603	26	2.88889	0.333333	34	34	0	6	1	1	0	1	1	0	2	2	0	2	2	0	0	0	0	2	2	0	15	1.66667	1.22474	0	0	0	62.5	17	2	183	10	6	4	6	1	Relaxation music, mainly nature sounds (rain, stream, sea) available in meditation apps.	5	2	3	2
483	8	7	1	0	47	5.22222	1.92209	40	40	0	7	1	1	0	3	3	0	2	2	0	0	0	0	1	1	0	2	2	0	6	0.666667	1.11803	0	0	0	85.7143	23	2	183	10	6	4	8	1	electronic music - Loscil, Fieldhead, Autechre, Blanck Mass. Orchestral - Mahler, Vasks, Tavener	4	1	4	3
484	8	35	4.375	2.19984	14	1.55556	0.726483	27	27	0	6	0	0	0	0	0	0	1	1	0	2	2	0	0	0	0	2	2	0	11	1.22222	1.48137	0	0	0	76.4706	10	2	183	10	5	3	4	2
485	7	8	1.14286	0.377964	26	2.88889	0.781736	26	26	0	8	2	2	0	2	2	0	3	3	0	0	0	0	0	0	0	1	1	0	3	0.333333	0.5	0	0	0	80	9	2	183	11	5	4	7	1	Damien rice. Slow music.	4	1	2	2
486	18	7	1	0	39	4.33333	1.5	64	64	0	8	3	3	0	3	3	0	0	0	0	1	1	0	3	3	0	3	3	0	14	1.55556	1.50923	0	0	0	57.1429	47	2	183	10	6	4	7	1	Classic FM (Radio) / Mahler's symphonies / Bach's 'cello concerto /	8	1	3	2
487	5	10	1.42857	0.534522	26	2.88889	1.16667	44	44	0	7	1	1	0	2	2	0	0	0	0	0	0	0	1	1	0	1	1	0	4	0.444444	0.527046	0	0	0	87.5	27	2	183	10	7	4	6	1	'Peace beyond stress' by Alex Jones. Usually listen to talk radio rather than music - BBC Radio 4 comedy and drama via Radio Player	9	1	3	3
488	11	14	2	1.29099	37	4.11111	1.61589	24	24	0	7	3	3	0	3	3	0	2	2	0	2	2	0	0	0	0	1	1	0	6	0.666667	1	0	0	0	54.5455	7	2	183	13	6	4	6	1	The music I like, which is rock and metal. Fields of the Nephilim albums helps me a lot. Dimmu Borgir and other black metal bands also put me to sleep. They are the bands I usually listen to (most often with headphones) when going to bed. Jazz and classical music also help me fall asleep.	5	1	5	3
489	5	26	3.25	1.66905	32	3.55556	1.5899	19	19	0	6	2	2	0	2	2	0	2	2	0	0	0	0	0	0	0	1	1	0	7	0.777778	0.971825	0	0	0	74.7788	2	2	183	13	4	2	7	1	Any music that I currently enjoy, eg chart music or favourite music. Slower music sometimes is better if I am really struggling to sleep and am trying to shut my mind down	4	1	4	2
490	4	30	4.28571	1.49603	27	3	1.11803	21	21	0	6	0	0	0	1	1	0	2	2	0	0	0	0	0	0	0	1	1	0	2	0.222222	0.440959	0	0	0	88.8889	4	2	183	10	4	2	1	2
491	5	44	5.5	2.50713	51	5.66667	1	44	44	0	3	0	0	0	0	0	0	0	0	0	1	1	0	0	0	0	1	1	0	6	0.666667	1.11803	0	0	0	91.6667	27	1	183	10	6	6	5	2
492	8	45	5.625	1.92261	59	6.55556	0.881917	20	20	0	7	0	0	0	1	1	0	1	1	0	0	0	0	0	0	0	2	2	0	11	1.22222	1.20185	0	0	0	100	3	1	183	10	4	3	3	2
493	2	25	3.57143	1.61835	49	5.44444	1.87824	20	20	0	3	1	1	0	0	0	0	0	0	0	0	0	0	0	0	0	0	0	0	2	0.222222	0.440959	0	0	0	88.8889	3	2	183	13	4	3	7	1	Slow, quiet music, with little/no vocals. Examples of artists include coldplay, bright eyes, daughter, lucy rose, Mumford and sons, The XX, Lianne La Havas, Alt-J, Angus and Julia Stone (Indie music), Jack Johnson, Passenger, Ed Sheeran, Ben Howard (Acoustic).	4	1	4	3
494	6	8	1	0	26	2.88889	0.781736	46	46	0	7	0	0	0	0	0	0	3	3	0	1	1	0	0	0	0	2	2	0	7	0.777778	1.20185	0	0	0	85.7143	29	2	183	10	4	4	8	1	Popular music of the day, Muse, Peter Gabriel, James Blunt, Cousteau, moody blues	7	1	4	3
495	7	27	3.375	2.38672	32	3.55556	1.74005	20	20	0	4	1	1	0	2	2	0	3	3	0	2	2	0	0	0	0	1	1	0	3	0.333333	0.707107	0	0	0	87.5	3	1	183	10	4	4	8	1		7	1	5	3
496	4	11	1.57143	0.9759	15	1.66667	1.11803	34	34	0	4	0	0	0	1	1	0	1	1	0	0	0	0	0	0	0	1	1	0	2	0.222222	0.440959	0	0	0	96.5517	17	2	183	10	5	3	6	2
497	12	18	2.25	1.0351	29	3.22222	0.971825	44	44	0	9	1	1	0	3	3	0	2	2	0	3	3	0	2	2	0	2	2	0	8	0.888889	0.927961	0	0	0	76.4706	27	2	183	10	5	3	5	1	easy listenting, gentle music, usually without a DJ between songs. I use music less often than the spoken word though and then I generally listen to short plays or documentary style pieces that are around 15 - 30 minutes long.	4	2	3	2
498	9	27	3.85714	1.9518	22	2.44444	1.33333	33	33	0	4	2	2	0	2	2	0	1	1	0	0	0	0	0	0	0	2	2	0	10	1.11111	1.2693	0	0	0	81.25	16	2	183	10	6	4	3	1	Ambient music, generally without lyrics. "Chillout" type music collection, e.g. Cafe del Mar. Much more in the past but less so now. / These days I listen less to music and more to non-music radio, mostly Radio 4 documentaries and the Shipping Forecast is particularly useful !	9	1	5	2
499	4	31	4.42857	2.1492	30	3.33333	1.80278	49	49	0	6	0	0	0	1	1	0	1	1	0	0	0	0	0	0	0	1	1	0	7	0.777778	0.440959	0	0	0	94.6746	32	2	183	8	5	4	6	1	Seagulls sounds, waves, rainforest sounds, meditation music.	9	1	4	2
500	6	29	3.625	1.59799	34	3.77778	0.833333	33	33	0	8	2	2	0	2	2	0	1	1	0	1	1	0	0	0	0	1	1	0	6	0.666667	1	0	0	0	85.7143	16	2	183	10	5	4	7	1	This was a few years back - I used to have a stereo in my bedroom so would put on a radio station with relaxing songs on to help me fall asleep/ often classic songs.	1	2	3	3
501	5	11	1.57143	0.9759	28	3.11111	1.16667	25	25	0	7	0	0	0	1	1	0	2	2	0	0	0	0	0	0	0	1	1	0	11	1.22222	1.30171	0	0	0	106.25	8	1	183	2	4	7	8	1	Soft piano tracks of pop songs	9	2	2	2
502	4	23	3.28571	1.1127	39	4.33333	1.32288	21	21	0	8	1	1	0	1	1	0	2	2	0	0	0	0	0	0	0	1	1	0	8	0.888889	1.05409	0	0	0	94.4444	4	1	183	13	5	6	1	1	Instrumental songs. Sigur ros etc.	1	2	2	2
503	4	37	5.28571	1.49603	29	3.22222	1.48137	24	24	0	8	1	1	0	1	1	0	1	1	0	0	0	0	0	0	0	0	0	0	2	0.222222	0.440959	0	0	0	92.8571	7	2	183	11	6	7	1	2
504	7	40	5.71429	1.1127	41	4.55556	1.424	40	40	0	6	0	0	0	1	1	0	0	0	0	0	0	0	0	0	0	2	2	0	9	1	1.32288	0	0	0	66.6667	23	2	183	8	6	4	7	2
505	1	10	1.42857	0.786796	14	1.55556	0.726483	35	35	0	6	0	0	0	0	0	0	0	0	0	0	0	0	0	0	0	0	0	0	5	0.555556	0.527046	0	0	0	100	18	2	183	10	6	4	3	2
506	4	9	1.28571	0.48795	34	3.77778	1.71594	23	23	0	7	0	0	0	0	0	0	1	1	0	1	1	0	0	0	0	1	1	0	1	0.111111	0.333333	0	0	0	92.3077	6	1	183	11	4	6	8	1	relaxed music, chillstep, coldplay,	9	2	2	2
507	9	30	3.75	2.12132	52	5.77778	0.440959	27	27	0	6	3	3	0	3	3	0	2	2	0	0	0	0	0	0	0	1	1	0	7	0.777778	1.20185	0	0	0	70.5882	10	2	31	10	6	6	2	2
508	5	21	3	1.91485	26	2.88889	0.927961	48	48	0	2	1	1	0	1	1	0	1	1	0	0	0	0	0	0	0	1	1	0	4	0.444444	0.726483	0	0	0	85.7143	31	1	78	10	7	4	8	1	I used to regularly hear devotional music during 2000-2001. It had a great impact on my sleep. However, after marriage in 2002, I have not maintained this habit.	1	1	4	4
509	6	28	4	2.38048	38	4.22222	1.39443	29	29	0	8	2	2	0	1	1	0	3	3	0	1	1	0	0	0	0	1	1	0	6	0.666667	1.32288	0	0	0	90	12	2	183	12	5	7	8	1	Relaxing, melodic music that I associate with happy memories. Or just songs I really like. / In the past I used to listen to the Greatest Hits of the band the Divine Comedy, especially the song 'Songs of Love'. Also listened to Cat Stevens, Tea for the Tillerman etc. Elvis Perkins is another one, especially a song called All the Night.	1	1	3	1
510	4	44	6.28571	1.49603	45	5	1.32288	50	50	0	3	1	1	0	2	2	0	0	0	0	0	0	0	0	0	0	1	1	0	3	0.333333	0.707107	0	0	0	100	33	1	183	10	7	4	7	1	Bach goldberg variations/ Bill evans, live at the vangard/ Mahler 4th symphony.	5	1	4	4
511	10	31	4.42857	1.61835	30	3.33333	1.32288	63	63	0	4	1	1	0	2	2	0	0	0	0	2	2	0	0	0	0	2	2	0	9	1	1.32288	0	0	0	71.4286	46	2	183	11	5	3	7	2
512	4	41	5.125	2.10017	46	5.11111	1.2693	35	35	0	6	1	1	0	1	1	0	1	1	0	1	1	0	0	0	0	1	1	0	7	0.777778	0.971825	0	0	0	87.5	18	1	65	10	7	4	7	2
513	9	24	3.42857	1.71825	62	6.88889	0.333333	19	19	0	7	2	2	0	3	3	0	3	3	0	0	0	0	0	0	0	1	1	0	9	1	1.32288	0	0	0	78.125	2	1	183	4	4	3	8	1	KEY: Genre - Artist (Albums) / / Shoegaze & Dream Pop - My Bloody Valentine (Loveless), Deerhunter (Halcyon Digest, Weird Era Continued and Cryptograms), Slowdive (Souvlaki), Galaxie 500 (On Fire), LSD and the Search for God (self titled) / / Doom Metal - Earth (Earth 2: Special Low Frequency version), Electric Wizard (Dopesmoker), Uncle Acid and the Deadbeats (Mind Control), Lantlos (Neon), JESU…	5	1	4	3
514	8	31	4.42857	0.786796	33	3.66667	1.41421	21	21	0	8	1	1	0	2	2	0	2	2	0	1	1	0	0	0	0	2	2	0	9	1	1	0	0	0	90	4	2	183	12	4	7	7	1	Kodaline, passenger, of monsters and men, tom odell. Male voices with few harsh beats.	5	1	4	3
515	3	9	1.125	0.353553	30	3.33333	1.22474	26	26	0	8	0	0	0	0	0	0	2	2	0	1	1	0	0	0	0	0	0	0	4	0.444444	0.726483	0	0	0	96.875	9	2	183	10	4	4	7	1	I would normally choose to listen to classical music on the radio, so it runs throughout the night - usually BBC Radio 3 or Classic FM	1	1	4	3
516	7	29	3.625	2.66927	41	4.55556	1.13039	40	40	0	7	1	1	0	1	1	0	2	2	0	2	2	0	0	0	0	1	1	0	12	1.33333	1.11803	0	0	0	92.8571	23	1	183	10	4	4	8	2
517	4	45	6.42857	1.51186	34	3.77778	1.64148	38	38	0	6	0	0	0	0	0	0	3	3	0	1	1	0	0	0	0	1	1	0	3	0.333333	0.707107	0	0	0	86.8421	21	2	183	10	7	3	6	2
518	9	28	4	2.38048	14	1.55556	1.66667	49	49	0	2	0	0	0	0	0	0	0	0	0	0	0	0	3	3	0	2	2	0	11	1.22222	1.39443	0	0	0	73.6842	32	2	183	13	7	4	7	1	Ambient	9	1	3	3
519	7	43	6.14286	1.57359	43	4.77778	1.64148	40	40	0	7	0	0	0	1	1	0	2	2	0	1	1	0	0	0	0	2	2	0	15	1.66667	1.41421	0	0	0	91.1765	23	2	185	10	7	4	7	1	Classical instrumental music, e.g. Mozart String Quartet or similar	9	2	2	1
520	6	34	4.85714	2.0354	39	4.33333	1.73205	40	40	0	7	0	0	0	2	2	0	3	3	0	0	0	0	0	0	0	2	2	0	3	0.333333	0.707107	0	0	0	94.7368	23	1	183	4	5	3	5	1	Chill out, mellow jazz, repetitive, acoustic guitar	5	1	5	3
521	5	19	2.71429	1.79947	34	3.77778	1.56347	40	40	0	3	0	0	0	0	0	0	3	3	0	3	3	0	0	0	0	1	1	0	0	0	0	0	0	0	90.2098	23	2	183	11	6	4	7	2
522	6	33	4.71429	1.70434	43	4.77778	1.20185	34	34	0	6	0	0	0	1	1	0	1	1	0	0	0	0	0	0	0	2	2	0	5	0.555556	1.01379	0	0	0	85.7143	17	2	48	13	6	4	8	1	Slow familiar music that i like, with no lyrics	1	1	3	3
523	3	14	2	2.23607	44	4.88889	1.96497	38	38	0	1	1	1	0	1	1	0	0	0	0	0	0	0	0	0	0	1	1	0	6	0.666667	1	0	0	0	93.3333	21	2	9	10	5	4	5	1	meditation music	9	1	4	3
524	5	45	6.42857	1.51186	56	6.22222	1.56347	34	34	0	3	3	3	0	0	0	0	1	1	0	0	0	0	0	0	0	1	1	0	4	0.444444	0.527046	0	0	0	88.2353	17	1	185	12	6	4	6	1	Classical music, or classical-ish movie soundtracks. Types without words for the brain to pay attention to (no opera - I work at an opera company). And I probably haven't used music as a get-to-sleep aid since high school (over 10 years ago).	1	1	3	3
525	4	15	2.14286	1.86445	33	3.66667	1.65831	21	21	0	2	3	3	0	1	1	0	1	1	0	0	0	0	0	0	0	0	0	0	4	0.444444	0.726483	0	0	0	85	4	1	183	13	5	7	8	1	I only listen to ambient-style music before bedtime. Usually I will put on a CD with some headphones and listen through to the end before switching it off and going to sleep. I feel this is right because ambient music is designed to facilitate sleep and be as non-distracting as possible. / Select CDs I have used are by the following artists: Steve Roach (albums include Early Man, Quiet Music, Mid…	5	1	4	2
526	5	38	4.75	2.18763	46	5.11111	1.16667	19	19	0	3	0	0	0	1	1	0	1	1	0	0	0	0	0	0	0	2	2	0	4	0.444444	0.726483	0	0	0	90.9091	2	2	183	10	4	7	1	1	Usually something very calming, such as acoustic covers of music or classical piano music. I particularly find I giorni by Einaudi useful to help me sleep.	9	1	3	2
527	3	23	3.28571	1.79947	46	5.11111	1.90029	41	41	0	8	0	0	0	0	0	0	3	3	0	1	1	0	0	0	0	0	0	0	2	0.222222	0.666667	0	0	0	96.6667	24	1	183	13	5	4	5	2
528	4	46	6.57143	1.13389	54	6	1.32288	41	41	0	3	1	1	0	1	1	0	2	2	0	0	0	0	0	0	0	1	1	0	2	0.222222	0.440959	0	0	0	90.9091	24	1	185	12	5	4	7	2
529	5	11	1.57143	0.534522	55	6.11111	0.781736	53	53	0	9	0	0	0	0	0	0	1	1	0	1	1	0	0	0	0	2	2	0	15	1.66667	1.41421	0	0	0	87.5	36	1	183	10	6	3	2	1	Quieter forms of rock music. Female singer song writers, seventies prog rock, contemporary 'chilled' electronica. But I very, very rarely listen at bedtime. (Not since being married!)	1	1	2	3
530	5	45	6.42857	0.786796	46	5.11111	0.927961	21	21	0	7	1	1	0	2	2	0	1	1	0	1	1	0	0	0	0	1	1	0	4	0.444444	0.527046	0	0	0	87.5	4	2	183	10	5	6	8	1	Film Music (John Williams, John Powell) / Newton Faulkner / Jazz (Miles Davis)	4	1	4	3
531	7	12	1.71429	1.25357	40	4.44444	1.81046	18	18	0	3	3	3	0	3	3	0	2	2	0	0	0	0	0	0	0	2	2	0	2	0.222222	0.666667	0	0	0	107.692	1	1	78	10	4	7	3	1	Psychedelic rock. / Pink Floyd.	7	1	4	3
532	5	7	1	0	30	3.33333	1.11803	49	49	0	7	0	0	0	1	1	0	1	1	0	0	0	0	0	0	0	1	1	0	4	0.444444	0.726483	0	0	0	89.6552	32	1	183	11	6	4	7	1	Nirvana internet radio and radio Gaia via streaming services	6	1	3	3
533	6	33	4.71429	1.70434	33	3.66667	1	42	42	0	3	2	2	0	3	3	0	0	0	0	0	0	0	0	0	0	1	1	0	5	0.555556	1.01379	0	0	0	82.3529	25	1	183	10	5	4	4	1	Classical	6	1	4	4
534	8	31	3.875	1.72689	39	4.33333	1	32	32	0	3	1	1	0	1	1	0	1	1	0	0	0	0	0	0	0	1	1	0	13	1.44444	1.23603	0	0	0	58.3333	15	2	183	13	6	3	6	1	Radio stations / Favourite musicians / Lullabies from children's night time toys!	4	1	3	2
535	5	9	1.28571	0.755929	47	5.22222	1.64148	29	29	0	9	0	0	0	0	0	0	2	2	0	2	2	0	0	0	0	2	2	0	8	0.888889	0.781736	0	0	0	97.9021	12	1	183	2	6	4	4	2
536	11	34	4.25	2.60494	54	6	1.32288	79	79	0	7	2	2	0	2	2	0	3	3	0	1	1	0	0	0	0	1	1	0	9	1	1.32288	0	0	0	64.7059	62	1	31	3	2	1	3	2
537	6	28	4	1.73205	28	3.11111	1.05409	25	25	0	4	1	1	0	2	2	0	3	3	0	1	1	0	0	0	0	1	1	0	4	0.444444	0.726483	0	0	0	85	8	2	183	10	6	6	5	1	Every so often I switch on Classic FM to help me sleep. The adverts are very distracting, as really what I want is sound, but not words (hence why I don't listen to pop songs etc). I don't use music to get to sleep often, as it is too disruptive to my falling-asleep to turn off the radio.	9	2	3	3
538	4	20	2.85714	1.86445	17	1.88889	1.16667	25	25	0	2	1	1	0	1	1	0	0	0	0	1	1	0	0	0	0	1	1	0	4	0.444444	1.01379	0	0	0	88.8889	8	2	65	11	6	4	4	2
539	4	30	4.28571	1.70434	36	4	1.5	50	50	0	4	0	0	0	0	0	0	1	1	0	0	0	0	0	0	0	1	1	0	4	0.444444	0.726483	0	0	0	100	33	2	183	10	6	4	8	1	Classical music such Gershwin, Chopin piano recordings, film soundtracks such as the first Lord of the Rings soundtrack, classical compilations such as Chill Out - no pop or jazz because both tend to keep me awake.	5	1	4	2
540	2	41	5.85714	1.57359	39	4.33333	1.58114	25	25	0	8	0	0	0	1	1	0	0	0	0	0	0	0	0	0	0	0	0	0	1	0.111111	0.333333	0	0	0	86.4865	8	1	183	10	6	6	5	1	HMV Classics Chopin Piano Favourites CD	1	2	4	3
541	5	29	4.14286	1.46385	33	3.66667	1.11803	19	19	0	3	0	0	0	1	1	0	2	2	0	1	1	0	0	0	0	1	1	0	4	0.444444	0.527046	0	0	0	84.2105	2	2	183	13	4	7	8	2
542	5	24	3.42857	1.81265	50	5.55556	1.23603	28	28	0	7	0	0	0	0	0	0	1	1	0	0	0	0	0	0	0	2	2	0	5	0.555556	1.13039	0	0	0	85.7143	11	1	183	12	5	4	5	1	Ambient electronic, post-rock, and psychedelic styles tend to be my favoured music to listen to. Usually music that isn't too 'heavy' or with too high bpm, but with a level of detail to give my mind something to focus on (as opposed to thoughts).	4	1	4	3
543	6	39	5.57143	1.81265	38	4.22222	1.7873	29	29	0	8	2	2	0	2	2	0	2	2	0	1	1	0	0	0	0	1	1	0	8	0.888889	1.2693	0	0	0	87.5	12	2	10	10	7	4	5	1	Usually music that is fairly calm and quiet; most often classical rather than the pop/rock type music that makes you want to move. Nothing agitating or hugely exciting. / / E.g. Faure's Requiem, Wagner's TannhÍ_user, Mozart's Piano Sonatas, Beethoven's Pastoral Symphony, Mendelssohn's Songs Without Words.	4	2	4	4
544	7	39	5.57143	1.39728	45	5	1.22474	27	27	0	6	1	1	0	1	1	0	0	0	0	1	1	0	0	0	0	2	2	0	8	0.888889	1.05409	0	0	0	81.25	10	2	183	13	5	4	2	1	I listen to melodic music, sometimes songs which I am particularly keen on at that tme. Often what some people would describe as depressing music. For example London grammar or Tracy chapman. These help me go to seep however I use my headphones due t being in a house share so am conscious of staying awake to take them off!	5	1	4	2
545	3	43	6.14286	1.86445	52	5.77778	1.98606	39	39	0	1	0	0	0	1	1	0	2	2	0	0	0	0	0	0	0	0	0	0	8	0.888889	1.2693	0	0	0	87.5	22	2	183	10	6	4	6	1	Usually I use music to help me sleep when I am working away and not in my home environment. It can be any music that is on my iPod.	9	1	5	3
546	9	37	5.28571	1.70434	37	4.11111	1.36423	28	28	0	7	2	2	0	3	3	0	3	3	0	0	0	0	0	0	0	2	2	0	10	1.11111	1.36423	0	0	0	96.7742	11	2	185	10	6	2	8	2
547	8	44	6.28571	1.1127	50	5.55556	1.01379	28	28	0	9	2	2	0	2	2	0	3	3	0	2	2	0	0	0	0	2	2	0	9	1	0.5	0	0	0	87.5	11	2	183	10	6	4	4	1	Meditation music. My favourite in the last few months: / / Relaxation Music 3 Hours of the best meditating music-sleep-meditation-spa by Utopian sounds: / https://www.youtube.com/watch?v=FHfIfGlNrx4	6	1	4	3
548	6	42	5.25	2.18763	48	5.33333	1	19	19	0	2	1	1	0	1	1	0	2	2	0	1	1	0	1	1	0	1	1	0	9	1	1	0	0	0	94.1176	2	2	183	13	4	7	3	2
549	10	7	1	0	27	3	1.5	58	58	0	7	0	0	0	1	1	0	3	3	0	0	0	0	0	0	0	1	1	0	10	1.11111	1.2693	0	0	0	60	41	2	185	13	5	8	8	1	Joy division-all of heart & soul, and still. Before that, anything by led zeppelin.	5	1	3	3
550	4	44	6.28571	1.88982	46	5.11111	1.05409	21	21	0	7	1	1	0	1	1	0	1	1	0	1	1	0	0	0	0	1	1	0	6	0.666667	0.5	0	0	0	94.1176	4	2	82	10	5	4	3	1	Instrumental music e.g. DJ Rum, Bonobo / Medium-slow acoustic music e.g. Newton Faulkner / Classical music	5	1	4	3
551	5	7	1	0	13	1.44444	0.527046	36	36	0	4	1	1	0	1	1	0	2	2	0	0	0	0	0	0	0	1	1	0	5	0.555556	0.726483	0	0	0	77.7778	19	2	185	10	7	4	8	2
552	10	7	1	0	41	4.55556	1.23603	51	51	0	9	0	0	0	2	2	0	3	3	0	3	3	0	1	1	0	1	1	0	18	2	1.32288	0	0	0	95.4545	34	1	185	8	4	4	7	1	Broadway musicals, Top 40 current music, Music from the tv show "Glee"	5	1	5	3
553	5	48	6.85714	0.377964	56	6.22222	0.971825	20	20	0	1	1	1	0	2	2	0	0	0	0	1	1	0	0	0	0	0	0	0	7	0.777778	0.971825	0	0	0	81.8182	3	2	183	13	4	7	8	1	Slow songs, ballads, often love songs. / Examples: / Joni Mitchell (A Case of you, Both sides now), Radiohead (No Surprises, Fake Plastic Trees), Eva Cassidy, James Taylor, Keston Cobbler's Club, Stornoway, Coldplay, Guillemots (Little Bear), Bon Iver, Ed Sheeran, Adele / Classical music / Examples: / Beethoven Piano Concerto no. 5; Elgar - Chanson de Matin; Rachmaninov - Rhapsody on a theme of P…	5	1	4	2
554	8	13	1.625	1.40789	24	2.66667	1.80278	33	33	0	7	0	0	0	0	0	0	3	3	0	0	0	0	0	0	0	2	2	0	15	1.66667	1.32288	0	0	0	75	16	2	24	10	6	3	3	1	When I was a teenager, any kind of music would help me sleep, especially pop. Nowadays I need more instrumental, meditation music, but I only do that if I feeel really stressed or homesick.	9	1	4	3
555	6	45	5.625	2.13391	38	4.22222	1.39443	22	22	0	8	1	1	0	1	1	0	2	2	0	2	2	0	0	0	0	1	1	0	3	0.333333	0.707107	0	0	0	85.7143	5	2	67	13	5	2	2	1	Latin, Rock, Ambient	5	1	4	3
556	3	39	5.57143	2.50713	54	6	1.22474	21	21	0	4	1	1	0	0	0	0	2	2	0	0	0	0	0	0	0	0	0	0	2	0.222222	0.666667	0	0	0	87.5	4	2	183	13	4	7	1	2
557	15	16	2.28571	2.36039	20	2.22222	1.30171	29	29	0	7	2	2	0	3	3	0	3	3	0	1	1	0	2	2	0	3	3	0	5	0.555556	1.13039	0	0	0	50	12	2	183	11	5	3	2	2
558	8	12	1.5	0.92582	27	3	1.11803	40	40	0	6	0	0	0	1	1	0	1	1	0	1	1	0	0	0	0	2	2	0	11	1.22222	1.30171	0	0	0	81.25	23	1	183	10	4	4	8	1		1	2	3	3
559	15	43	5.375	2.19984	53	5.88889	1.76383	22	22	0	3	3	3	0	3	3	0	2	2	0	1	1	0	1	1	0	2	2	0	12	1.33333	1.32288	0	0	0	55.5556	5	1	183	10	4	3	1	1	Ambient instrumental / / The album leaf - one day I'll be on time / / Brian eno - an ending	5	1	4	3
560	9	31	3.875	1.55265	52	5.77778	1.09291	18	18	0	8	3	3	0	2	2	0	1	1	0	1	1	0	0	0	0	1	1	0	8	0.888889	0.927961	0	0	0	61.5385	1	2	183	10	4	7	8	1	I normally just put my iPod on shuffle, but sometimes I like to listen to calming music such as Tycho - Past is Prologue album. / Or, I put on music that I can imagine to e.g making up stories in my head to the music to help me sleep.	4	1	4	3
561	11	36	5.14286	2.47848	37	4.11111	1.53659	31	31	0	7	3	3	0	3	3	0	2	2	0	2	2	0	0	0	0	2	2	0	9	1	1.11803	0	0	0	65	14	2	183	10	5	3	3	2
562	4	21	3	1.82574	47	5.22222	1.56347	18	18	0	7	0	0	0	1	1	0	0	0	0	2	2	0	0	0	0	1	1	0	3	0.333333	0.707107	0	0	0	84.2105	1	3	185	13	8	8	8	1	5 Seconds of Summer, Fall Out Boy, All Time Low, You Me At Six, Rock, Pop Rock, Alternative	7	1	4	3
563	5	14	2	1.73205	42	4.66667	2.12132	61	61	0	1	1	1	0	2	2	0	1	1	0	0	0	0	0	0	0	1	1	0	5	0.555556	0.726483	0	0	0	90.625	44	1	183	11	4	1	7	1	I would use music that I am already familiar with - usually acoustic, English folk style (eg Kate Rusby, Richard Thompson, Seth Lakeman, Nick Drake, June Tabor, Martin Carthy, Jim Moray). Sometimes I might use American roots style music (eg Lucy Kaplansky, Richard Shindell) or more mainstream (eg Crosby, Stills & Nash, Neil Young, James Taylor). Occasionally I use the Sigur Ros album 'Hvarf Heim'…	4	1	4	2
564	3	43	6.14286	1.21499	39	4.33333	1.32288	34	34	0	1	1	1	0	0	0	0	0	0	0	1	1	0	0	0	0	0	0	0	3	0.333333	0.5	0	0	0	92.2222	17	1	161	10	5	4	3	1	I used some J.S. Bach Brandenburg concertos. I prefered baroque music, I found it relaxing.	9	1	4	3
565	11	41	5.125	1.80772	45	5	1.41421	20	20	0	9	2	2	0	2	2	0	1	1	0	3	3	0	0	0	0	2	2	0	12	1.33333	1.32288	0	0	0	76.9231	3	2	183	13	4	6	2	1	Listened to music to calm down after a stressful day or let my emotions out. I have listened to music which I enjoy such as film soundtracks by Hanz Zimmer (Pirates of the Carribean, Lion King, Pacific etc) and also musical theatre such as music from Matilda, Wicked, Phantom etc. I have listened to Christian worship music such as Matt Redman, Rend Collective as well as random songs such as Ed She…	8	1	3	3
566	5	41	5.85714	1.21499	46	5.11111	1.05409	46	46	0	6	1	1	0	2	2	0	1	1	0	0	0	0	0	0	0	1	1	0	4	0.444444	0.881917	0	0	0	{Invalid Expression}	29	2	185	8	6	4	8	2
567	5	41	5.85714	1.46385	47	5.22222	1.48137	38	38	0	4	0	0	0	1	1	0	3	3	0	0	0	0	0	0	0	1	1	0	5	0.555556	0.881917	0	0	0	87.5	21	1	167	8	7	3	7	2
568	8	20	2.85714	1.06904	55	6.11111	1.2693	25	25	0	3	2	2	0	2	2	0	2	2	0	2	2	0	0	0	0	1	1	0	9	1	1.22474	0	0	0	73.6842	8	1	161	11	6	4	6	1	Classical music, folk-rock,post-rock. / Mahler,Mozart, Other Lives, Sigur Ros, Sibelius, Britten.	8	1	4	3
569	11	24	3	1.41421	40	4.44444	1.13039	25	25	0	8	2	2	0	2	2	0	3	3	0	0	0	0	1	1	0	2	2	0	8	0.888889	1.16667	0	0	0	72.7273	8	2	183	11	6	6	2	2
570	10	17	2.125	2.10017	46	5.11111	0.600925	35	35	0	2	3	3	0	3	3	0	2	2	0	0	0	0	0	0	0	3	3	0	13	1.44444	1.23603	0	0	0	100	18	2	183	13	8	4	8	1	Relaxation and. Brain wave music	6	1	5	5
571	9	47	6.71429	0.48795	52	5.77778	0.971825	23	23	0	7	1	1	0	2	2	0	2	2	0	1	1	0	0	0	0	1	1	0	14	1.55556	1.50923	0	0	0	69.5652	6	1	65	12	5	3	8	1	Beatles; Yellow Submarine Soundtrack, Sgt. Peppers. LCD Soundsystem; Shut Up and Play the Hits. Mozart's Requiem Mass. The Dubliners	4	2	3	3
572	5	20	2.85714	1.34519	45	5	1.22474	35	35	0	2	1	1	0	1	1	0	2	2	0	0	0	0	0	0	0	1	1	0	3	0.333333	0.5	0	0	0	78.9474	18	2	183	13	6	2	2	2
573	6	38	5.42857	1.51186	55	6.11111	0.927961	26	26	0	6	1	1	0	1	1	0	2	2	0	1	1	0	0	0	0	1	1	0	3	0.333333	0.5	0	0	0	86.6667	9	3	61	11	6	6	2	1	Relaxation / Soft ectronic music / Soft pop / Indian / Soft Instrumental	9	1	4	2
574	5	26	3.71429	1.70434	48	5.33333	1.11803	30	30	0	7	0	0	0	1	1	0	3	3	0	1	1	0	0	0	0	1	1	0	3	0.333333	0.5	0	0	0	85.2941	13	1	183	13	5	4	8	1	I am usually indiscriminate - I don't pick music that I think will help me sleep, just music I am enjoying. Recently this has included Mellon Collie & The Infinite Sadness - Smashing Pumpkins (admittedly the final song on this album is a lovely sleep song), Futurology - Manic Street Preachers, World Peace is None of Your Business - Morrissey. If I was trying to lull myself to sleep I would choose…	5	1	3	3
575	14	31	3.875	2.47487	53	5.88889	1.16667	29	29	0	6	2	2	0	3	3	0	2	2	0	3	3	0	0	0	0	2	2	0	6	0.666667	1.11803	0	0	0	58.8235	12	2	183	11	6	4	3	1	instrumental indie things like the bands evening hymns, st vincent,	6	1	4	2
576	10	12	1.71429	0.755929	52	5.77778	1.20185	39	39	0	8	3	3	0	3	3	0	3	3	0	0	0	0	0	0	0	2	2	0	8	0.888889	0.927961	0	0	0	75	22	2	183	11	5	2	2	1	Tunes, rather than songs. Mostly folk music.	4	1	4	2
577	8	36	5.14286	2.34013	55	6.11111	1.53659	38	38	0	8	2	2	0	3	3	0	2	2	0	1	1	0	0	0	0	2	2	0	1	0.111111	0.333333	0	0	0	87.5	21	2	183	11	5	3	5	1	Music I'm very familiar with. / Repetitive and instrumental music.	6	1	2	3
578	10	12	1.5	0.92582	43	4.77778	0.666667	65	65	0	7	2	2	0	3	3	0	2	2	0	1	1	0	0	0	0	2	2	0	10	1.11111	1.36423	0	0	0	86.6667	48	2	183	13	5	1	6	1	Storytellers - various artists - folk / Mozart - mainly Clarinet Concerto and Horn Concertos / Nic Jones / Rewind the film - Manic Street Preachers / Raising Sand - Robert Plant/Alison Krause / Wake the Union - Show of Hands / New Age/Meditation - spoken voice and music	8	1	5	3
579	6	29	3.625	2.44584	37	4.11111	1.90029	31	31	0	4	1	1	0	1	1	0	3	3	0	0	0	0	0	0	0	1	1	0	10	1.11111	1.05409	0	0	0	87.5	14	1	183	9	5	4	5	2
580	8	23	3.28571	1.1127	50	5.55556	1.33333	48	48	0	10	1	1	0	2	2	0	3	3	0	0	0	0	0	0	0	2	2	0	2	0.222222	0.666667	0	0	0	94.4056	31	1	122	13	5	7	3	1	Folk music (traditonal, modern, english): June Tabor, Eliza Carthy, Jim Moray, The Unthanks	7	1	3	3
581	3	37	5.28571	1.25357	43	4.77778	1.39443	26	26	0	2	0	0	0	0	0	0	2	2	0	2	2	0	0	0	0	1	1	0	0	0	0	0	0	0	100	9	2	183	10	6	3	2	2
582	9	17	2.42857	1.51186	46	5.11111	0.600925	63	63	0	8	1	1	0	2	2	0	3	3	0	0	0	0	0	0	0	1	1	0	10	1.11111	1.45297	0	0	0	73	46	2	183	12	5	4	2	1	Modern British Folk Music. e.g Spiers & Boden, Eliza Carthy, Sam & Hannah, Fay Hield,	6	1	4	3
583	15	45	6.42857	0.9759	42	4.66667	1.65831	58	58	0	3	3	3	0	3	3	0	3	3	0	3	3	0	0	0	0	3	3	0	7	0.777778	1.30171	0	0	0	52.9101	41	2	9	10	5	3	8	1	Familiar classics.Strings. Not too much sudden dramatic changes of volumes. So I haven't listened to whole symphonies. The operatic sounds are also too intrusive. I just use music to replace the ear worms or brain activity. I dislike music seemingly created for relaxation like ocean sounds etc.or electronic sounds. White noise does not work either.	5	1	4	3
584	4	17	2.42857	1.61835	53	5.88889	1.05409	41	41	0	7	0	0	0	0	0	0	3	3	0	0	0	0	0	0	0	0	0	0	2	0.222222	0.440959	0	0	0	98.5714	24	2	183	13	7	3	8	2
585	5	15	2.14286	1.46385	58	6.44444	0.881917	38	38	0	8	1	1	0	1	1	0	1	1	0	0	0	0	0	0	0	1	1	0	5	0.555556	0.527046	0	0	0	85.7143	21	1	82	13	6	4	5	1	Electronic, Jazz, World, Ambient / Audio Books (I realise Audio Books aren't music but I find them very effective in helping me sleep).	7	1	5	1
586	10	26	3.71429	1.97605	38	4.22222	1.39443	29	29	0	7	3	3	0	3	3	0	2	2	0	3	3	0	0	0	0	2	2	0	5	0.555556	0.527046	0	0	0	77.7778	12	3	65	10	4	2	2	1	A) Music that's energetic because I felt I had too much energy (at least in my head) to go to sleep. Mostly R'n'B / Beyonce / B) When I was tired but couldn't get a rest (because of ruminations), I listened to "softer music" to engage in day- or nigthdreaming. Mostly Pop / The Civil Wars	4	2	1	2
587	6	33	4.125	1.64208	57	6.33333	1.41421	20	20	0	2	1	1	0	1	1	0	2	2	0	1	1	0	0	0	0	1	1	0	4	0.444444	0.881917	0	0	0	90	3	2	183	13	4	7	8	1	Kodaline / Daughter / Aquilo / / Other artists that provide soothing sounds	9	1	3	3
588	7	38	5.42857	1.90238	35	3.88889	1.05409	31	31	0	6	0	0	0	1	1	0	3	3	0	0	0	0	0	0	0	1	1	0	4	0.444444	0.726483	0	0	0	73.6842	14	1	183	10	6	4	4	1	Lately I have fallen asleep to improvisations of myself playing piano_„îI know, pretty conceited!_„îbecause they are relaxing, quiet, have no words, and I am very familiar with them. "No words" and "very familiar" are the prerequisites to being good sleep aids, in my view.	5	1	4	1
589	5	39	5.57143	1.27242	48	5.33333	1.11803	24	24	0	7	0	0	0	2	2	0	2	2	0	1	1	0	0	0	0	1	1	0	6	0.666667	0.866025	0	0	0	94.1176	7	2	60	13	5	6	1	1	depending on my mood. things like omar sosa (calma) or some tracks by vassilis tsabropoulus sometimes help to calm down my thoughts. / / and i would like to answer "sometimes" to: "overall, would you say that music can help you to sleep?"	5		2	3
590	5	25	3.57143	2.43975	44	4.88889	1.61589	60	60	0	6	1	1	0	1	1	0	1	1	0	0	0	0	0	0	0	1	1	0	7	0.777778	0.833333	0	0	0	75.2688	43	1	183	13	7	1	7	1	Classical music	9	1	4	3
591	8	36	5.14286	1.21499	53	5.88889	2.02759	48	48	0	7	2	2	0	3	3	0	1	1	0	0	0	0	0	0	0	1	1	0	5	0.555556	0.881917	0	0	0	75	31	2	183	10	6	3	6	1	Folk music - Kris Drever, David Gray, Boo Hewerdine, Kate Rusby, Spiers and Boden	9	2	3	1
592	5	39	4.875	2.10017	55	6.11111	1.05409	27	27	0	9	1	1	0	2	2	0	0	0	0	0	0	0	0	0	0	1	1	0	6	0.666667	0.707107	0	0	0	100	10	1	67	3	5	2	1	1	i am just listening to music in general from metal conserts to acoustic cover of reagge songs, sometimes even with a radio on.	6	1	3	3
593	8	30	4.28571	1.60357	59	6.55556	0.726483	48	48	0	9	0	0	0	0	0	0	3	3	0	0	0	0	0	0	0	2	2	0	12	1.33333	1.58114	0	0	0	75	31	1	183	10	5	4	5	2
594	4	32	4.57143	1.61835	41	4.55556	1.50923	26	26	0	9	0	0	0	0	0	0	3	3	0	0	0	0	0	0	0	1	1	0	3	0.333333	0.5	0	0	0	87.5	9	2	60	11	5	7	1	1	Grieg: Peer Gynt, Michael Jackson: Will you be there	9	1	2	1
595	8	23	3.28571	2.05866	60	6.66667	0.707107	74	74	0	1	2	2	0	2	2	0	0	0	0	1	1	0	3	3	0	1	1	0	7	0.777778	1.30171	0	0	0	88.2353	57	1	185	11	6	4	7	1		8	1	3	3
596	6	37	5.28571	1.79947	56	6.22222	0.833333	21	21	0	6	0	0	0	1	1	0	2	2	0	1	1	0	0	0	0	2	2	0	9	1	0.866025	0	0	0	95.9732	4	1	161	11	4	2	5	1	Musicians like Ben Howard, Alt-J, for example. I prefer music genres like acoustic songwriter music, jazz, soft electronic music (intelligent drum n bass, minimal, for example).	4	1	4	3
597	3	8	1.14286	0.377964	49	5.44444	1.94365	24	24	0	3	0	0	0	0	0	0	1	1	0	0	0	0	0	0	0	0	0	0	2	0.222222	0.440959	0	0	0	90	7	1	183	7	6	4	4	1	I use 'softer' genres to get to sleep, with none of the more rock elements that I often listen to during the day. For example, I use jazz sometimes, the albums Bloom and Teen Dream by Beach House, Morning Phase by Beck, all of Belle & Sebastien's albums, Bon Iver, Bonobo, Chromatics, Darkside, London Grammar, FKA Twigs, Grimes, James Blake, Majical Clouds, The Boatman's Call and Push the Sky away…	7	1	4	3
598	5	17	2.42857	1.90238	32	3.55556	1.81046	24	24	0	7	0	0	0	1	1	0	1	1	0	0	0	0	0	0	0	1	1	0	9	1	0.866025	0	0	0	92.8571	7	1	78	10	5	4	1	1	Vedic mantras in India / https://www.google.co.in/url?sa=t&rct=j&q=&esrc=s&source=web&cd=1&cad=rja&uact=8&ved=0CBwQtwIwAA&url=http%3A%2F%2Fwww.youtube.com%2Fwatch%3Fv%3DQf20oVfPMCg&ei=aDgZVPXLApC8uASQ2ICwAg&usg=AFQjCNFHvCDw1qEREcy3y04CepkLmBb5IA&sig2=ncb6hRaJtetcO4lg5YPKuw	7	1	4	4
599	6	45	5.625	2.19984	34	3.77778	0.971825	60	60	0	6	1	1	0	0	0	0	2	2	0	0	0	0	0	0	0	1	1	0	11	1.22222	1.30171	0	0	0	80	43	2	183	10	7	2	8	2
600	3	30	4.28571	2.36039	42	4.66667	2.12132	21	21	0	7	0	0	0	0	0	0	2	2	0	0	0	0	0	0	0	1	1	0	6	0.666667	1.11803	0	0	0	92.2222	4	2	79	13	8	7	8	1	I usually used music with slow tempo. It could be only musical instruments, or with vocal. I preferred Jazz, classical music, or New Age genre. I sometimes chose music with soothing and calming effects like music that usually being used in meditation or yoga routine.	4	1	4	3
601	6	17	2.42857	1.13389	54	6	0.866025	27	27	0	4	3	3	0	3	3	0	1	1	0	0	0	0	0	0	0	1	1	0	6	0.666667	1.11803	0	0	0	93.3333	10	2	111	13	5	7	8	1	If I don't get too lazy and just turn on the TV to try to catch my sleep. I would put on some music on Spotify, or itunes. Sometimes just put on the shuffle/ radio thing on Spotify, selecting a indie/folk calm song. Or listen to: / * Bjork: Homogenic. / * Coldplay: Ghost Stories. Chris' Martin voice relaxes me a lot. / * Radiohead: Kid A, how to disappear completely. Also Tom York's voice is comp…	6	1	3	3
602	3	7	1	0	25	2.77778	1.56347	63	63	0	4	0	0	0	0	0	0	0	0	0	0	0	0	0	0	0	1	1	0	2	0.222222	0.666667	0	0	0	85.7143	46	1	183	11	5	4	5	2
603	12	35	4.375	2.32609	45	5	1.58114	51	51	0	4	2	2	0	3	3	0	3	3	0	0	0	0	2	2	0	1	1	0	12	1.33333	1.11803	0	0	0	80.625	34	2	183	12	6	3	7	1	When I was on my own, I often played my own special compilation tapes to help me drift off. The tracks were mainly pop ballads from the 60s, 70s and early 80s _„_ things like The Long and Winding Road (Beatles). Thinking about it, I reckon what they had in common was a fairly slow pulse. I did sometimes use classical pieces, too _„_ e.g. RVW's Fantasia on a Theme by Thomas Tallis. Always with the…	1	1	4	3
604	4	32	4.57143	2.69921	43	4.77778	1.7873	31	31	0	2	0	0	0	1	1	0	0	0	0	0	0	0	0	0	0	1	1	0	6	0.666667	1.32288	0	0	0	100	14	1	84	10	6	2	3	2
605	8	30	4.28571	2.62769	48	5.33333	1.65831	27	27	0	6	2	2	0	2	2	0	2	2	0	2	2	0	0	0	0	2	2	0	2	0.222222	0.666667	0	0	0	77.7778	10	1	183	10	4	7	5	1	Post rock along the lines of mogwai. Mainly instrumental	6	1	4	3
606	3	20	2.85714	1.57359	41	4.55556	1.33333	32	32	0	7	0	0	0	0	0	0	2	2	0	0	0	0	0	0	0	1	1	0	8	0.888889	0.781736	0	0	0	100	15	2	183	10	7	4	6	1	Relaxing Classics compilation / / Barber's Adagio for Strings / / Ludovico Einoudi	9	1	4	4
607	6	33	4.71429	1.25357	53	5.88889	1.2693	31	31	0	6	2	2	0	2	2	0	3	3	0	0	0	0	0	0	0	1	1	0	6	0.666667	1.32288	0	0	0	90	14	2	183	12	6	2	5	2
608	5	41	5.85714	1.77281	48	5.33333	1.11803	27	27	0	6	1	1	0	2	2	0	2	2	0	0	0	0	0	0	0	1	1	0	6	0.666667	1.32288	0	0	0	93.75	10	2	185	11	6	6	8	1	Usually I either use Enya music or something that is quiet monotone and doesn't have a lot of changes in the dynamics. In the past I have also used radio music (pop), but that sometimes doesn't work since there are commercials present, which interrupt the music.	9	1	4	2
609	15	17	2.125	1.3562	26	2.88889	1.96497	58	58	0	7	1	1	0	3	3	0	3	3	0	3	3	0	3	3	0	3	3	0	10	1.11111	1.05409	0	0	0	75	41	2	185	11	6	3	7	2
610	8	31	4.42857	0.9759	38	4.22222	0.833333	42	42	0	8	2	2	0	2	2	0	1	1	0	2	2	0	0	0	0	1	1	0	6	0.666667	1.32288	0	0	0	75	25	2	183	10	5	4	6	1	The xx Co exist / Midlake- the trials of van occupanther / Bonnie prince Billy- ask forgiveness	5	1	2	3
611	10	23	3.28571	2.05866	46	5.11111	1.05409	21	21	0	3	2	2	0	3	3	0	2	2	0	1	1	0	0	0	0	2	2	0	7	0.777778	0.833333	0	0	0	75	4	1	183	11	5	4	3	1	Genres: / Ambient, Electronic, Down-tempo, Psychedelic Rock, Indie. / / Artists and Albums: / 'Tycho' - 'Dive', / 'Four Tet' - 'Pink' and 'There is love in you', / 'Alt-J' - 'This is all yours', / 'Caribou' - 'Our Love', / 'Pink Floyd' - 'Dark side of the moon (with the song 'Time' omitted)', 'Wish you were here', / 'Radiohead' - 'King of limbs', / 'Foals' - 'Total life forever'.	5	1	4	3
612	6	19	2.375	1.30247	24	2.66667	1.65831	23	23	0	6	1	1	0	2	2	0	1	1	0	1	1	0	0	0	0	1	1	0	6	0.666667	0.866025	0	0	0	90	6	2	183	9	6	4	3	2
613	2	22	3.14286	1.34519	20	2.22222	0.666667	21	21	0	6	0	0	0	0	0	0	1	1	0	0	0	0	0	0	0	0	0	0	3	0.333333	0.707107	0	0	0	100	4	1	183	13	4	2	8	2
614	8	41	5.125	2.16712	35	3.88889	1.61589	57	57	0	7	0	0	0	1	1	0	3	3	0	0	0	0	0	0	0	2	2	0	9	1	1.32288	0	0	0	81.25	40	2	185	11	6	2	8	1	I regularly wake up in the middle of the night and have trouble getting back to sleep because my mind is racing. Listening to music helps me focus on something interesting but calming. I have a radio/CD player that I can set to shut itself off after a certain period of time. I used to set it to a classical music station and could turn it on for 30 minutes or so in the middle of the night when I c…	5	1	3	2
615	3	31	3.875	1.88509	24	2.66667	1.22474	34	34	0	4	0	0	0	0	0	0	2	2	0	0	0	0	0	0	0	1	1	0	4	0.444444	0.726483	0	0	0	87.5	17	1	84	13	5	4	6	2
616	5	17	2.42857	1.71825	35	3.88889	1.05409	19	19	0	4	1	1	0	2	2	0	2	2	0	0	0	0	0	0	0	1	1	0	7	0.777778	0.666667	0	0	0	87.5	2	2	183	13	4	7	1	1	paulo nutini, the smiths, jonny cash, frozen soundtrack	4	2	2	2
617	6	21	3	1.91485	35	3.88889	1.53659	19	19	0	8	1	1	0	3	3	0	2	2	0	0	0	0	0	0	0	1	1	0	10	1.11111	1.05409	0	0	0	100	2	2	183	13	4	7	1	2
618	5	22	2.75	1.28174	41	4.55556	1.33333	19	19	0	4	1	1	0	1	1	0	3	3	0	1	1	0	0	0	0	1	1	0	3	0.333333	0.707107	0	0	0	90	2	2	183	13	4	7	1	1	Maverick Sabre- I need/ what I've done / BeyoncÍ©- Flawless/ upgrade you/ partition/ / Ella Eyre- comeback / Sam Smith- stay with me/ i'm not the only one / Ed Sheeran- Don't/ City / Jetta feels like coming home / Professor Green- In the shadow of the sun	6	1	2	4
619	10	7	1	0	33	3.66667	1.65831	19	19	0	8	1	1	0	1	1	0	3	3	0	2	2	0	0	0	0	2	2	0	10	1.11111	1.45297	0	0	0	75	2	2	183	10	4	7	1	1	Indie rock / soft slow music sometimes. I've been listening to a lot of Imagine Dragons / Ed Sheeran recently /	4	2	3	3
620	5	23	3.28571	2.21467	42	4.66667	1.93649	19	19	0	3	1	1	0	2	2	0	2	2	0	0	0	0	0	0	0	1	1	0	8	0.888889	1.2693	0	0	0	87.5	2	2	183	10	4	2	1	1	Laid back acoustic styles. E.g. Jack Johnson. The Chemical Brothers- Dream On. Coldplay- Strawberry swing. /	4	1	1	2
621	5	7	1	0	32	3.55556	1.5899	19	19	0	6	2	2	0	2	2	0	0	0	0	1	1	0	0	0	0	1	1	0	7	0.777778	0.833333	0	0	0	89.4737	2	2	183	13	4	7	1	1	Acoustic music with a male vocalist e.g. Ed Sheeran, Passenger. Slow or quiet music e.g. Bon Iver	4	1	4	3
622	5	7	1	0	24	2.66667	1.11803	19	19	0	3	2	2	0	2	2	0	0	0	0	0	0	0	0	0	0	1	1	0	7	0.777778	0.833333	0	0	0	75	2	2	183	11	4	7	1	1	Serbian slow music, love songs, ballades, singed by men usually	5	2	2	2
623	6	18	2.57143	0.786796	40	4.44444	1.50923	22	22	0	9	1	1	0	2	2	0	2	2	0	0	0	0	0	0	0	1	1	0	11	1.22222	1.39443	0	0	0	88.2353	5	2	183	10	4	2	2	1	lower tempo songs that have pleasant lyrics. usually trance tracks with soft vocals	5	1	4	2
624	3	41	5.85714	1.46385	37	4.11111	1.16667	21	21	0	7	0	0	0	0	0	0	2	2	0	0	0	0	0	0	0	1	1	0	0	0	0	0	0	0	83	4	2	183	10	4	6	2	1	Any kind of music which doesn't make me focus on daily hassles. For me, music which personally reminds me of a holiday, or a positive past event. / Dave Matthews Band is usually played most	8	1	5	3
625	5	40	5	2	45	5	1.5	20	20	0	3	2	2	0	1	1	0	1	1	0	0	0	0	0	0	0	1	1	0	7	0.777778	0.971825	0	0	0	88.8889	3	2	183	10	4	7	8	1	In the past i have just listened to my ipod to try and get to sleep which just contains a variety of the latest chart/pop music.	9	1	3	3
626	7	25	3.57143	1.98806	38	4.22222	1.64148	18	18	0	7	1	1	0	1	1	0	1	1	0	1	1	0	0	0	0	1	1	0	12	1.33333	1.11803	0	0	0	72.7273	1	2	183	10	4	6	1	1	Ben Howard - I forget where we were / oats in the water / Calm.com app - rainy mood / Folk /	4	1	2	5
627	9	28	4	1.1547	30	3.33333	1.5	21	21	0	3	2	2	0	3	3	0	1	1	0	1	1	0	0	0	0	2	2	0	8	0.888889	1.16667	0	0	0	70	4	2	183	13	4	6	8	1	Ludovico einaudi. Live album or youtube playlist. Pianist, soothing music.	4	1	4	3
628	5	36	5.14286	1.86445	44	4.88889	2.02759	27	27	0	8	0	0	0	0	0	0	3	3	0	0	0	0	0	0	0	1	1	0	2	0.222222	0.440959	0	0	0	92.3077	10	2	183	13	5	4	2	1	I often start listening to music in order to block out any external sound that stops me from relaxing. I find Ludvica Einoudi piano music and also Tracy Chapman send me off to sleep quickly. However, most of the time I find I am enjoying the excuse to spend time listening to music too much, and end up listening to more lively things like Nigel Kennedy Vivaldi and Kreisler albums (I play the violi…	5	1	2	1
629	5	9	1.28571	0.755929	34	3.77778	1.92209	19	19	0	3	1	1	0	2	2	0	1	1	0	0	0	0	0	0	0	1	1	0	4	0.444444	0.881917	0	0	0	90	2	2	183	13	4	3	3	1	Relaxation music on YouTube	9	1	2	2
630	4	46	6.57143	0.534522	37	4.11111	1.05409	24	24	0	8	1	1	0	1	1	0	1	1	0	0	0	0	0	0	0	1	1	0	4	0.444444	0.881917	0	0	0	93.75	7	2	183	11	6	3	3	1	Classical music- slow piano solos / Jo Wiley radio 2 show	4	1	4	3
631	7	47	6.71429	0.755929	44	4.88889	1.05409	18	18	0	6	2	2	0	3	3	0	2	2	0	0	0	0	0	0	0	1	1	0	6	0.666667	0.866025	0	0	0	83.3333	1	2	185	13	8	8	8	1	I listen to Passenger, Ed Sheeran, The Lumineers, George Ezra, & other acoustic artists before I go to bed.	6	1	3	4
632	7	45	6.42857	1.13389	35	3.88889	1.83333	32	32	0	8	0	0	0	1	1	0	3	3	0	0	0	0	0	0	0	2	2	0	7	0.777778	1.09291	0	0	0	85.7143	15	2	183	13	7	3	6	1	In the past, I used very familiar music (classical piano music, e.g. Chopin Nocturnes) to try to help me to sleep. But I didn't find it very successful (the headphones were uncomfortable!), so I haven't used it for years!	1	1	3	3
633	3	47	5.875	2.10017	51	5.66667	1.11803	44	44	0	7	0	0	0	2	2	0	0	0	0	0	0	0	0	0	0	1	1	0	4	0.444444	0.881917	0	0	0	90.9091	27	2	183	10	7	4	7	2
634	12	10	1.42857	1.13389	49	5.44444	1.94365	19	19	0	8	3	3	0	3	3	0	3	3	0	3	3	0	0	0	0	3	3	0	8	0.888889	1.05409	0	0	0	81.25	2	1	78	13	5	8	8	1	Drowning the light, (black metal), Arctic Monkeys (alternative rock), Red Hot Chili Peppers, (psychedelic rock), Snow Patrol,(rock...), Bastille (alternative)	5	1	4	3
635	7	40	5.71429	1.88982	35	3.88889	1.36423	40	40	0	6	2	2	0	2	2	0	2	2	0	1	1	0	0	0	0	2	2	0	5	0.555556	1.13039	0	0	0	87.5	23	2	183	12	5	2	4	1	Something classical, Baroque like Bach. I also noticed that singing lullabies to my children helps me to wind down and sleep better.	5	1	3	2
636	6	30	4.28571	0.95119	55	6.11111	0.927961	28	28	0	6	1	1	0	3	3	0	1	1	0	0	0	0	0	0	0	1	1	0	6	0.666667	0.866025	0	0	0	78.4946	11	2	183	10	6	4	3	1	It's been several years ago when I was still in highschool. I had the radio on so the music varied. It was mostly pop and indie.	1	2	4	2
637	4	43	6.14286	1.46385	55	6.11111	1.05409	34	34	0	3	1	1	0	1	1	0	1	1	0	0	0	0	0	0	0	1	1	0	4	0.444444	0.527046	0	0	0	85.7143	17	1	183	10	6	3	6	1	Saint-Saens Symphony 3 Mvt I (Barrenboim Orchestra de Paris) / Dvorak Symphonies 8/9 - first mvts of both (Pretty much any recording) /	9	1	4	4
638	5	33	4.71429	1.25357	59	6.55556	0.881917	32	32	0	7	0	0	0	0	0	0	3	3	0	2	2	0	0	0	0	1	1	0	5	0.555556	1.13039	0	0	0	101.875	15	1	51	12	5	7	8	1	Brian Eno, Albums: Music For Airports, The Pearl, Lux / Lula Cortes, Albums: Satwa, Paebiru / Robbie Basho, Album: Visions Of The Country / Nick Drake, Albums: Five Leaves Left, Bryter Layter, Pink Moon / Nelson Angelo & Joyce, Album: Nelson Angelo & Joyce / Joni Mitchell, Album: Song to A Seagull / Tim Hecker, Albums: Dropped Pianos, Ravedeath 1972, Virgins / Tycho, Album: Dive / Julianna Barwic…	8	1	5	3
639	5	43	6.14286	1.21499	52	5.77778	1.20185	25	25	0	4	1	1	0	1	1	0	1	1	0	2	2	0	0	0	0	1	1	0	6	0.666667	0.707107	0	0	0	88.8889	8	2	183	13	5	3	8	1	Alela Diane, Folk Music, Acoustic guitar, classical, explosions in the sky,	8	2	3	2
640	13	30	4.28571	0.755929	28	3.11111	0.781736	45	45	0	8	3	3	0	3	3	0	2	2	0	0	0	0	0	0	0	2	2	0	14	1.55556	1.23603	0	0	0	50	28	2	183	10	4	6	7	2
641	5	18	2.57143	1.39728	40	4.44444	0.726483	19	19	0	4	0	0	0	1	1	0	2	2	0	1	1	0	0	0	0	1	1	0	3	0.333333	0.5	0	0	0	94.7368	2	2	183	13	4	6	1	1	Slow emotional songs, often Christian music.	4	1	4	4
642	7	12	1.5	0.92582	40	4.44444	2.45515	18	18	0	1	3	3	0	3	3	0	2	2	0	1	1	0	0	0	0	1	1	0	7	0.777778	0.971825	0	0	0	93.75	1	2	183	13	4	7	1	1	I listen to Vocaloid songs. (Vocaloid is a technology for singing voice synthesis developed by Yamaha, and the name of this software application. The software allows users to input melody and lyrics in order to synthesize singing. In other words, with this technology, singing can be produced without a singer.) / / Particularly two songs: / Whisper - Kaito & Gakupo / Magnet - Kaito & Gakupo	4	1	5	3
643	7	21	3	1.1547	54	6	1.11803	23	23	0	9	1	1	0	2	2	0	3	3	0	1	1	0	0	0	0	2	2	0	2	0.222222	0.666667	0	0	0	100	6	2	161	13	5	7	2	1	Alt-J, Explosions in the sky, The war on drugs, Tycho, Fleet Foxes	8	1	3	2
644	4	7	1	0	39	4.33333	2.17945	19	19	0	8	0	0	0	1	1	0	2	2	0	0	0	0	0	0	0	0	0	0	2	0.222222	0.440959	0	0	0	80	2	2	183	13	4	2	8	1	slow, music, love songs, thinking.	4	1	5	5
645	4	29	4.14286	1.34519	42	4.66667	1.93649	22	22	0	7	1	1	0	1	1	0	2	2	0	0	0	0	0	0	0	1	1	0	2	0.222222	0.440959	0	0	0	95.8904	5	1	183	13	4	4	8	1	Chilled bands like the XX are great to listen to before sleeping.	1	1	2	2
646	12	27	3.85714	1.06904	33	3.66667	1.22474	40	40	0	9	1	1	0	2	2	0	2	2	0	0	0	0	1	1	0	2	2	0	16	1.77778	1.30171	0	0	0	71.4286	23	2	48	10	6	4	4	1	Slow music, transcendental, instrumental, classic, sufi music	9	1	3	3
647	5	32	4	2.32993	47	5.22222	2.22361	28	28	0	8	2	2	0	2	2	0	2	2	0	0	0	0	0	0	0	1	1	0	7	0.777778	0.833333	0	0	0	100	11	1	183	13	5	4	3	2
648	2	7	1	0	36	4	1.32288	27	27	0	3	0	0	0	0	0	0	0	0	0	0	0	0	0	0	0	1	1	0	4	0.444444	0.527046	0	0	0	93.75	10	2	183	10	6	4	6	1	I put my stereo on sleep mode for 45 minutes so it would automatically turn off. I used to do this as a teenager particularly when stressed. I listened to rock. In particular jimmy eat world futures and bleed American. I also used to fall asleep to feeder (echo park), hundred reason (shatterproof is not a challenge). There were other rick albums I listened to as well but those are the ones I reme…	1	1	3	3
649	11	11	1.57143	1.51186	42	4.66667	1.93649	31	31	0	6	3	3	0	2	2	0	3	3	0	0	0	0	0	0	0	2	2	0	5	0.555556	1.01379	0	0	0	66.6667	14	2	183	13	5	4	3	1	It has to be instrumental so I don't sing along in my head. I started years ago listening to Rob Dougans Furious Angels CD, one of the disks is purely instrumental. Now I tend to listen to soundtracks from movies. For the past year or so it has been The Lord Of The Rings. Soundtracks that have an even flow are best, so no mixing up of the genres. Put it on repeat so it plays all night, very low v…	8	1	5	3
650	3	16	2.28571	1.70434	58	6.44444	1.01379	22	22	0	4	0	0	0	0	0	0	1	1	0	0	0	0	0	0	0	1	1	0	2	0.222222	0.440959	0	0	0	94.1176	5	1	183	13	6	6	4	1	Ambient (e.g. Zoviet France, Biosphere etc.), Classical (e.g. Dvorak, Tchaikovsky, Scriabin), Experimental (e.g. Swans, Current 93, Coil), Jazz (e.g. Dorothy Ashby, Alice Coltrane), Folk (e.g. Arto Tuncboyaciyan)	4	1	2	2
651	6	24	3.42857	2.29907	37	4.11111	1.05409	22	22	0	8	0	0	0	0	0	0	1	1	0	0	0	0	0	0	0	2	2	0	3	0.333333	0.5	0	0	0	100	5	2	104	10	5	6	8	1	Gone by Philips / Rod Stewart	7	1	4	4
	6.61444
	3.43427	25.7773			37.2181	AGE:	Mean	33.4086																													Mean	1.68203
	11.7942	12.3408			11.1388		SD	12.4135																													SD	0.475847
	0	152.296			124.072		Variance	154.094																													Variance	0.22643
	19	7			9		Min	18
		49			62		Max	79
[truncated: 23 more columns]

## Sheet: scale breakdowns
	RawScoreD	ScoreD	Q4plusQ5	Q8plusQ9	ScoreC	ScoreF	ScoreA	ScoreB	1	2	3	4	5	6	7		Q1	Q2	Q3	Q4	Q5	Q6	Q7	Q8	Q9		Q1_1	Q1#1_1	Q1#1_2	Q1#2_1	Q1#2_2	Q1#3_1	Q1#3_2	Q2	Q3	Q4	Q5_1	Q6_1	Q6_2	Q6_3	Q6_4	Q6_5	Q6_6	Q6_7	Q6_8	Q6_9	Q6_9_TEXT	Q7	Q8
P_ID	RawScoreD	ScoreD	Q4plusQ5	Q8plusQ9	ScoreC	ScoreF	ScoreA	ScoreB	I have never been complimented for my talents as a musical / performer.	I would not consider myself a musician.	I engaged in regular, daily practice of a musical instrument / (including voice) for ___ years.	At the peak of my interest, I practiced ___ hours per day on my / primary instrument.	I have had formal training in music theory for __ years.	I have had __ years of formal training on a musical instrument / (including voice) during my lifetime.	I can play ___ musical instruments.	Training	I don't spend much of my disposable income on music.	I enjoy writing about music, for example on blogs and forums.	I have attended the following number of live music events as an / audience member in the past twelve months:	I keep track of new music that I come across (e.g. new artists or / recordings).	I listen attentively to music for the following amount of time per / day:	I often read or search the internet for things related to music.	I spend a lot of my free time doing music-related activities.	I'm intrigued by musical styles I'm not familiar with and want to / find out more.	Music is kind of an addiction for me - I couldn't live without it.	Engagement	Stress	Please identify the time that you usually went to bed and got up in the past month.‘_ / / We appreciate that there will be a variety in times over a / month period - please enter here your most typica... : Hour-Usual bed time	Please identify the time that you usually went to bed and got up in the past month.‘_ / / We appreciate that there will be a variety in times over a / month period - please enter here your most typica... : Hour-Usual get up time - please note, the time you get up may or may not be the time that you wake up	Please identify the time that you usually went to bed and got up in the past month.‘_ / / We appreciate that there will be a variety in times over a / month period - please enter here your most typica... : Minutes-Usual bed time	Please identify the time that you usually went to bed and got up in the past month.‘_ / / We appreciate that there will be a variety in times over a / month period - please enter here your most typica... : Minutes-Usual get up time - please note, the time you get up may or may not be the time that you wake up	Please identify the time that you usually went to bed and got up in the past month.‘_ / / We appreciate that there will be a variety in times over a / month period - please enter here your most typica... : AM or PM?-Usual bed time	Please identify the time that you usually went to bed and got up in the past month.‘_ / / We appreciate that there will be a variety in times over a / month period - please enter here your most typica... : AM or PM?-Usual get up time - please note, the time you get up may or may not be the time that you wake up	To clarify the last point (it is important for the final / sleep score), during the past month‘_how many hours do you usually spend in bed at night?‘_ / / This may be different to the number of hours yo...	During the past month how many hours of actual sleep do you get at night?‘_ / / This may be different to the number of hours you spent in bed / / / / Please enter a number. For example, if you actuall...	During the past month, how long (in minutes) has it usually taken you to fall asleep each / night?	During the past month, how often have you had trouble sleeping because you...-Cannot get to sleep within 30 minutes	During the past month, how often have you had trouble sleeping because you...-Wake up in the night or early morning	During the past month, how often have you had trouble sleeping because you...-Have to get up to use the bathroom	During the past month, how often have you had trouble sleeping because you...-Cannot breathe comfortably	During the past month, how often have you had trouble sleeping because you...-Cough or snore loudly	During the past month, how often have you had trouble sleeping because you...-Feel too cold	During the past month, how often have you had trouble sleeping because you...-Feel too hot	During the past month, how often have you had trouble sleeping because you...-Have bad dreams	During the past month, how often have you had trouble sleeping because you...-Have pain	During the past month, how often have you had trouble sleeping because you...-Other reason(s) - if so, please tell us here	During the past month, how often have you had trouble sleeping because you...-Other reason(s) - if so, please tell us here-TEXT	During the past month, how often have you taken medicine / (prescribed or "over the counter") to help you sleep?	During the past month, how much of a problem has it been for you to / keep up enthusiasm to get things done?
1	6	1	0	2	0	1	0		1	1	7	6	7	7	5		5	5	6	5	5	5	7	5	7		8	11	8	4	1	2	1	8.25	7	1	1	3	1	1	1	2	3	2	1	1		1	2
2	3	1	1	1	1	1	1	0	3	7	1	1	1	1	1		7	5	2	3	3	5	2	5	4		6	1	7	1	3	1	1	6.3	6	1	2	1	3	1	1	1	2	1	1	1		1	2
3	7	1	1	0	1	0	0	0	1	3	6	6	5	4	1		5	4	4	4	1	4	3	4	3		0	11	7	3	2	2	1	7.75	7	1	2	2	4	1	1	1	4	1	1	1		1	1
4	6	1	1	1	1	1	0	0	1	1	7	6	7	7	4		3	5	7	5	3	5	6	5	7		8	11	7	2	2	2	1	8	7.5	1	2	2	3	1	1	1	2	2	2	1		1	2
5	3	1	3	4	2	2	3	3	3	5	6	6	5	5	4		4	4	3	5	3	5	6	4	6		9	1	8	1	1	1	1	7	3	1	4	1	1	1	1	1	1	1	1	4	sick kids	2	4
6	5	1	5	5	3	3	0	2	1	1	7	5	1	7	6		1	7	6	7	6	7	7	7	7		8	11	8	1	3	1	1	9.5	7	3	4	2	2	1	1	2	2	1	2	1		1	4
7	6	1	1	4	1	2	3	3	1	1	7	7	7	7	7		5	6	6	4	2	5	3	7	6		9	10	5	1	1	2	1	7	4.5	1	2	4	2	1	1	2	2	1	1	1		4	4
8	9	1	6	4	3	2	3	3	5	2	7	6	1	3	5		6	3	5	2	4	6	5	5	5		7	2	10	3	3	1	1	8	3.5	4	4	4	4	1	1	1	1	1	4	1		4	4
9	9	1	4	1	2	1	2	3	7	7	1	5	1	5	2		7	1	3	1	5	7	1	5	5		9	11	7	3	1	2	1	8.5	5	3	3	3	2	1	1	1	3	1	3	3	phone messages/calls	4	2
10	9	1	3	1	2	1	0		1	2	7	4	6	7	2		5	1	2	4	6	4	3	3	5		2	12	9	1	3	2	1	9.5	8	2	3	4	4	1	1	1	2	2	2	1		1	2
11	3	1	1	1	1	1	0	0	1	1	7	7	7	7	4		4	2	7	5	2	5	6	6	7		7	11	6	1	3	2	1	7.5	7.25	1	2	1	2	1	1	2	2	1	1	1		1	1
12	5	1	2	2	1	1	0	0	3	6	4	2	1	5	2		5	1	4	4	3	5	3	3	3		4	10	7	3	2	2	1	8.75	8	2	2	2	4	1	1	1	2	1	1	1		1	3
13	5	1	3	2	2	1	0	1	3	3	5	4	5	6	3		1	5	6	7	4	6	5	5	6		8	10	7	3	3	2	1	9	7	2	3	2	1	1	2	1	3	2	1	1		1	3
14	5	1	1	1	1	1	0	0	1	2	6	3	6	7	3		7	1	2	1	2	1	4	2	1		6	9	7	3	1	2	1	9	9	1	2	2	4	1	1	1	2	1	1	1		1	2
15	7	1	2	2	1	1	0	0	7	2	5	3	4	5	3		3	3	6	7	3	7	7	7	7		7	12	9	3	3	1	1	9	8.5	1	3	2	4	1	1	2	2	2	1	1		1	2
16	3	1	1	1	1	1	0	0	3	3	5	5	3	6	3		7	2	4	5	2	5	4	3	2		6	12	8	2	2	1	1	8	7.5	1	2	2	2	1	1	1	2	1	1	1		1	2
17	4	1	3	1	2	1	0	1	6	7	2	2	1	2	2		5	1	1	3	1	3	3	2	2		8	11	7	1	4	2	1	8.75	7.3	2	3	3	1	1	1	1	1	1	1	3	Worry/Anxiety	1	2
18	4	1	2	3	1	2	0	1	2	5	3	3	4	5	2		5	3	5	5	1	3	3	5	3		6	11	8	1	1	2	1	9	7.25	2	2	3	1	1	1	1	3	1	1	1		1	4
19	9	1	5	5	3	3	1	1	1	3	6	3	6	7	4		5	2	3	3	1	5	5	3	6		10	1	8	1	1	1	1	8	6.5	3	4	3	1	1	1	1	3	3	1	4	Worry	1	4
20	3	1	0	2	0	1	1	0	1	1	7	6	4	7	5		3	5	6	6	3	3	5	3	7		8	11	6	3	3	2	1	7	6.5	1	1	1	2	1	1	1	3	1	1	1		1	3
21	9	1	6	4	3	2	1		1	1	7	5	7	7	3		6	5	3	5	3	5	6	3	7		10	10	6	1	4	2	1	8.75	6.5	4	4	2	1	3	1	1	2	3	1	4	Stress	4	4
22	0	0	0	0	0	0	0	0	4	7	3	3	4	1	3		4	1	5	4	2	4	5	5	5		2	10	6	1	3	2	1	8.5	8.5	1	1	1	1	1	1	1	1	1	1	1		1	1
23	8	1	2	2	1	1	0	1	2	3	6	2	6	6	3		3	1	4	4	2	5	7	4	6		4	11	8	1	1	2	1	9	7	2	2	4	2	1	1	1	3	3	1	1		1	3
24	9	1	3	0	2	0	0	1	5	5	1	1	1	1	1		7	3	2	5	3	5	3	4	4		3	10	6	3	4	2	1	9	7	2	3	4	4	1	1	1	4	1	1	1		1	1
25	8	1	6	0	3	0	1	1	7	7	1	1	1	1	1		5	1	2	5	3	3	3	3	3		6	10	8	3	2	2	1	8	6	4	4	3	4	1	1	1	4	1	1	1		1	1
26	21	3	3	6	2	3	2	3	3	3	5	5	1	1	3		2	4	4	5	7	6	6	6	6		8	4	10	1	3	1	1	8.5	5	1	4	4	4	1	1	4	4	4	4	4	insomnia	4	4
27	6	1	2	0	1	0	0	1	7	6	2	2	1	3	1		4	1	5	4	1	4	4	4	2		8	10	6	4	4	2	1	8.5	7	1	3	4	2	1	1	1	1	2	2	1		1	1
28	10	2	5	2	3	1	1	0	1	1	7	6	7	7	5		3	6	5	5	4	7	6	5	7		2	11	7	3	1	2	1	7.5	6.5	3	4	3	4	1	1	1	3	2	1	3	children walking	1	3
29	0	0	0	2	0	1	0	0	1	1	7	7	7	5	7		1	3	7	7	5	7	7	7	7		3	11	7	1	4	2	1	8.45	8	1	1	1	1	1	1	1	1	1	1	1		1	1
30	13	2	4	2	2	1	2	1	2	3	7	6	1	2	3		2	5	5	5	3	5	5	4	4		7	11	5	1	3	2	1	6.5	5	3	3	4	4	1	3	1	2	2	1	4	Arms fall asleep	1	3
31	3	1	0	1	0	1	0	0	1	1	7	4	4	3	5		3	5	3	5	5	7	6	7	7		7	11	6	1	4	2	1	8	7.25	1	1	2	1	1	2	1	2	1	1	1		1	1
32	15	2	3	0	2	0	1	1	2	3	7	4	6	6	7		6	1	3	3	3	5	3	2	4		7	11	7	3	3	2	1	8	6.5	2	3	4	4	1	1	1	3	2	4	4	Pregnant!	1	1
33	6	1	0	6	0	3	3	3	2	4	5	4	1	4	4		5	4	2	5	1	5	4	4	3		10	6	12	1	2	1	2	6.25	3.5	1	1	4	1	1	1	1	1	1	1	4	Cannot sleep before approx 6.00am, due to constant tremors caused by hormonal imbalance	3	4
34	1	1	1	1	1	1	0	1	3	4	4	4	5	5	3		3	4	1	7	7	7	5	5	7		7	10	6	1	3	2	1	10	8	1	2	2	1	1	1	1	1	1	1	1		1	2
35	12	2	1	3	1	2	1	1	2	3	6	7	7	7	2		3	3	6	4	4	5	5	4	5		8	11	7	3	2	2	1	8	6	1	2	4	4	1	1	2	3	4	1	1		1	3
36	11	2	0	1	0	1	0	0	3	5	5	4	6	5	4		5	1	4	5	2	3	3	3	3		3	9	6	3	1	2	1	9	8.5	1	1	3	4	1	1	1	3	2	1	4	Partner snores	1	1
37	0	0	0	0	0	0	0	0	1	1	7	6	7	7	4		2	7	6	7	3	7	6	7	7		4	9	6	3	3	2	1	9	8.5	1	1	1	1	1	1	1	1	1	1	1		1	1
38	12	2	6	5	3	3	0	2	2	2	5	4	3	6	3		2	6	5	4	4	6	7	5	7		7	12	10	3	1	1	1	10	7	4	4	3	4	4	1	3	3	1	1	1		1	4
39	3	1	1	3	1	2	0	0	4	3	7	7	7	7	3		3	6	6	4	3	7	5	3	4		9	12	9	3	3	2	1	9	8.5	1	2	1	3	1	1	2	1	1	1	1		1	4
40	9	1	0	2	0	1	0	0	5	6	1	1	3	6	2		5	1	4	5	1	2	1	3	4		7	12	7	1	3	2	1	7.3	7	1	1	4	4	1	1	1	1	1	1	4	noise	1	3
41	11	2	3	5	2	3	0	0	7	1	7	6	6	7	7		3	6	6	5	4	6	5	7	5		7	11	7	1	1	2	1	8	7	2	3	4	3	1	2	1	2	1	2	4	Baby wakes me up	1	4
42	12	2	3	3	2	2	1	1	3	1	6	2	1	6	4		4	4	5	5	2	6	5	6	7		9	11	6	3	3	2	1	8	6	2	3	4	3	2	1	2	2	4	2	1		1	3
43	5	1	5	6	3	3	0	0	5	5	2	1	1	2	1		4	5	3	6	2	5	4	5	4		7	2	9	2	3	1	1	8.45	8	3	4	1	1	2	1	1	4	2	1	1		1	4
44	6	1	3	2	2	1	0	1	4	6	1	1	6	1	1		3	5	1	7	7	7	4	7	7		1	4	1	3	1	1	2	9	7.5	2	3	2	1	1	1	1	3	2	1	3	Due to the times of my lectures and the hot weather at this time of the year, I don't have a very regular sleeping schedule. I often sleep 2 times a day, one time for around 5-7 hours and then again 2-3 hours. I go to bed when I am tired and stay awake if I am not tired, regardless of the time, this means that I sometimes have trouble sleeping when I know that I should go to bed now even if I am …	1	2
45	5	1	4	1	2	1	1	0	4	7	5	3	1	5	1		5	1	2	5	5	3	3	3	5		8	11	7	1	2	2	1	6	6	2	4	4	3	1	1	1	1	1	1	1		1	1
46	9	1	4	6	2	3	1	0	1	5	4	4	1	5	3		2	5	5	6	3	6	4	6	5		8	12	7	1	1	1	1	6	6	2	4	4	2	1	2	1	3	3	1	1		4	4
47	5	1	3	0	2	0	1	1	1	1	7	3	1	1	7		4	4	4	7	5	7	7	5	7		7	11	7	3	3	2	1	8	6.5	2	3	3	2	2	2	1	1	1	1	1		1	1
48	5	1	2	4	1	2	1	0	2	2	7	6	3	4	5		2	5	5	6	5	6	7	5	7		3	12	7	1	3	1	2	7.5	6.5	2	2	2	1	1	1	1	2	2	1	3	cat on bed	1	3
49	4	1	0	2	0	1	0	0	3	3	4	3	5	5	2		6	1	2	4	3	2	1	3	5		3	1	9	1	3	1	1	9	8.5	1	1	1	2	1	1	1	3	2	1	1		1	3
50	7	1	4	3	2	2	0	0	1	1	7	7	7	7	3		2	5	7	4	2	6	7	7	5		6	11	8	3	1	2	1	8.5	7.5	3	3	3	2	1	1	1	3	1	1	3	jetlag	1	3
51	8	1	4	2	2	1	0	1	1	1	7	7	6	7	7		2	5	7	7	6	7	7	7	7		7	2	10	3	3	1	1	9	7	3	3	2	2	1	1	1	3	3	3	1		1	3
52	2	1	0	1	0	1	1	1	1	3	4	4	1	5	3		3	3	7	4	1	4	5	5	3		7	10	6	1	1	2	1	8	6.5	1	1	2	2	1	1	1	1	1	1	1		1	2
53	8	1	3	1	2	1	1	0	1	5	7	6	2	1	2		3	1	3	6	3	6	3	6	4		4	10	6	3	1	2	1	7	6.5	2	3	4	4	1	1	1	3	1	1	1		1	2
54	0	0	0	1	0	1	0	0	1	2	6	2	5	5	1		4	3	5	5	1	4	5	4	6		2	11	6	2	4	2	1	7.75	7.5	1	1	1	1	1	1	1	1	1	1	1		1	2
55	4	1	2	0	1	0	0	0	7	7	1	1	1	1	1		3	6	7	7	6	7	5	7	7		2	12	8	3	1	1	1	8	7.5	2	2	1	1	1	2	2	2	1	2	1		1	1
56	9	1	2	2	1	1	3	3	7	7	1	1	1	1	1		4	3	3	6	4	6	4	6	5		2	10	6	3	3	2	1	8	4	1	3	3	2	1	1	1	3	3	3	1		4	2
57	11	2	2	3	1	2	1	0	1	5	3	2	4	1	2		4	5	3	4	3	5	4	4	5		7	12	7	1	1	2	1	7	6	1	3	4	4	3	1	1	2	1	1	3	noise	1	3
58	7	1	2	3	1	2	0	0	3	7	1	1	1	1	1		7	1	2	5	1	1	1	4	5		9	11	8	4	2	2	1	9.5	8.5	2	2	2	4	1	1	2	3	1	1	1		2	3
59	9	1	2	3	1	2	1	0	1	1	7	7	6	7	4		1	6	4	7	3	6	6	6	7		6	10	5	1	4	2	1	7.5	6.75	2	2	4	3	1	4	1	1	2	1	1		1	3
60	8	1	1	3	1	2	0	0	7	7	1	1	1	1	1		6	1	7	7	4	5	4	3	5		7	10	7	3	1	2	1	8	7	2	1	3	3	3	1	1	3	1	1	1		1	4
61	7	1	2	2	1	1	0	0	1	1	7	6	7	7	4		5	1	5	5	2	5	5	7	7		3	12	9	3	3	1	1	9	8.5	1	3	2	2	1	1	2	2	2	2	2	Woken by partner feeling unwell	1	3
62	5	1	4	2	2	1	1	0	3	4	5	2	4	7	3		5	3	2	5	3	4	5	5	1		6	11	6	2	3	2	1	7	6	3	3	2	1	1	1	1	2	2	1	3	Think	1	3
63	0	0	4	0	2	0	0	0	5	5	1	1	1	1	1		3	5	3	5	3	5	3	5	5		1	11	9	4	3	2	1	9	8	3	3	1	1	1	1	1	1	1	1	1		1	1
64	6	1	3	0	2	0	1	1	5	7	1	1	1	1	1		4	3	1	6	4	3	3	4	5		9	11	7	3	1	2	1	8	6	2	3	4	2	1	1	1	1	3	1	1		4	1
65	1	1	3	0	2	0	0	0	2	2	1	2	4	7	2		2	5	5	6	3	6	6	5	5		3	11	8	1	1	2	1	9	8	2	3	1	2	1	1	1	1	1	1	1		1	1
66	6	1	5	4	3	2	0	1	1	4	6	5	7	6	3		4	3	5	2	2	4	3	4	5		9	11	8	1	3	2	1	10	8.3	3	4	1	2	3	1	1	3	1	1	2	anxious about travel	1	4
67	4	1	0	2	0	1	0	0	4	2	2	2	2	2	1		5	1	3	5	3	5	5	5	7		7	11	7	1	1	2	1	8	8	1	1	2	2	1	1	1	2	2	1	1		1	2
68	6	1	1	4	1	2	1	0	5	6	2	3	5	3	1		3	5	4	6	4	6	4	5	6		9	12	6	1	4	2	1	7	6.5	2	1	2	2	1	2	1	3	2	1	1		1	4
69	6	1	2	3	1	2	0	0	5	5	1	1	1	1	1		4	3	1	5	3	3	2	4	3		7	10	7	3	1	2	1	8.5	8	2	2	3	3	1	1	1	3	1	1	1		1	3
70	7	1	4	3	2	2	0	0	7	7	1	1	1	1	1		6	2	1	5	3	4	2	4	5		7	11	10	2	2	2	1	9	8	3	3	3	3	1	1	2	3	1	1	1		1	3
71	13	2	3	1	2	1	3	3	7	7	2	1	1	3	1		7	1	2	5	5	5	1	1	1		9	12	7	3	3	1	1	7	4	2	3	4	4	1	1	3	1	1	3	4	problems	1	2
72	3	1	1	0	1	0	0	0	7	7	1	1	1	3	1		3	5	5	6	4	6	3	6	5		2	10	5	1	4	2	1	7.45	7.3	1	2	3	2	1	1	1	1	1	1	1		1	1
73	7	1	6	5	3	3	1	0	1	3	7	7	7	7	2		4	2	6	5	1	5	5	5	4		9	2	9	3	1	1	1	7	6	4	4	3	4	1	1	1	2	2	1	1	break-up depression	1	4
74	7	1	1	0	1	0	0	1	6	6	1	1	1	6	1		3	4	7	7	7	6	6	6	7		7	3	12	3	3	1	2	9	7.5	1	2	3	1	1	2	1	2	1	4	1		2	1
75	13	2	5	4	3	2	0	1	3	3	5	5	2	5	3		4	4	4	5	3	4	5	4	5		8	12	8	3	1	2	1	9	7	3	4	3	4	1	1	2	2	3	3	3	Have to cry	1	4
76	10	2	2	2	1	1	0	0	1	2	7	5	3	7	4		2	2	4	6	4	5	7	3	7		7	11	8	4	1	2	1	8.3	7.3	2	2	4	3	3	1	2	2	2	1	1		1	3
77	1	1	2	3	1	2	0	0	1	1	7	6	6	7	4		3	5	3	7	5	7	7	5	7		3	11	8	3	1	2	1	9	8	2	2	1	1	1	1	1	1	2	1	1		1	4
78	4	1	1	0	1	0	0	0	1	2	7	6	6	7	4		2	3	7	4	1	7	5	5	5		10	1	9	1	1	1	1	8	7.5	1	2	2	2	1	2	2	1	1	1	1		1	1
79	5	1	2	2	1	1	0	0	1	1	7	6	6	7	4		2	1	7	7	4	7	6	5	7		6	11	7	3	3	2	1	8	7	1	3	3	2	1	1	3	1	1	1	1		1	2
80	3	1	6	6	3	3	0	1	7	7	3	2	1	5	1		3	5	3	6	6	6	4	5	5		9	3	1	3	3	1	2	12.5	10	4	4	2	1	1	1	1	2	1	1	2	the dog has to go out	3	4
81	0	0	0	0	0	0	0	0	1	1	7	6	7	7	2		3	3	5	7	4	7	7	5	7		1	11	7	1	1	2	1	8.25	8	1	1	1	1	1	1	1	1	1	1	1		1	1
82	10	2	2	4	1	2	0	0	2	2	7	6	6	7	3		2	2	7	5	7	5	5	5	6		6	12	9	4	1	1	1	8.25	7.5	2	2	3	3	2	1	1	3	3	2	1		3	4
83	3	1	5	2	3	1	0	0	1	2	7	3	6	7	3		3	2	5	5	4	5	5	5	6		8	2	10	1	1	1	1	8	7	3	4	3	1	1	1	1	2	1	1	1		1	3
84	13	2	6	4	3	2	1	2	1	7	7	6	6	7	4		1	5	7	6	7	7	7	7	6		7	10	8	3	3	2	1	10	6.5	4	4	4	3	2	2	3	3	2	2	1		1	4
85	8	1	2	3	1	2	1	1	1	2	7	5	5	7	6		6	2	6	1	1	6	7	4	7		6	11	7	3	1	2	1	7.5	6.25	2	2	4	1	1	2	2	1	1	1	4	Restless partner	1	4
86	2	1	2	2	1	1	1	0	3	3	4	4	7	4	4		1	6	6	7	7	7	7	7	6		3	1	8	3	3	1	1	7	6.5	2	2	1	2	1	1	1	1	2	1	1		1	2
87	3	1	4	3	2	2	1	0	1	5	7	4	7	7	4		1	4	3	7	4	7	7	7	7		7	1	8	1	1	1	1	6	6	3	3	1	1	1	1	1	1	1	1	4	Newborn Child!	1	3
88	0	0	0	4	0	2	1	0	1	1	7	7	7	7	4		7	1	3	4	2	2	2	4	4		9	12	7	1	1	2	1	7	6.45	1	1	1	1	1	1	1	1	1	1	1		1	3
89	9	1	0	1	0	1	2	1	7	1	4	4	6	5	4		1	6	5	7	6	7	7	6	7		4	11	6	2	2	2	1	7	5.3	1	1	4	2	1	1	1	2	2	1	4	feel sad	1	2
90	8	1	2	2	1	1	2	1	1	1	7	5	4	7	7		3	4	3	5	3	5	6	5	7		8	11	5	1	3	2	1	6.5	5	2	2	3	3	1	3	1	3	1	1	1		1	3
91	5	1	2	1	1	1	0	1	5	5	1	4	1	1	1		3	5	4	5	4	5	4	5	5		6	9	6	4	1	2	1	9	7	1	3	4	3	1	1	1	1	1	1	1		1	2
92	5	1	4	2	2	1	0	2	4	5	6	5	3	6	3		7	1	3	3	4	3	3	3	3		7	10	7	3	1	2	1	9.5	7	3	3	2	3	1	1	1	1	3	1	1		2	3
93	8	1	6	5	3	3	0		2	2	1	2	4	7	2		5	2	4	4	3	3	5	4	5		3	10	7	3	2	2	1	9.5	8	4	4	4	2	1	1	1	4	1	2	1		1	4
94	9	1	5	3	3	2	0	0	7	7	1	1	1	1	1		5	2	1	4	4	2	4	4	5		4	10	7	3	1	2	1	8	7	3	4	4	4	1	1	1	1	1	1	4	pregnancy	1	4
95	2	1	0	0	0	0	1	0	3	5	5	3	5	5	3		3	3	4	4	3	6	5	4	6		4	10	5	4	4	2	1	7	6.5	1	1	2	1	1	1	1	2	1	1	1		1	1
96	10	2	5	4	3	2	1	3	1	4	6	3	5	6	2		4	3	5	5	2	4	4	4	4		8	10	7	3	2	2	1	10	6	3	4	4	4	1	1	1	3	3	1	1		1	3
97	9	1	2	4	1	2	0	1	7	7	1	1	1	2	1		5	1	2	4	3	4	2	1	1		9	10	6	3	3	2	1	9	7	2	2	3	3	1	1	1	3	4	1	1	None	3	4
98	14	2	2	2	1	1	2	3	1	1	7	6	7	7	4		3	7	7	7	7	7	6	7	3		6	11	8	1	3	2	1	9.5	5.5	3	1	4	2	3	3	3	3	3	1	1		1	3
99	5	1	1	0	1	0	0	1	5	5	1	1	1	1	1		5	3	2	3	1	3	3	3	3		1	10	6	1	4	2	1	8.5	7	1	2	3	2	1	1	1	3	1	1	1		1	1
100	5	1	6	2	3	1	1	1	4	6	3	4	1	4	4		5	3	3	2	2	5	5	6	5		8	12	8	3	3	1	1	8	6.3	4	4	1	1	1	1	1	2	2	1	4	cannot fall asleep	1	2
101	6	1	0	6	0	3	1	0	1	1	7	7	7	7	5		3	5	4	7	3	7	7	6	6		1	10	6	3	1	2	1	7.25	6.5	1	1	4	1	1	1	1	1	1	1	4	Young children	1	4
102	3	1	5	5	3	3	3	3	1	1	7	7	7	7	2		1	6	5	6	6	6	6	6	7		8	10	6	1	1	2	1	8	4	3	4	4	1	1	1	1	1	1	1	1		1	4
103	3	1	4	2	2	1	3	3	3	5	4	2	1	1	2		5	1	1	5	1	1	1	4	1		8	11	6	3	1	2	1	6.5	4	2	4	4	1	1	1	1	1	1	1	1		1	3
104	9	1	3	2	2	1	2	1	3	3	3	3	4	4	2		4	3	4	5	3	6	6	7	6		9	11	6	2	2	2	1	7	5.5	2	3	4	2	4	2	1	1	1	1	2	The cat jumps on me	1	3
105	5	1	4	4	2	2	1	1	1	5	7	5	1	3	2		3	2	5	6	5	5	5	2	6		7	10	5	2	3	2	1	7.25	6	3	3	3	1	2	1	1	1	1	2	2	Can't get comfortable	2	4
106	7	1	5	1	3	1	1	1	3	7	5	5	5	5	2		3	1	3	1	4	5	5	4	7		7	11	6	4	2	2	1	8	6	3	4	4	1	1	1	1	3	2	2	1		1	2
107	14	2	6	3	3	2	2	3	3	5	1	1	1	1	1		5	4	2	7	3	5	3	5	3		4	10	7	3	1	2	1	8.45	5	4	4	4	4	1	1	1	4	2	3	3	Can't switch off, but thinking about mundane tasks.	1	3
108	5	1	0	4	0	2	1	0	3	4	6	3	4	5	4		7	1	1	7	3	5	3	7	7		9	11	6	1	1	2	2	7	6.5	1	1	2	4	1	1	1	1	1	2	1		1	4
109	10	2	6	4	3	2	1	1	5	3	1	2	1	1	2		3	4	5	5	5	6	5	5	6		10	1	8	3	1	1	1	8	6	4	4	4	2	2	2	1	3	2	2	1		1	3
110	2	1	3	2	2	1	0	1	3	3	5	2	7	7	4		5	1	5	5	3	4	4	4	5		2	11	9	1	1	2	1	10	8	3	2	2	1	1	1	1	2	1	1	1		1	2
111	7	1	3	3	2	2	0	1	3	5	6	4	6	6	1		7	1	2	2	1	1	1	5	1		3	9	5	1	3	2	1	8.5	7	2	3	4	3	1	1	2	2	1	1	1	We have a toddler	1	3
112	11	2	5	3	3	2	1	2	7	7	1	1	1	2	1		2	7	2	5	1	5	4	4	4		6	11	8	1	1	2	1	8.75	6	3	4	4	2	4	1	1	3	3	1	1		1	4
113	1	1	1	2	1	1	0	1	1	3	6	4	5	6	3		3	3	5	5	3	6	5	4	5		7	12	9	3	1	1	1	8.5	7	1	2	1	1	1	1	1	2	1	1	1		1	3
114	5	1	1	4	1	2	0	0	3	5	2	3	1	2	2		5	6	5	7	4	7	5	5	7		6	11	7	3	4	2	1	8	7.25	1	2	4	1	1	1	1	2	2	1	1		1	3
115	0	0	1	3	1	2	0	0	2	3	6	3	6	6	2		2	3	3	5	3	6	5	3	7		9	11	8	3	3	2	1	9	8.3	1	2	1	1	1	1	1	1	1	1	1		2	4
116	5	1	0	1	0	1	0	0	3	2	6	5	7	6	5		1	7	7	7	6	7	7	7	7		6	11	6	2	4	2	1	7	7	1	1	2	2	3	1	1	2	1	1	1		1	2
117	14	2	0	4	0	2	1	0	7	7	3	2	4	6	1		7	1	1	1	1	1	1	1	1		6	11	6	3	4	2	1	7.3	6.45	1	1	4	4	2	1	1	4	4	1	2	dog wakes me up	1	2
118	3	1	0	0	0	0	0	0	2	2	7	4	5	5	2		2	1	5	2	4	2	1	7	5		4	11	8	4	1	2	1	8	8	1	1	1	4	1	1	1	1	1	1	1		1	1
119	9	1	2	3	1	2	2	0	3	3	7	7	6	7	3		4	3	5	5	5	4	5	4	5		9	1	7	4	1	1	1	5.25	5	2	2	3	2	3	1	2	2	2	2	1		1	2
120	6	1	2	2	1	1	0	1	1	1	7	7	3	4	3		3	3	5	5	4	6	6	5	6		3	11	7	1	1	2	1	9	7	2	2	2	2	1	1	1	2	2	2	2		1	2
121	10	2	2	1	1	1	0	0	7	7	1	2	1	1	1		5	3	6	5	3	5	5	5	3		4	10	6	3	3	2	1	8	8	2	2	3	4	1	1	1	2	2	4	1		1	2
122	7	1	3	0	2	0	0	0	4	3	4	3	5	5	3		2	3	3	5	6	5	4	4	5		7	10	6	2	4	2	1	8.3	7.3	2	3	4	1	1	1	1	3	1	3	1		1	1
123	3	1	0	0	0	0	1	0	3	4	5	2	1	5	2		6	1	2	4	2	1	1	4	4		7	10	5	3	4	2	1	7.25	6.75	1	1	3	2	1	1	1	1	1	1	1		1	1
124	9	1	0	2	0	1	0	0	7	5	5	3	1	5	3		4	1	4	5	4	4	3	3	5		7	10	6	2	2	2	1	8	7.5	1	1	4	4	1	1	1	3	1	1	2	insect bites	1	3
125	9	1	3	2	2	1	0	1	1	1	7	7	1	1	4		5	3	4	4	2	3	5	5	4		6	10	6	1	3	2	1	8.5	7	2	3	4	3	1	3	1	3	1	1	1		1	3
126	13	2	3	5	2	3	0	0	3	3	5	3	6	5	2		6	3	3	6	3	5	3	6	5		7	10	7	3	1	2	1	9	8.5	2	3	3	4	3	2	2	2	1	1	4	Partner Snoring	1	4
127	11	2	3	0	2	0	0	0	1	5	6	3	6	6	2		7	1	1	1	1	1	1	1	3		6	10	7	3	1	2	1	8	7	2	3	4	2	2	1	1	4	3	2	1		1	1
128	5	1	2	2	1	1	0	0	7	7	1	1	1	1	1		3	1	3	4	3	3	2	3	4		4	10	6	3	1	2	1	7.5	7	2	2	4	3	1	1	1	1	1	1	1		1	1
129	5	1	3	4	2	2	1	0	3	6	6	3	1	6	4		6	1	1	5	5	3	1	1	4		9	11	6	1	4	2	1	7	6	2	3	4	2	1	1	1	1	2	1	1		1	3
130	5	1	1	2	1	1	0	0	7	7	1	1	1	1	1		7	1	2	6	3	5	3	3	3		4	11	6	1	3	2	1	7.2	7	1	2	2	1	2	1	1	3	1	2	1	n/a	1	3
131	13	2	6	2	3	1	3	3	3	4	6	3	6	6	2		3	1	5	1	1	3	2	3	5		7	11	7	1	1	2	1	6.45	4	4	4	4	4	1	1	2	3	2	4	1		1	2
132	9	1	1	1	1	1	0	0	7	7	2	3	2	3	1		4	1	1	4	1	4	2	4	4		6	12	10	2	1	2	1	9.3	8.25	1	2	1	4	1	4	1	1	1	4	1		1	2
133	8	1	0	2	0	1	1	1	7	7	1	1	1	1	1		6	2	2	3	2	4	3	3	4		6	10	6	3	2	2	1	8	6	1	1	4	2	1	2	1	4	1	1	1		1	3
134	5	1	5	3	3	2	2	2	7	7	1	1	1	1	1		7	1	4	2	2	3	2	5	4		7	1	8	3	1	1	1	7	5	3	4	1	2	1	1	1	1	2	1	4	can't fall asleep because of thoughts	1	3
135	2	1	0	1	0	1	0	0	3	6	1	3	6	5	3		7	1	3	3	1	1	2	1	3		7	11	8	2	1	2	1	8.45	8	1	1	2	1	1	1	1	2	1	1	1		1	2
136	2	1	0	0	0	0	0	0	6	6	1	2	1	5	3		5	2	4	5	3	4	4	5	4		8	10	6	3	3	2	1	8	7	1	1	2	1	1	1	1	1	1	1	2	I have a baby	1	1
137	0	0	0	2	0	1	0	0	3	2	5	2	2	5	4		5	4	4	5	5	5	6	5	6		7	10	8	3	4	2	1	10	9.45	1	1	1	1	1	1	1	1	1	1	1		4	2
138	7	1	0	0	0	0	1	1	4	5	4	5	4	4	2		3	1	4	6	6	6	6	6	6		1	10	6	1	1	2	1	8	6	1	1	2	4	1	1	2	3	1	1	1		1	1
139	10	2	4	3	2	2	0	0	2	3	6	3	5	6	4		6	2	6	6	3	6	4	5	6		8	2	11	1	1	1	1	10	9	2	4	2	2	3	1	1	4	1	1	4	stressed	1	4
140	5	1	0	0	0	0	0	1	1	1	7	6	5	6	3		5	3	5	5	5	5	4	4	6		3	11	7	3	3	2	1	8.75	7	1	1	3	2	1	1	1	3	1	1	1		1	1
141	2	1	1	1	1	1	0	0	2	1	7	4	6	7	3		5	2	5	5	3	5	3	4	4		3	10	7	3	1	2	1	8.5	8	1	2	2	1	1	1	1	2	1	1	1		1	2
142	2	1	3	2	2	1	1	0	3	1	7	3	4	1	4		4	4	4	5	2	5	6	5	7		1	11	7	3	3	2	1	7	6.3	2	3	1	1	3	1	1	1	1	1	1		1	3
143	2	1	1	1	1	1	0	0	6	7	1	2	1	2	1		7	1	2	2	1	2	1	2	1		3	9	5	1	3	2	1	8.5	8	1	2	1	2	1	1	1	2	1	1	1		1	2
144	4	1	0	3	0	2	0	0	3	3	7	2	3	7	3		7	1	1	1	1	1	1	1	1		2	11	7	3	2	2	1	8	7.5	1	1	2	2	1	1	1	3	1	1	1		1	2
145	6	1	2	0	1	0	0	0	1	2	4	5	1	3	2		3	5	7	6	4	6	6	3	7		2	10	7	3	3	2	1	9	8.5	2	2	2	2	1	1	1	2	2	1	3	Noise from housemates	1	1
146	13	2	3	6	2	3	1	1	2	1	7	6	7	7	6		5	4	7	5	4	7	7	6	7		9	1	7	2	4	1	1	8	6	2	3	4	4	1	1	1	4	2	2	3	worrying about something	1	4
147	7	1	2	5	1	3	1	1	2	5	4	3	1	1	2		5	2	5	5	2	5	4	3	3		9	11	6	1	3	2	1	8	6	2	2	2	2	1	1	1	3	3	2	1		1	4
148	4	1	2	3	1	2	0	0	1	3	6	3	3	5	4		3	4	6	7	5	7	6	4	7		8	12	9	1	1	1	1	9	9	2	2	1	1	1	1	3	3	1	1	1	N/A	1	4
149	6	1	1	2	1	1	2	2	6	5	4	3	4	5	3		4	1	2	3	3	2	3	4	2		0	10	6	3	1	2	1	7.5	5	1	2	4	2	1	1	1	1	1	3	1		1	2
150	5	1	0	3	0	2	0	1	3	3	6	3	4	6	3		1	3	7	6	5	7	6	2	5		3	12	8	3	1	1	1	9	7.3	1	1	1	4	1	1	1	3	1	1	1		1	3
151	9	1	6	4	3	2	0	2	2	2	7	4	7	7	4		4	5	4	5	4	5	4	5	7		9	10	7	3	1	2	1	10	7	4	4	4	3	1	1	2	3	2	1	1		1	4
152	12	2	3	3	2	2	2	2	7	7	1	1	1	1	1		3	3	3	5	3	5	4	5	5		10	10	6	2	3	2	1	7.75	5.25	2	3	4	4	1	1	1	3	2	1	4	Anxiety/stress	1	4
153	2	1	1	4	1	2	1	0	5	5	1	1	1	1	1		5	3	5	4	1	3	3	3	5		7	10	6	4	1	2	1	7.25	6.75	1	2	2	1	1	1	1	2	1	1	1		1	4
154	10	2	5	2	3	1	1	0	4	3	7	3	6	6	3		5	3	4	4	3	4	3	4	4		9	12	7	1	1	1	1	7	6	3	4	4	4	1	2	1	3	2	1	1		1	3
155	8	1	3	2	2	1	1	1	4	7	1	1	1	1	1		6	1	3	6	3	5	3	4	3		8	11	6	1	2	2	1	8	6	2	3	3	2	1	4	1	3	1	1	1		1	3
156	8	1	3	6	2	3	2	1	1	2	4	3	3	3	4		4	4	2	5	2	5	4	6	6		10	12	6	1	3	1	1	6.5	5	2	3	4	2	1	1	1	2	1	1	4	children	1	4
157	9	1	6	5	3	3	0	0	7	7	1	1	1	1	1		7	7	3	5	1	4	1	6	5		10	1	10	3	3	1	1	9	9	4	4	3	1	1	1	1	1	3	3	4	worrying	1	4
158	15	2	0	3	0	2	1	1	7	7	1	1	1	3	1		5	1	1	3	1	3	2	1	1		7	11	6	1	4	2	1	7.45	6	1	1	4	3	3	2	1	4	3	1	3	woken by others	1	3
159	6	1	1	0	1	0	0	0	3	5	6	3	6	6	2		5	1	4	7	5	6	3	3	5		6	10	6	1	3	2	1	8.5	8	1	2	1	2	1	1	2	2	3	1	2	Noise	1	1
160	11	2	4	3	2	2	0	0	1	1	6	5	5	7	6		5	3	6	5	5	4	5	4	5		9	10	6	3	3	2	1	8	7	3	3	3	3	1	1	3	3	2	1	3	twitch as I fall asleep, and it wakes me up!	1	3
161	16	2	2	2	1	1	0	0	1	4	7	7	7	7	4		5	1	5	5	3	5	5	6	5		7	11	6	1	1	2	1	8	7	1	3	4	4	2	3	4	2	4	1	1		1	2
162	5	1	4	3	2	2	1	1	3	3	5	2	1	4	3		3	4	4	5	2	4	3	5	5		4	10	6	3	1	2	1	7.5	6	3	3	4	2	1	1	1	2	1	1	1		1	4
163	6	1	2	3	1	2	0	0	7	7	1	1	1	1	1		5	1	7	6	3	5	5	3	4		8	10	7	3	1	2	1	8.5	8	2	2	2	2	1	1	1	3	1	1	3	Bright mornings	1	4
164	2	1	3	3	2	2	1	0	3	3	6	2	5	5	2		3	3	2	5	3	3	3	4	5		8	12	7	2	3	1	1	7.25	6.5	2	3	3	1	1	1	1	1	1	1	1		1	4
165	5	1	3	3	2	2	1	1	4	5	1	1	1	1	1		4	3	1	7	6	6	5	5	5		7	12	8	1	1	1	1	8	6	3	2	2	2	1	1	1	1	3	2	1		1	2
166	7	1	1	1	1	1	1	1	1	1	7	7	7	7	6		5	4	2	7	5	4	3	5	5		8	10	6	3	1	2	1	7.5	6	1	2	3	2	1	1	1	2	1	4	1		1	2
167	3	1	0	2	0	1	0	0	3	3	3	5	4	4	3		4	2	2	5	6	5	5	5	6		2	11	7	3	3	2	1	7.5	7.5	1	1	2	1	1	1	1	3	1	1	1		1	3
168	8	1	4	4	2	2	1	1	1	1	7	7	3	7	4		4	3	1	5	5	6	5	7	7		6	12	6	1	1	1	1	8	6	3	3	4	4	1	1	1	3	1	1	1		1	2
169	11	2	6	1	3	1	1	0	7	7	5	5	4	5	3		7	4	3	6	5	6	5	5	6		6	12	7	3	3	1	1	7	6	4	4	3	3	1	3	1	4	3	1	1		1	2
170	11	2	1	4	1	2	1	3	3	4	6	6	3	6	2		2	2	6	5	7	6	5	5	7		9	11	8	3	1	2	1	9.5	6	1	2	4	3	1	2	1	4	3	1	1		1	4
171	5	1	0	0	0	0	0	0	5	5	1	1	1	1	1		5	2	4	6	4	3	4	4	5		9	10	7	3	3	2	1	9	8.5	1	1	3	1	1	1	1	3	2	1	1		1	1
172	3	1	0	0	0	0	0	0	5	5	1	1	1	1	1		6	1	1	2	1	2	2	1	5		4	11	7	1	1	2	1	8	7.3	1	1	2	2	1	1	1	2	1	1	1		1	1
173	1	1	0	2	0	1	0	0	3	5	6	3	3	6	2		7	3	5	5	4	4	3	3	5		3	12	8	1	3	2	1	8.5	8	1	1	1	1	1	1	1	2	1	1	1		1	3
174	2	1	3	1	2	1	0	1	5	1	4	4	6	5	3		5	1	1	2	2	3	1	2	1		7	10	7	3	3	2	1	9	7.5	2	3	1	1	1	1	1	3	1	1	1		1	2
175	6	1	3	1	2	1	0	0	1	2	7	3	7	7	5		5	3	4	6	6	5	5	5	6		4	10	7	4	1	2	1	8.25	7.25	3	2	3	2	1	1	2	2	2	1	1		1	2
176	4	1	1	0	1	0	0	0	6	6	1	5	6	7	3		5	1	2	4	3	2	2	2	2		6	10	7	3	3	2	1	9	8	2	1	2	1	1	1	1	2	1	1	3	partner snoring	1	1
177	2	1	4	4	2	2	0	0	3	5	5	2	6	5	2		7	2	3	5	1	4	3	5	1		3	12	10	3	1	2	1	10	9	3	3	1	1	1	1	1	3	1	1	1		1	3
178	15	2	0	2	0	1	0	0	6	5	1	1	1	1	1		7	5	2	5	3	4	4	3	5		9	7	7	2	4	2	1	8	10	1	1	4	4	1	2	2	2	2	3	4	sun light	1	2
179	7	1	5	3	3	2	0	0	3	7	6	3	1	6	1		3	4	7	5	5	5	5	5	4		1	11	7	1	1	2	1	8	7	3	4	4	3	1	1	1	3	1	1	1		1	4
180	5	1	2	5	1	3	1	2	1	1	4	2	1	6	5		1	6	7	7	6	7	7	7	7		9	1	8	1	3	1	1	9.5	6.5	2	2	1	2	1	1	1	2	2	1	3	Noise or light from outside	1	4
181	5	1	4	1	2	1	1	0	3	5	1	4	3	4	2		3	5	6	6	4	5	5	5	5		9	11	7	3	1	2	1	7.5	6.5	3	3	3	2	1	1	1	3	1	1	1		1	2
182	7	1	6	2	3	1	3	3	2	2	3	3	3	3	4		3	2	2	7	6	7	5	5	5		8	12	6	1	4	1	1	6.75	4	4	4	3	4	1	1	1	3	1	1	1		1	3
183	4	1	1	1	1	1	0	0	7	7	1	1	1	1	1		3	3	5	5	3	3	3	3	3		6	1	9	1	1	1	1	8	8	1	2	2	2	1	1	1	3	1	1	1		1	2
184	3	1	2	2	1	1	1	0	1	3	5	4	5	6	1		4	3	6	5	2	3	4	5	5		6	11	7	3	2	2	1	7.5	6.5	2	2	3	1	1	1	1	1	2	1	1		1	2
185	6	1	1	1	1	1	0		2	2	7	5	3	3	4		5	3	4	5	6	5	5	5	6		6	11	7	1	2	2	1	8.25	7	1	2	3	3	1	1	1	3	1	1	1		1	2
186	4	1	5	3	3	2	1	0	7	7	1	1	1	1	1		3	1	3	5	5	4	2	4	5		10	11	7	4	3	2	1	7.75	6.75	3	4	2	2	1	1	1	2	2	1	1		1	4
187	2	1	2	2	1	1	0	0	3	5	4	3	1	5	1		5	1	5	6	3	6	4	4	5		7	11	8	1	1	2	1	9.5	8.5	2	2	1	1	1	1	1	3	1	1	1		1	3
188	4	1	2	4	1	2	0	0	3	6	1	1	3	3	1		6	1	5	4	3	4	3	5	3		6	11	6	1	3	2	1	7.5	7	2	2	2	2	1	1	1	2	2	1	1		1	3
189	2	1	1	2	1	1	0	0	3	7	1	1	1	1	1		5	4	5	5	4	5	3	3	5		8	10	7	3	1	2	1	8.5	8	2	1	2	1	2	1	1	1	1	1	1		4	3
190	6	1	1	2	1	1	0	0	5	6	6	2	6	6	2		6	5	4	6	5	7	4	5	5		7	12	7	3	3	1	1	8	7.2	1	2	3	2	1	1	1	3	2	1	1		1	2
191	3	1	2	2	1	1	0	0	3	6	4	2	3	5	3		7	1	2	1	1	1	1	3	1		1	10	7	3	3	2	1	9	8.5	2	2	2	1	1	1	1	2	1	1	2	Eaten too much	1	3
192	4	1	1	2	1	1	0	0	1	1	7	7	6	7	2		2	4	5	7	2	7	7	5	7		9	11	7	2	3	2	1	8	7	2	1	3	1	1	1	2	2	1	1	1		1	3
193	3	1	2	0	1	0	0	0	6	3	7	4	6	6	4		4	5	7	6	5	5	6	5	7		8	10	6	3	2	2	1	7.75	7	2	2	3	1	1	1	1	2	1	1	1		1	1
194	7	1	2	4	1	2	0	0	3	3	7	2	4	7	5		5	3	1	3	1	3	5	4	2		3	10	7	4	2	2	1	8.5	8	2	2	3	2	1	1	1	2	3	2	1		1	4
195	0	0	0	2	0	1	0	0	3	7	1	3	1	4	1		5	5	1	7	7	6	4	5	6		4	11	7	3	4	2	1	8.5	7.5	1	1	1	1	1	1	1	1	1	1	1	NA	1	3
196	7	1	1	3	1	2	0	1	7	7	1	1	1	1	1		6	1	5	3	4	3	2	2	3		3	12	8	2	1	1	1	8.75	7	1	2	3	1	1	2	1	4	2	1	1		1	3
197	9	1	6	3	3	2	1	2	7	5	5	5	1	5	2		2	1	1	4	6	1	4	4	5		8	10	6	1	1	2	1	9	6	4	4	3	2	1	1	1	4	2	1	3	Noises from outside	1	4
198	4	1	3	0	2	0	0	0	3	6	6	5	5	5	3		6	3	1	6	5	5	4	3	5		3	11	7	1	1	2	1	8	7.5	2	3	2	3	1	1	1	2	1	1	1		1	1
199	2	1	0	1	0	1	0		2	1	6	5	4	7	6		5	3	2	7	6	7	4	3	7		3	11	7	3	1	2	1	9.5	8	1	1	1	1	1	1	2	2	1	1	1		1	1
200	13	2	3	4	2	2	0	1	1	2	6	5	7	6	7		5	1	4	5	2	4	5	5	5		7	11	8	4	4	2	1	9	7	2	3	4	2	1	1	3	3	3	1	4	Partner has woken up.	1	4
201	5	1	5	2	3	1	1	1	1	6	5	5	5	6	2		6	2	5	3	2	5	5	3	3		8	11	6	1	3	2	1	7.5	6	3	4	1	1	3	1	1	1	1	1	4	Poor mental health	1	3
202	7	1	5	2	3	1	1	2	7	7	1	1	1	1	1		6	1	2	1	4	2	2	1	5		8	11	8	1	1	2	1	9	6	3	4	4	2	1	2	1	1	3	1	1		1	2
203	12	2	2	4	1	2	0	1	6	7	1	1	1	1	1		4	5	1	3	4	5	5	7	7		10	10	7	3	2	2	1	8.75	7	2	2	3	2	1	1	3	3	3	1	4	stress/worries	3	4
204	4	1	3	3	2	2	0	0	3	5	3	5	3	5	4		3	3	5	3	2	3	3	5	3		9	11	7	3	3	2	1	8.5	7.5	2	3	2	1	1	1	2	1	1	1	3	Thinking about things I need to do too much	1	3
205	3	1	1	1	1	1	0	0	1	2	6	4	6	7	2		2	5	7	6	2	5	5	5	5		3	11	8	3	1	2	1	8.5	7.5	2	1	2	1	2	2	1	1	1	1	1		1	1
206	5	1	2	2	1	1	0	1	3	3	7	3	1	6	4		5	3	7	6	4	6	6	5	5		7	10	6	1	3	2	1	8.5	7	2	2	3	3	1	1	1	2	1	1	1		1	2
207	5	1	4	1	2	1	0	2	6	7	1	1	1	2	1		6	2	3	4	6	2	4	2	2		2	11	8	1	3	2	1	9.5	7	2	4	2	1	1	1	1	2	1	1	4	take time to fall asleep	2	2
208	4	1	3	1	2	1	1	0	1	2	6	5	1	6	2		6	3	4	5	4	5	4	3	6		4	3	11	2	1	1	1	7	6.5	2	3	1	2	1	1	1	4	1	1	1		1	1
209	4	1	2	2	1	1	0	0	1	1	1	1	1	1	2		1	1	2	4	1	4	1	1	1		7	1	9	3	3	1	1	8	7	2	2	2	1	1	1	1	2	2	2	1		1	2
210	16	2	3	4	2	2	0	3	3	3	4	6	3	4	4		3	5	5	5	3	5	5	5	5		8	1	10	4	1	1	1	12	7	2	3	4	3	3	3	2	2	2	3	3	noise	1	4
211	4	1	1	1	1	1	0	0	2	5	5	4	6	5	3		6	1	1	1	1	2	2	3	3		2	10	7	4	4	2	1	9	8.25	1	2	2	2	1	2	1	2	1	1	1		1	2
212	6	1	1	2	1	1	2	1	6	7	1	1	1	1	1		3	1	1	5	3	5	1	5	5		6	11	6	1	2	2	1	7.25	5.5	1	2	4	2	1	1	1	3	1	1	1		1	3
213	1	1	1	0	1	0	0	0	2	6	1	1	1	1	1		3	3	5	5	2	5	4	4	3		2	11	7	2	3	2	1	8	7.5	1	2	1	1	1	1	1	1	1	1	2	Partner snoring	1	1
214	6	1	6	1	3	1	3	3	6	6	1	1	1	1	1		4	4	5	7	6	7	5	5	4		4	11	7	3	1	2	1	7	4.5	4	4	4	1	3	1	1	2	1	1	1		1	2
215	11	2	0	4	0	2	2	1	7	7	1	1	4	1	1		7	1	1	7	3	5	5	5	5		6	11	6	2	2	2	1	7	5.75	1	1	4	4	1	1	1	3	4	1	1		1	3
216	10	2	4	1	2	1	1	0	1	6	4	3	1	5	2		7	1	5	3	4	2	1	1	3		7	1	8	1	3	1	1	7	6	3	3	4	4	1	1	1	3	2	2	1		1	2
217	5	1	1	2	1	1	0	0	1	5	5	2	3	6	3		6	1	6	3	1	2	2	1	3		3	10	7	4	3	2	1	8.75	7.5	2	1	3	4	1	1	1	1	1	1	1		1	3
218	2	1	4	2	2	1	0	1	3	5	7	7	7	7	4		4	3	4	5	3	3	4	5	5		4	12	10	1	3	1	1	10	7.5	3	3	2	1	1	1	1	2	1	1	1		1	3
219	4	1	2	4	1	2	0	0	4	5	1	1	1	1	1		5	1	5	5	3	3	3	5	4		7	12	9	1	1	1	1	9	8	2	2	2	3	1	1	1	2	1	1	1		1	4
220	7	1	4	4	2	2	2	1	4	3	5	4	5	5	2		3	4	2	4	4	3	3	3	3		6	10	6	1	3	2	1	7	5.5	3	3	3	3	1	1	1	3	2	1	1		1	3
221	5	1	4	2	2	1	0	0	1	1	6	6	5	5	5		6	5	7	7	6	5	7	6	7		10	1	8	2	3	1	1	7.5	7.5	2	4	2	1	1	1	1	3	3	1	1		1	3
222	8	1	1	2	1	1	0	1	1	3	6	4	6	6	3		5	3	7	5	3	5	3	6	5		2	1	10	1	1	1	1	9.5	7.5	2	1	3	3	1	1	1	1	2	2	3	Outside noise waking me up	1	2
223	11	2	3	2	2	1	0	0	3	6	1	2	1	1	2		7	1	3	3	2	1	3	3	7		8	10	11	3	1	2	1	14	12	2	3	4	2	1	2	2	2	3	1	3	my grandma died in the past month, so have had issues sleeping because of that.	1	3
224	3	1	0	2	0	1	0	1	4	7	1	1	6	1	1		7	2	7	6	4	5	4	4	6		6	12	9	1	1	1	1	9	7.5	1	1	2	2	1	1	2	1	1	1	1		1	3
225	3	1	3	1	2	1	0	1	3	5	5	1	4	6	2		5	2	4	6	4	5	3	3	6		4	1	9	3	1	1	1	9	7	2	3	2	1	2	1	1	2	1	1	1		1	2
226	2	1	5	5	3	3	2	1	1	5	7	6	1	6	2		5	1	1	1	4	3	3	3	1		10	12	6	3	3	1	1	6.3	5	3	4	3	1	1	1	1	1	1	1	1		3	4
227	10	2	5	2	3	1	1	2	7	7	1	1	1	1	1		6	1	2	5	1	2	2	3	3		7	10	7	1	1	2	1	9	6	3	4	4	4	1	1	1	4	2	1	1		4	3
228	2	1	2	2	1	1	0	0	3	6	5	3	5	5	3		5	3	3	5	4	3	3	5	6		8	12	8	3	2	1	1	7.45	7	2	2	2	1	1	1	1	2	1	1	1		1	3
229	3	1	2	2	1	1	0	0	3	5	7	4	5	7	3		7	1	2	5	3	5	3	3	5		8	11	7	3	3	2	1	8	8	2	2	2	2	1	1	1	2	1	1	1		1	3
230	10	2	4	5	2	3	1	3	4	1	1	1	1	1	1		6	3	2	3	3	3	3	3	3		7	10	7	1	3	2	1	10	6	3	3	4	3	2	1	2	4	1	1	1		1	4
231	8	1	5	2	3	1	3	3	6	6	1	1	1	1	1		3	5	5	4	2	3	5	3	5		6	11	7	1	1	2	1	8	4	3	4	4	2	1	1	2	4	1	1	1		1	3
232	3	1	2	4	1	2	1	1	7	6	2	3	4	1	2		3	7	7	7	4	7	7	5	7		3	12	8	1	1	1	1	8	6	2	2	2	1	1	1	1	3	1	1	1		1	3
233	3	1	1	2	1	1	0	0	4	3	1	6	1	1	3		5	5	2	6	7	4	4	7	7		2	12	8	3	1	2	2	7.5	7.5	1	2	2	1	1	1	1	3	1	1	1		1	3
234	8	1	2	2	1	1	0	0	3	5	5	3	6	5	3		5	4	5	6	5	5	4	6	5		3	11	7	1	3	2	1	9	8	2	2	2	4	1	2	1	4	1	1	1		1	2
235	7	1	0	2	0	1	1	0	2	3	6	3	1	5	1		5	5	5	5	3	3	5	3	4		3	11	7	4	1	2	1	7.25	6.75	1	1	1	4	1	1	2	1	1	1	4	Baby / toddler crying	1	1
236	6	1	2	1	1	1	1	1	2	4	6	6	6	5	2		5	1	4	4	5	5	5	4	6		4	12	7	2	3	2	2	7.25	6	2	2	2	1	1	3	2	3	1	1	1	none	1	1
237	4	1	0	0	0	0	0	0	7	7	1	1	1	1	1		6	3	3	6	4	3	5	3	5		3	10	7	3	3	2	1	9	8	1	1	1	4	1	1	1	2	1	1	1		1	1
238	11	2	3	1	2	1	0		3	7	3	5	4	4	1		4	5	6	6	3	5	3	5	5		7	11	9	3	1	2	1	9.5	8	2	3	3	4	1	1	1	3	2	4	1		1	2
239	4	1	0	3	0	2	0	0	1	7	7	4	7	7	2		7	1	5	3	1	3	1	1	3		7	10	7	1	2	2	2	9.25	9	1	1	1	2	1	1	1	1	1	1	4	cat waking me up in early hours	1	4
240	5	1	1	1	1	1	1	1	5	6	5	2	5	5	1		3	3	5	5	2	4	4	6	5		7	10	7	3	1	2	1	8.5	6.45	1	2	3	2	1	1	1	3	1	1	1		1	2
241	3	1	4	2	2	1	1	0	6	7	1	1	1	1	1		3	1	5	5	2	3	3	5	3		8	11	6	2	3	2	1	7	6.25	3	3	2	2	1	1	1	2	1	1	1		1	3
242	4	1	2	2	1	1	0	0	3	7	1	1	1	5	1		7	1	1	1	1	1	1	1	3		2	11	8	1	1	2	1	8	7	2	2	2	2	1	1	1	1	2	1	2	get woken up by cat	1	3
243	11	2	3	2	2	1	0	0	2	5	5	3	1	5	2		6	1	5	5	5	5	2	3	6		3	11	7	1	4	2	1	8.5	7.5	2	3	4	3	1	1	1	4	3	2	1		1	3
244	2	1	1	3	1	2	0	0	1	1	7	6	2	7	3		5	3	5	7	3	4	3	3	6		2	11	9	1	1	2	1	9	10	1	2	1	1	1	1	1	2	1	2	1		4	4
245	7	1	6	5	3	3	0	3	2	2	7	7	6	4	5		4	4	5	3	2	5	5	5	5		7	11	10	3	3	2	1	12	7	4	4	3	2	1	1	1	2	2	1	3	Unable to fall asleep because of thoughts/stress	1	4
246	13	2	1	3	1	2	0	0	1	1	7	5	1	1	3		5	4	4	5	5	5	4	5	6		7	11	7	1	3	2	1	8.5	8	1	2	4	4	1	1	1	4	2	2	3	thinking about things i need to do	1	4
247	8	1	1	4	1	2	0	0	3	3	7	5	7	7	4		1	6	7	7	4	7	5	6	5		9	11	6	1	4	2	1	8	7	1	2	3	3	1	3	1	1	2	2	1		1	3
248	3	1	0	0	0	0	0	0	1	1	6	6	6	6	4		3	4	7	5	7	5	7	6	7		6	2	10	3	3	1	1	8	8.5	1	1	2	2	1	1	1	2	1	1	1		1	1
249	4	1	0	0	0	0	0	0	4	3	7	6	1	1	3		5	5	4	5	5	6	5	6	6		3	11	6	3	4	2	1	7.25	7	1	1	3	1	1	1	1	3	1	1	1		1	1
250	5	1	0	0	0	0	0	0	1	3	7	5	6	5	6		2	4	5	7	3	6	6	7	6		3	11	6	4	4	2	1	7	7	1	1	2	2	1	1	1	1	1	1	4	baby	1	1
251	9	1	3	5	2	3	1	3	5	2	1	1	1	1	1		5	3	2	3	3	3	3	3	3		7	10	7	1	3	2	1	10	6	3	2	3	3	2	1	2	4	1	1	1		1	4
252	7	1	5	2	3	1	0	0	4	5	1	2	1	6	2		3	3	6	5	4	5	6	4	5		9	11	7	1	1	2	1	8	7	3	4	2	2	1	1	1	3	3	2	1		1	3
253	6	1	1	2	1	1	0	0	7	7	1	1	1	1	1		6	1	2	5	2	2	1	5	1		3	10	7	3	1	2	1	9	8.5	2	1	3	3	1	1	2	2	1	1	1		1	3
254	2	1	2	1	1	1	0	0	7	7	1	1	1	3	1		7	1	1	5	5	5	3	4	5		3	11	8	1	1	2	1	9	8	2	2	1	1	1	1	1	3	1	1	1		1	2
255	10	2	5	2	3	1	0		4	6	2	3	1	3	2		5	1	4	4	3	5	3	3	6		7	10	6	3	4	2	1	8.25	7	3	4	4	2	1	1	1	2	1	3	4	have child that doesn't sleep through	1	3
256	3	1	2	2	1	1	0	0	7	7	1	1	1	1	1		7	1	4	4	2	3	3	4	5		1	1	9	1	1	1	1	9	8	2	2	1	2	1	1	1	2	2	1	1		1	3
257	9	1	5	3	3	2	1	0	3	3	6	4	5	6	2		5	3	3	3	3	5	3	3	3		7	11	7	4	1	2	1	7.25	6.5	3	4	4	2	1	1	2	2	4	1	1		1	3
258	3	1	4	2	2	1	2	1	2	7	5	6	1	6	4		4	1	2	7	6	3	2	3	3		8	11	6	3	1	2	1	6.75	5.5	3	3	4	1	1	1	1	1	1	1	1		1	1
259	5	1	5	5	3	3	0	1	1	1	7	6	7	7	4		4	5	4	6	7	6	5	5	7		9	3	1	1	1	1	2	10	8	3	4	2	1	2	2	1	1	3	1	1		1	4
260	10	2	5	1	3	1	0	0	7	5	1	1	5	4	1		7	4	2	7	5	4	5	6	5		3	2	11	1	3	1	1	10	9.5	3	4	4	2	1	1	1	4	1	2	3	The noise outside my accommodation	1	2
261	3	1	1	0	1	0	0	1	1	4	5	6	4	5	3		5	3	4	3	2	3	3	5	5		3	11	8	3	4	2	1	10	8	1	2	2	2	1	1	1	2	1	1	1		1	1
262	10	2	0	3	0	2	1	0	3	6	1	1	1	5	1		5	1	1	3	1	3	3	3	2		4	11	6	1	4	2	1	7	6.5	1	1	4	4	1	1	1	3	3	1	1		1	2
263	6	1	5	4	3	2	2	3	5	6	2	3	1	1	1		4	5	7	5	4	5	4	4	5		8	9	5	3	3	2	1	8	5	3	4	3	1	1	1	3	3	1	1	1	na	1	3
264	4	1	1	0	1	0	0	0	3	6	3	2	1	1	2		6	1	4	5	1	2	4	2	1		1	11	7	3	3	2	1	8.5	8	1	2	2	1	3	2	1	1	1	1	1		1	1
265	12	2	1	1	1	1	0	1	3	5	6	2	6	6	4		6	6	7	6	4	6	5	3	7		8	10	7	4	2	2	1	8.5	7	1	2	3	3	2	2	1	1	2	3	4	partner snoring and noisy neighbours	1	2
266	5	1	0	2	0	1	0	0	1	1	7	7	4	5	7		3	4	7	5	4	5	7	5	7		8	12	8	1	1	2	1	9	8	1	1	3	1	1	2	1	3	1	1	1		1	3
267	11	2	3	1	2	1	1	0	7	7	1	1	1	1	1		6	1	3	7	7	7	6	5	7		10	1	8	3	1	1	1	7	6	2	3	4	2	3	3	1	2	3	1	1		1	2
268	3	1	1	2	1	1	0	0	2	4	6	3	6	6	2		5	4	3	5	3	5	4	3	3		8	11	8	3	1	2	1	8.5	8	1	2	2	2	1	1	1	2	1	1	1		1	3
269	3	1	0	0	0	0	0	0	4	7	4	4	1	4	3		6	2	3	3	3	2	2	2	2		7	10	6	1	2	2	1	8	8	1	1	1	1	1	1	1	3	2	1	1		1	1
270	6	1	5	2	3	1	2	1	6	7	1	1	1	1	1		5	2	5	5	5	5	5	5	4		8	12	7	2	1	1	1	6	5	4	3	2	2	2	1	1	3	2	1	1		1	2
271	10	2	1	4	1	2	0	1	1	3	7	3	6	7	2		3	5	7	3	3	4	4	3	5		6	10	8	3	1	2	1	10	7.5	1	2	3	4	3	1	1	3	1	1	2	Hayfever	1	3
272	3	1	0	1	0	1	0	0	7	7	1	1	1	1	1		5	1	2	2	3	3	2	1	2		3	11	7	1	3	2	1	8.3	8	1	1	2	1	1	1	1	2	2	1	1		1	2
273	6	1	1	0	1	0	1	1	6	6	2	2	1	2	1		7	1	7	2	1	2	2	2	4		7	11	7	1	3	2	1	8.5	6.5	1	2	4	3	1	1	1	2	1	1	1		1	1
274	10	2	3	1	2	1	1	1	1	1	7	5	6	6	3		3	4	6	7	4	7	7	5	7		4	12	8	1	1	1	1	8	6.3	2	3	3	4	1	1	1	3	1	1	4	Noise	1	2
275	11	2	2	2	1	1	0	0	5	5	4	2	4	5	1		6	1	3	4	1	3	2	4	1		7	11	7	4	4	2	1	8	7	2	2	4	4	1	1	3	3	2	1	1		1	3
276	8	1	2	0	1	0	0	0	3	6	5	2	1	5	2		5	4	5	5	5	4	3	4	4		7	11	8	3	1	1	1	8.5	7.5	2	2	2	4	1	3	1	2	1	2	1		2	1
277	4	1	2	0	1	0	0	0	7	7	5	2	1	5	2		6	2	1	4	1	2	2	5	4		3	12	8	1	1	2	1	8.45	8	2	2	1	3	1	1	2	2	1	1	1		1	1
278	8	1	0	2	0	1	0	1	5	6	1	3	3	2	1		6	1	3	2	1	3	4	4	3		6	11	8	2	1	2	1	9	7	1	1	1	3	1	1	1	3	2	1	4	young baby	1	3
279	5	1	4	3	2	2	1	2	3	7	1	2	1	1	1		6	1	4	3	1	5	3	3	3		9	10	6	3	1	2	1	8.5	6	2	4	4	1	1	1	1	1	3	1	1		1	4
280	10	2	3	3	2	2	0	0	4	7	1	3	1	4	1		5	5	3	6	6	5	3	3	4		10	10	6	1	2	2	1	8	7	2	3	4	4	1	1	2	4	1	1	1		1	4
281	7	1	4	3	2	2	2	2	7	7	1	1	1	1	1		3	1	3	4	7	5	5	4	6		9	10	6	3	3	2	1	8	5.5	3	3	4	1	1	3	2	2	1	1	1		1	4
282	2	1	0	1	0	1	1	0	7	7	1	1	1	1	1		5	1	2	4	1	3	1	1	4		10	12	7	3	2	1	1	6.5	6.5	1	1	2	1	1	1	1	2	1	1	1		1	2
283	5	1	2	3	1	2	0	0	1	7	1	1	1	1	1		7	1	1	4	1	2	1	4	5		8	12	8	1	3	1	1	9	8	2	2	2	4	2	1	1	1	1	1	1		1	4
284	10	2	3	4	2	2	0	0	7	7	1	1	2	2	1		7	7	3	4	3	1	1	5	3		8	12	6	3	3	1	1	9	9	2	3	1	3	3	3	1	1	3	3	1		1	3
285	4	1	2	0	1	0	0	0	5	6	5	3	5	5	2		5	4	1	5	2	3	4	5	5		2	10	6	3	3	2	1	8	7.5	2	2	4	1	1	1	1	2	1	1	1	None	1	1
286	3	1	1	3	1	2	0	0	7	7	1	1	1	1	2		7	3	3	7	7	5	4	5	6		4	10	10	1	1	2	1	12	12	1	2	1	3	1	1	1	1	2	1	1		1	1
287	3	1	2	1	1	1	0	0	1	1	7	3	5	7	4		3	3	4	5	4	5	6	5	7		7	10	7	3	1	2	1	7.5	7	2	2	2	2	1	1	1	2	1	1	1		1	2
288	8	1	4	3	2	2	1	2	2	1	7	6	4	7	3		2	2	5	5	5	7	7	4	7		7	12	8	1	3	1	1	9	6	3	3	4	2	1	1	1	3	3	1	1		1	4
289	6	1	5	2	3	1	2	2	1	4	7	6	1	7	3		1	4	6	6	7	7	6	4	6		8	11	8	3	1	2	1	8	5.5	3	4	3	2	1	1	1	4	1	1	1		1	3
290	4	1	0	1	0	1	1	1	3	5	6	6	5	1	2		5	3	1	7	6	7	6	4	7		2	1	11	1	3	1	1	8	6.45	1	1	4	1	1	1	1	1	2	1	1		1	1
291	13	2	2	2	1	1	0	0	7	7	1	1	1	1	1		7	1	4	5	3	3	2	5	3		6	11	7	1	2	2	1	9.5	8.5	2	2	3	4	3	2	2	2	3	2	1		2	3
292	4	1	0	1	0	1	1	0	7	7	1	1	1	1	1		3	5	2	7	5	7	4	5	6		7	11	6	3	2	2	1	6.75	6.75	1	1	3	3	1	1	1	1	1	1	1		1	2
293	7	1	1	4	1	2	0	0	1	2	7	3	7	7	3		1	3	7	6	4	6	4	5	5		6	10	7	4	3	2	1	9	8	1	2	2	3	1	1	1	3	2	2	1		1	3
294	3	1	6	0	3	0	0	1	4	3	1	1	1	2	1		5	3	1	7	4	7	2	7	6		6	7	4	3	2	1	2	11	9	4	4	2	2	1	1	1	2	1	1	1		1	1
295	17	2	3	4	2	2	3	3	7	6	1	1	1	1	1		3	4	7	6	3	6	5	4	6		7	11	7	3	1	2	1	7	4.5	2	3	4	4	1	3	1	4	2	3	4	Cannot get back to sleep	1	3
296	2	1	2	0	1	0	0	0	1	3	6	3	1	5	5		3	5	7	7	4	7	6	7	7		3	10	7	4	1	2	1	8	7.5	2	2	1	2	1	1	1	1	2	1	1		1	1
297	6	1	6	3	3	2	0	1	5	6	1	1	1	1	1		5	3	5	5	2	5	3	4	3		9	11	9	3	1	2	1	10	8	4	4	1	3	1	1	1	3	1	1	3	noise from neighbours	1	4
298	9	1	3	4	2	2	1	0	4	4	1	1	1	1	1		4	4	1	4	2	5	4	5	5		7	11	5	1	3	2	1	6.5	6	2	3	4	4	1	1	1	3	1	2	1		1	3
299	7	1	3	5	2	3	1	1	5	5	2	2	3	3	2		3	4	3	6	3	6	4	5	5		8	11	7	1	1	2	1	8	6	2	3	4	1	1	1	1	1	2	1	4	Better half moving in sleep and waking me up	3	4
300	20	3	3	6	2	3	1	1	4	5	1	1	1	1	1		5	3	3	3	2	3	2	3	5		7	11	9	3	1	2	1	8	6	2	3	4	4	2	3	4	4	4	3	1		4	4
301	5	1	3	2	2	1	0	0	7	7	1	2	2	1	1		5	4	1	5	1	4	2	5	3		7	12	8	2	1	1	1	7.5	7	2	3	3	2	1	1	1	1	1	1	3	children, mosquitos	1	3
302	0	0	0	0	0	0	0	0	3	4	4	3	1	5	2		2	4	3	7	2	3	4	3	5		1	12	8	1	1	1	1	8	8	1	1	1	1	1	1	1	1	1	1	1		1	1
303	2	1	2	5	1	3	0	3	1	1	7	4	7	7	4		3	4	4	6	2	5	5	5	6		3	11	11	1	1	2	1	12	7	2	2	1	2	1	1	1	1	2	1	1		1	4
304	5	1	2	0	1	0	0	0	5	7	7	4	2	7	3		4	3	4	5	2	4	4	4	5		3	10	8	3	3	2	1	10	9.75	2	2	2	2	1	1	1	3	2	1	1		1	1
305	18	2	6	1	3	1	1	1	1	1	7	3	4	4	6		5	4	5	1	5	5	5	6	7		6	1	9	3	3	1	1	8	6	4	4	3	3	3	3	3	3	3	3	3		2	2
306	3	1	2	0	1	0	0	0	3	5	5	3	6	5	3		5	1	5	3	1	1	1	1	1		4	11	9	1	2	2	1	9.25	8.5	2	2	2	2	1	1	1	2	1	1	1		1	1
307	5	1	5	0	3	0	0	1	3	3	6	5	1	4	3		3	3	6	5	3	6	6	6	6		4	11	8	1	1	2	1	9	7	3	4	4	3	1	1	1	1	1	1	1		1	1
308	6	1	0	0	0	0	0	0	1	3	5	3	1	3	2		1	2	4	7	4	7	5	4	5		3	10	7	4	2	2	1	8.25	7.5	1	1	2	4	1	1	1	2	2	1	1		4	1
309	3	1	2	2	1	1	0	0	5	7	1	3	1	1	2		5	3	4	5	3	5	3	7	3		4	11	9	4	1	2	1	9	9	2	2	1	1	1	1	1	3	1	1	2	restless	1	3
310	3	1	1	0	1	0	0	0	6	7	3	2	1	1	1		7	1	2	5	1	2	1	1	1		1	11	7	1	4	2	1	8.5	8	1	2	2	1	1	1	1	3	1	1	1		1	1
311	2	1	0	3	0	2	0	1	5	7	1	2	1	3	3		7	2	1	1	2	2	1	1	1		0	10	7	3	1	2	1	9	7	1	1	2	2	1	1	1	1	1	1	1		1	3
312	9	1	6	2	3	1	2	3	4	5	7	2	7	7	2		4	3	7	6	6	6	5	6	7		8	12	7	1	1	1	1	9	5.5	4	4	4	2	1	1	1	4	2	2	1		1	3
313	9	1	3	4	2	2	0	1	1	1	7	6	7	7	5		6	3	4	4	1	3	3	6	5		7	2	10	3	1	1	1	10	7.75	2	3	2	3	1	1	1	3	2	2	3	Brain is too active to sleep, worrying/planning etc	2	4
314	7	1	4	3	2	2	0	1	7	1	6	4	6	6	2		4	4	2	7	4	7	6	6	7		2	1	12	1	1	1	2	12	9	3	3	3	1	1	1	1	4	3	1	1		1	3
315	9	1	4	4	2	2	1	0	3	5	7	6	6	6	2		6	5	7	6	2	6	6	6	7		8	1	8	3	1	1	1	7	6.5	2	4	3	3	3	1	1	2	1	3	1		1	3
316	17	2	5	3	3	2	2	3	7	1	1	1	1	1	1		7	1	2	5	3	1	5	5	7		10	12	8	1	3	2	1	8	5	3	4	4	4	3	1	2	3	4	1	4	stress about my study	2	4
317	5	1	5	4	3	2	1		1	2	6	3	4	6	3		2	3	5	7	6	6	6	5	7		6	12	8	1	1	1	1	8	6.75	3	4	4	2	1	1	1	1	2	1	1		1	3
318	9	1	3	6	2	3	1	0	7	7	1	1	1	4	2		3	3	1	4	1	5	3	5	5		8	11	6	3	4	2	1	7.15	6.3	2	3	1	2	1	4	2	3	3	1	1	None	2	4
319	2	1	0	2	0	1	0	0	1	1	7	7	6	6	3		3	3	4	4	2	7	6	7	7		2	10	7	4	1	2	1	8	8	1	1	2	2	1	1	1	1	1	1	1		1	3
320	4	1	2	4	1	2	0		6	7	1	1	5	5	3		5	1	3	6	1	4	2	5	6		7	11	7	4	3	2	1	10	7.45	2	2	1	2	1	1	1	2	2	2	1		1	3
321	2	1	0	1	0	1	1	0	5	5	5	3	6	5	2		5	3	6	6	4	6	5	6	5		7	11	5	1	3	2	1	7	6.5	1	1	1	1	1	1	1	1	2	2	1		1	2
322	3	1	0	3	0	2	0	0	2	3	6	2	5	6	4		6	1	4	5	2	3	3	4	2		3	11	7	4	3	2	1	8	7.75	1	1	2	1	1	1	2	2	1	1	1		1	2
323	7	1	1	3	1	2	0	0	2	2	6	4	5	7	2		2	3	5	5	2	4	4	6	5		9	12	8	3	1	1	1	8	7	2	1	3	2	1	1	2	2	3	1	1		1	4
324	4	1	2	2	1	1	0	0	1	2	7	5	7	7	4		3	1	5	6	4	6	6	6	7		7	12	7	1	3	2	1	7.5	7	1	3	1	1	1	1	1	3	3	1	1		1	2
325	6	1	6	1	3	1	0	1	1	1	7	6	6	7	2		6	6	1	3	1	6	3	5	1		9	11	7	2	1	2	1	9	7	4	4	4	4	1	1	1	1	1	1	1		1	2
326	8	1	3	3	2	2	0	0	7	7	6	2	1	6	4		7	1	2	3	1	4	1	1	1		10	1	9	1	2	1	1	8	7	2	3	4	2	1	1	1	4	1	1	2	grinding	1	4
327	9	1	6	1	3	1	0	1	7	7	1	1	1	1	1		3	5	1	6	5	7	4	4	6		3	11	9	1	3	2	1	10.5	8	4	4	3	2	1	2	1	4	2	2	1		1	2
328	15	2	6	2	3	1	1	3	2	5	4	5	6	6	4		2	1	5	6	7	6	5	6	5		7	10	8	1	1	2	1	10	6	4	4	2	3	3	1	3	3	1	4	4	can't stop thinking	1	3
329	7	1	4	3	2	2	1	1	1	3	5	2	1	5	3		1	1	2	5	3	7	5	5	6		9	10	6	1	1	2	1	8	6	3	3	4	3	1	1	1	1	3	1	1		1	4
330	9	1	1	3	1	2	0	0	7	7	1	1	1	1	1		5	3	1	7	5	7	2	4	7		3	1	12	3	1	1	2	11	10	1	2	1	2	4	1	1	4	3	1	1		1	4
331	1	1	3	1	2	1	0	1	3	3	5	3	6	6	3		6	3	5	6	3	5	5	5	3		8	1	10	1	1	1	1	9	7	2	3	2	1	1	1	1	1	1	1	1		1	2
332	3	1	1	2	1	1	0	0	1	1	7	6	7	7	5		3	5	7	5	1	3	5	5	6		7	12	8	1	1	1	1	8	8	1	2	2	2	1	1	1	1	2	1	1		1	3
333	4	1	2	2	1	1	0	2	1	1	1	1	1	1	1		1	3	1	4	4	5	4	5	6		9	11	8	1	1	2	1	12	8	2	2	2	2	1	1	1	3	1	1	1		2	2
334	6	1	0	6	0	3	3	3	1	4	6	4	6	6	3		6	1	1	5	4	6	4	5	5		10	9	6	3	1	2	1	9	4	1	1	4	1	1	1	1	1	1	1	4	New baby and toddler who aren't fond of sleep	1	4
335	9	1	5	4	3	2	0	0	3	5	5	2	4	5	2		7	1	1	3	1	6	4	4	6		6	12	9	1	2	1	1	8	7	3	4	4	3	1	1	3	3	1	1	1		1	3
336	24	3	5	6	3	3	2	3	5	4	7	4	4	4	1		5	3	2	2	2	4	5	6	4		8	10	6	1	1	2	1	8	5	3	4	4	4	4	4	4	4	4	4	1		3	4
337	5	1	4	1	2	1	1	0	3	4	6	5	6	6	3		5	4	3	3	1	3	3	3	2		6	1	7	1	1	1	1	7	6	3	3	3	3	1	1	1	2	1	1	1		2	1
338	10	2	3	4	2	2	1	1	7	7	1	1	1	1	1		5	1	1	5	3	2	3	2	2		7	11	6	1	3	2	1	7.5	6	2	3	4	2	1	1	1	3	3	1	3	Young child	1	3
339	7	1	5	1	3	1	0	1	1	1	7	5	6	6	4		3	5	7	5	4	7	5	5	7		7	12	10	1	1	2	1	10	8	3	4	4	1	1	1	1	4	2	1	1		1	2
340	9	1	5	3	3	2	0	1	7	7	1	1	1	1	1		7	1	3	4	6	4	4	4	5		6	1	10	4	1	1	1	10	8	3	4	4	3	1	1	2	1	2	1	3	a lot of light	1	3
341	2	1	3	0	2	0	1	2	3	4	5	4	1	5	3		5	3	1	4	3	4	3	4	3		7	10	7	3	1	2	1	8.5	6.25	2	3	3	1	1	1	1	1	1	1	1		1	1
342	5	1	3	2	2	1	0	0	3	7	3	2	1	1	1		6	1	2	4	1	2	1	1	5		8	10	6	3	3	2	1	8	7	2	3	1	4	1	1	1	1	1	1	3	Cannot get comfortable	1	3
343	11	2	6	3	3	2	1	3	7	7	1	1	1	1	1		1	4	7	5	4	7	7	4	6		7	10	8	3	3	2	1	10	6	4	4	2	2	1	1	1	4	2	3	4	My boyfriend wakes me up when he gets up/leaves for work 5days a week between 4.30 and 5.30am	1	4
344	3	1	5	3	3	2	0	1	2	4	6	2	4	6	4		3	2	5	5	3	4	5	5	6		3	12	7	1	1	1	1	9	7	3	4	2	1	1	1	1	1	3	1	1		1	3
345	11	2	6	1	3	1	0	1	7	7	1	1	1	1	1		3	5	5	7	4	5	4	5	7		4	1	9	3	3	1	2	11	9	4	4	4	2	1	1	4	4	2	1	1		1	2
346	13	2	1	3	1	2	0	0	4	6	1	1	4	2	1		7	4	4	3	2	5	4	4	4		9	10	6	3	3	2	1	8	7	1	2	4	4	1	1	1	2	3	2	4	racing thoughts and repetetive music loops	1	4
347	5	1	5	0	3	0	0	2	7	6	7	2	3	7	2		7	1	3	6	2	4	2	4	4		7	12	10	1	3	1	1	10.5	7	3	4	4	1	1	1	1	1	2	1	2	stress	1	1
348	10	2	5	2	3	1	1	2	3	5	4	4	1	3	2		5	2	7	6	3	3	3	5	5		7	12	9	1	1	1	1	9	6.5	3	4	4	2	3	1	2	3	2	1	1		1	2
349	8	1	3	4	2	2	1	0	3	6	5	2	1	5	2		5	3	1	4	1	3	1	4	7		9	11	6	1	4	2	1	7.3	6.3	2	3	4	4	1	1	1	1	1	1	3	Screaming three year old	2	3
350	10	2	2	2	1	1	0	0	4	7	3	2	4	4	3		6	2	5	2	1	2	2	4	3		7	10	6	1	3	2	1	8.5	8	2	2	3	4	1	1	1	3	2	3	1		1	3
351	7	1	5	4	3	2	1	1	7	7	5	3	1	5	1		7	1	4	7	3	6	3	2	6		9	12	8	1	1	1	1	8	6	3	4	4	2	2	1	1	3	1	1	1		1	4
352	4	1	1	2	1	1	0	0	1	1	7	3	5	1	6		2	7	5	7	5	7	7	7	7		7	11	7	1	1	2	1	8	7	2	1	2	4	1	1	1	1	1	1	1		1	2
353	4	1	4	4	2	2	0	0	3	1	7	2	7	7	4		4	4	2	5	2	5	4	4	5		8	2	11	1	1	1	1	9	8	3	3	1	2	1	1	1	1	3	2	1		1	4
354	5	1	3	2	2	1	0	1	3	4	3	3	3	4	3		5	1	3	5	5	1	2	3	5		7	1	11	3	1	1	1	9.3	7.3	3	2	2	2	1	1	1	2	1	3	1		1	3
355	1	1	1	1	1	1	0	0	2	2	6	3	6	6	4		1	3	6	6	5	5	5	5	5		6	11	9	1	3	2	1	10.5	10	1	2	1	1	1	1	2	1	1	1	1		1	2
356	6	1	6	3	3	2	2	3	1	3	1	4	1	7	4		1	1	1	5	7	5	6	5	7		10	3	10	1	1	1	1	8	5	4	4	4	1	1	1	1	1	4	1	1		1	4
357	3	1	3	1	2	1	0	0	1	1	7	7	4	6	3		3	5	7	7	4	7	7	7	7		7	12	9	3	3	1	1	9	8	2	3	3	2	1	1	1	1	1	1	1		1	2
358	5	1	1	3	1	2	0	0	6	7	1	2	4	4	1		6	2	1	3	1	3	2	4	3		9	12	10	4	1	1	1	8	8	1	2	3	3	1	1	1	1	2	1	1		1	4
359	1	1	5	3	3	2	1	1	7	7	1	1	1	1	1		1	1	1	1	1	2	1	1	1		7	3	10	1	1	1	1	8	6	3	4	1	1	1	1	1	2	1	1	1		1	4
360	8	1	6	6	3	3	1	2	2	5	6	2	5	6	3		7	1	2	2	1	1	2	1	3		8	11	7	1	4	2	1	8.45	6	4	4	4	3	1	1	1	4	1	1	1		1	4
361	3	1	1	1	1	1	1	0	4	3	6	3	3	6	2		5	4	3	6	3	4	3	3	5		4	1	7	3	3	1	1	7	6	1	2	2	1	1	2	1	2	1	1	1		1	2
362	10	2	5	1	3	1	1	2	2	3	7	3	4	7	2		6	2	1	3	1	2	3	2	2		6	9	6	3	3	2	1	9	6.5	3	4	4	4	1	1	3	3	1	1	1		1	2
363	9	1	2	3	1	2	1	2	1	5	4	3	4	5	3		3	4	3	5	3	5	3	4	5		8	9	6	2	2	2	1	9	6	2	2	3	4	1	1	1	3	2	2	1		1	3
364	5	1	2	0	1	0	0	0	7	7	1	1	1	1	1		5	1	5	4	1	4	2	3	3		3	10	6	1	1	2	1	8	7	2	2	2	3	1	1	1	3	1	1	1		1	1
365	6	1	2	1	1	1	0		3	3	7	3	1	2	3		5	1	6	4	3	7	7	5	7		4	10	7	4	1	2	1	8.25	7	2	2	3	4	1	1	1	1	1	1	2	busy brain	1	2
366	11	2	2	3	1	2	1	1	6	7	1	1	1	3	1		1	5	6	5	4	7	6	4	7		8	10	6	2	2	2	1	8	6.5	2	2	4	3	3	1	1	4	1	2	1		2	4
367	4	1	2	2	1	1	0	0	1	2	7	2	6	6	3		6	1	5	5	3	5	4	5	5		7	10	8	4	2	2	1	9.5	8.75	2	2	1	2	1	1	1	1	3	2	1		1	3
368	6	1	2	1	1	1	0	0	3	6	5	5	6	5	2		5	1	2	5	7	3	3	4	6		8	11	6	3	3	2	1	8	7	2	2	2	2	1	1	1	2	2	2	2	Unable to 'Switch; off: Concerned about things at work	1	2
369	9	1	1	4	1	2	1	3	7	7	1	1	1	1	1		5	1	3	1	6	3	1	1	7		3	9	7	2	2	2	1	10	6	1	2	4	4	1	1	1	3	2	1	1		1	4
370	4	1	2	4	1	2	0	0	3	5	6	6	1	4	2		1	7	7	6	6	7	7	7	7		6	11	7	1	2	2	1	8	7	1	3	2	2	1	1	1	2	2	1	1		1	4
371	11	2	3	1	2	1	3	3	7	1	1	1	1	1	1		6	2	1	4	1	2	2	4	3		9	10	7	3	3	2	1	9	4	2	3	4	4	1	1	3	4	1	1	1		1	2
372	8	1	2	2	1	1	0	1	7	7	1	1	1	1	1		6	1	3	2	3	1	1	1	2		3	11	8	1	1	2	1	9	7.3	2	2	3	3	1	1	1	3	1	3	1		1	3
373	3	1	0	0	0	0	1	0	3	5	7	6	7	7	3		3	3	4	3	3	5	4	5	4		1	11	5	1	4	2	1	7	6	1	1	2	1	1	1	1	3	1	1	1		1	1
374	4	1	2	0	1	0	0	1	7	7	1	1	1	1	1		5	1	1	5	2	4	3	4	3		6	11	8	3	1	2	1	8.5	7	2	2	4	2	1	1	1	1	1	1	1		1	1
375	4	1	1	0	1	0	0	0	7	7	1	1	1	1	1		3	1	2	7	2	5	5	5	5		3	9	5	3	3	2	1	8	7.5	2	1	3	3	1	1	1	1	1	1	1		1	1
376	7	1	5	2	3	1	1	1	1	3	6	5	7	7	3		3	2	7	7	4	6	6	5	6		8	11	7	3	1	2	1	8	6	3	4	4	1	1	1	1	3	2	2	1		1	3
377	10	2	4	0	2	0	2	1	6	6	1	1	1	1	1		6	2	1	1	1	1	1	1	1		1	11	5	3	3	2	1	6	5	2	4	4	4	1	2	1	3	1	2	1		1	1
378	2	1	1	2	1	1	1	0	2	3	5	3	4	4	6		1	3	6	5	4	6	5	5	5		8	12	7	4	3	1	1	6.75	6	1	2	2	2	1	1	1	1	1	1	1		1	3
379	6	1	2	0	1	0	0	0	3	3	5	2	6	5	3		5	1	1	3	1	5	1	1	5		7	11	7	3	2	2	1	7.75	7	2	2	1	4	1	1	1	3	1	2	1		1	1
380	9	1	2	5	1	3	0	0	3	3	7	3	1	3	6		3	4	7	5	3	5	7	6	5		8	11	7	3	3	2	1	8	7	2	2	4	3	1	1	1	4	2	1	1		1	4
381	6	1	5	1	3	1	0	0	2	5	7	2	1	6	3		5	1	5	7	3	5	5	4	5		7	10	7	3	1	2	1	8.5	7.5	3	4	2	4	1	1	1	3	1	1	1		1	2
382	1	1	2	1	1	1	0	0	1	2	5	4	1	1	3		3	6	5	7	5	5	6	6	6		1	1	10	1	1	1	1	9	9	2	2	1	2	1	1	1	1	1	1	1		1	2
383	17	2	3	0	2	0	0	0	6	7	1	1	1	1	1		6	1	3	5	2	2	2	2	5		7	10	6	3	3	2	1	8	7	3	2	3	4	4	2	1	4	3	1	4	menopause	3	1
384	9	1	1	3	1	2	0	0	3	6	4	3	4	5	3		6	7	5	4	2	2	2	2	4		8	9	7	3	3	2	1	9	8.5	1	2	2	2	1	4	2	2	2	2	1		1	4
385	3	1	1	4	1	2	0	0	7	7	1	1	5	5	2		6	1	1	5	4	5	3	6	4		7	1	10	3	2	1	1	8.45	8.3	1	2	1	1	1	1	1	3	1	2	1		1	4
386	3	1	2	0	1	0	0	0	1	7	1	3	1	1	4		7	1	3	5	1	1	2	5	1		1	11	8	4	1	2	1	8	8	2	2	1	1	1	1	1	3	1	1	2	sexual arousal	1	1
387	1	1	0	2	0	1	0	0	4	7	1	1	1	1	1		5	1	4	5	2	5	3	3	5		3	10	7	3	3	2	1	9	8.5	1	1	1	2	1	1	1	1	1	1	1		1	3
388	3	1	2	2	1	1	1	0	7	4	7	3	3	7	2		5	3	5	5	2	4	3	3	4		7	12	7	1	3	1	1	7	6.5	2	2	1	3	2	1	1	1	1	1	1		3	3
389	10	2	5	2	3	1	0	1	1	3	6	5	5	6	2		3	2	7	7	4	7	3	4	5		4	1	9	1	1	1	1	10	8	3	4	4	3	1	1	1	3	4	1	1		1	3
390	8	1	4	3	2	2	0	1	6	6	1	1	2	4	2		5	3	2	7	7	6	5	5	7		7	1	9	1	1	1	1	8.5	7	3	3	1	3	1	4	2	2	2	1	1		1	3
391	7	1	2	4	1	2	0	1	4	5	1	1	1	1	1		3	4	5	6	2	5	5	5	5		6	10	6	2	4	2	1	9	7	2	2	3	1	1	1	2	2	1	2	3	External noise like airplanes, cars etc	1	3
392	13	2	1	1	1	1	0	0	7	7	1	1	1	1	1		7	7	5	1	1	3	1	1	3		3	10	8	3	1	2	1	9.5	8.25	1	2	4	1	1	1	3	4	2	2	4	Wake during night and cannot get back to sleep	1	2
393	2	1	1	3	1	2	1	0	7	7	1	1	1	1	1		6	1	2	1	1	2	1	1	1		7	11	5	1	1	2	1	6.5	6	1	2	1	1	1	1	1	3	1	1	1		1	3
394	15	2	1	3	1	2	3	3	7	7	1	1	1	1	1		5	2	4	5	4	3	2	4	5		10	11	6	3	1	2	1	6.5	4	1	2	4	3	1	1	4	4	2	1	4	stress	1	4
395	6	1	2	4	1	2	0	0	3	5	2	2	1	3	1		5	2	2	5	3	5	5	3	6		9	11	7	3	3	2	1	8	7	1	3	3	3	1	1	1	3	1	1	1		1	4
396	8	1	3	3	2	2	0	0	7	7	2	2	1	1	1		3	1	3	5	3	4	3	3	3		6	9	5	1	3	2	1	8	8	2	3	3	2	1	2	1	4	2	1	1		1	3
397	5	1	2	5	1	3	2	2	7	7	1	1	1	1	1		7	1	2	3	2	2	1	2	3		9	10	6	2	2	2	1	8	5.5	1	3	4	1	1	1	1	2	2	1	1		3	4
398	2	1	0	2	0	1	1	0	3	2	5	5	3	6	3		6	3	5	5	3	4	4	3	6		8	5	11	1	3	1	1	6.5	6	1	1	2	1	1	1	1	1	2	1	1		1	3
399	12	2	4	3	2	2	0	1	3	5	1	4	1	1	2		3	2	2	5	4	5	5	5	6		8	11	8	1	1	2	1	9	7	3	3	4	3	1	2	1	2	2	3	3	annoying boyfriend thrashing about!	2	3
400	2	1	6	3	3	2	2	2	7	7	1	1	1	5	1		7	1	3	5	4	3	4	3	6		9	2	8	1	3	1	1	7	5	4	4	3	1	1	1	1	1	1	1	1		1	4
401	7	1	4	4	2	2	1	1	1	7	7	6	1	6	3		2	5	6	7	4	6	7	5	7		7	11	7	1	3	2	1	8.5	6.5	3	3	3	1	2	1	1	4	2	1	1		1	3
402	3	1	2	3	1	2	0	0	3	5	4	2	2	7	2		5	2	5	5	3	4	3	4	7		3	11	7	1	2	2	1	8.5	7.75	2	2	3	1	1	1	1	1	1	2	1		1	3
403	3	1	2	2	1	1	0	1	7	7	1	1	1	1	1		5	1	5	5	3	5	3	3	1		3	11	7	1	2	2	1	9	7	2	2	3	1	1	1	1	2	1	1	1		1	3
404	3	1	2	2	1	1	1	0	3	6	1	1	1	3	2		4	3	5	6	6	5	4	4	5		7	11	6	3	3	2	1	7	6	2	2	2	1	2	1	1	2	1	1	1		1	3
405	7	1	4	1	2	1	0	0	7	7	2	4	1	2	1		5	2	4	6	2	5	3	3	2		7	11	7	3	3	2	1	8	7	3	3	3	3	1	1	1	4	1	1	1		1	2
406	3	1	0	2	0	1	2	0	1	3	1	5	1	1	2		7	5	5	4	1	5	4	5	5		1	1	7	1	1	1	1	6	5.5	1	1	1	4	1	1	1	1	1	1	1		1	3
407	6	1	4	2	2	1	0	0	3	5	3	4	1	1	2		1	6	6	7	4	7	6	6	6		6	1	11	1	1	1	1	10	9	3	3	2	1	1	1	1	4	1	1	3	Not feeling tired	1	3
408	3	1	2	1	1	1	0	1	1	2	3	3	4	5	3		3	3	3	6	3	5	5	6	5		2	11	9	4	1	2	1	10	8	2	2	1	2	1	1	1	2	2	1	1		1	1
409	7	1	2	0	1	0	0	0	3	5	6	3	2	6	3		4	1	4	4	2	3	4	5	2		3	11	6	1	3	2	1	7.5	7	2	2	3	2	1	1	1	3	1	3	1		2	1
410	3	1	1	0	1	0	0	0	6	6	1	1	1	1	1		7	1	1	5	2	5	2	4	4		2	11	8	1	1	2	1	8	8	1	2	2	2	1	1	1	2	1	1	1		1	1
411	7	1	4	1	2	1	0	0	1	6	5	4	1	5	1		6	5	5	4	6	5	3	5	4		6	12	10	3	1	1	1	9.5	8.5	3	3	2	2	1	1	1	4	2	2	1		2	2
412	5	1	4	1	2	1	0	0	5	4	5	3	2	2	1		3	7	7	7	7	7	7	7	7		4	12	8	1	1	1	1	8.5	7.5	3	3	2	3	1	1	1	3	1	1	1		1	1
413	7	1	1	2	1	1	0	0	7	7	4	3	1	5	1		7	1	2	5	1	1	1	4	1		7	11	8	4	1	2	1	8.5	8	1	2	4	2	1	1	2	2	2	1	1		1	3
414	10	2	1	3	1	2	1	0	3	5	5	2	3	5	2		7	1	6	3	3	1	3	1	4		9	1	7	1	2	1	1	6.25	6	1	2	2	3	1	1	1	3	2	2	4	partner works nights and wakes me in the early hours when he returns	1	2
415	4	1	3	2	2	1	0	1	2	2	4	3	2	5	4		3	2	3	5	3	5	6	4	5		4	12	10	2	1	1	1	9	7.5	2	3	2	2	1	1	1	3	1	1	1		1	2
416	11	2	2	3	1	2	0	0	3	6	6	2	1	1	2		7	1	2	1	1	2	3	6	5		9	9	5	4	4	2	1	8	7.25	2	2	3	4	1	1	1	3	3	1	3	worries that won't leave my mind	1	4
417	0	0	0	1	0	1	0	0	7	7	5	2	3	5	3		7	1	2	2	1	3	2	2	3		3	10	7	4	1	2	1	8.25	8	1	1	1	1	1	1	1	1	1	1	1		1	2
418	9	1	6	3	3	2	1	1	1	1	7	4	6	7	4		1	2	7	7	5	7	7	7	7		8	11	7	3	1	2	1	8	6.5	4	4	3	2	1	1	1	4	1	1	4	Noise	1	4
419	8	1	0	1	0	1	0	0	6	6	1	1	1	1	1		3	1	6	5	3	6	4	4	4		2	11	7	3	1	2	1	7.5	7	1	1	3	2	2	2	2	2	1	1	2	Disturbed by partner	1	2
420	1	1	0	1	0	1	0	0	7	7	2	3	3	3	2		4	1	1	2	3	4	4	5	4		4	11	6	1	2	2	1	8.15	8.15	1	1	1	1	1	2	1	1	1	1	1		1	2
421	7	1	0	0	0	0	0	0	5	3	1	1	1	1	1		4	5	3	5	3	4	3	5	6		6	12	7	3	2	2	1	7	7	1	1	2	2	1	3	2	1	3	1	1		1	1
422	5	1	1	2	1	1	1	1	7	7	1	1	1	1	1		6	2	4	5	4	2	4	4	7		4	10	5	1	4	2	1	7.5	6	1	2	3	1	1	1	1	3	2	1	1		1	3
423	6	1	4	3	2	2	1	3	5	5	5	3	4	5	2		3	5	5	5	3	3	3	5	6		8	11	9	1	1	2	1	10	6	3	3	4	3	1	1	1	1	2	1	1		1	2
424	4	1	0	2	0	1	0	0	5	6	2	5	2	2	2		5	2	1	4	7	6	5	1	7		4	1	8	1	3	1	1	8	7	1	1	3	2	1	1	1	1	2	1	1		1	2
425	8	1	5	2	3	1	1	1	2	4	3	2	1	2	2		5	1	6	5	3	4	4	5	5		3	11	7	3	3	2	1	8	6	3	4	4	4	1	1	1	3	1	1	1		4	3
426	9	1	5	3	3	2	2	2	1	1	7	2	4	4	6		1	1	5	6	1	7	7	7	6		8	11	7	4	2	2	1	7.5	5	4	3	3	2	1	3	1	3	2	2	1		1	4
427	12	2	0	6	0	3	0	1	3	3	6	4	6	6	2		7	1	2	1	1	1	2	4	1		8	10	7	3	1	2	1	8.5	7	1	1	4	2	1	1	1	4	4	1	3	Child	1	4
428	12	2	0	2	0	1	2	1	3	3	7	6	3	5	3		3	5	4	5	4	5	5	4	5		7	11	6	2	1	2	1	6	5	1	1	2	4	2	2	2	4	3	1	1		1	3
429	2	1	0	0	0	0	0	0	1	1	6	2	7	7	4		7	2	4	6	3	6	5	6	7		1	12	10	3	1	2	1	9.5	9	1	1	1	1	1	1	1	2	2	1	1		1	1
430	1	1	1	2	1	1	0	2	2	3	6	3	4	6	3		6	2	1	3	3	5	3	3	5		6	12	8	1	1	1	1	10	7.3	2	1	1	1	1	1	1	2	1	1	1		1	2
431	0	0	1	0	1	0	0	0	1	1	6	5	6	5	6		1	4	6	6	6	6	6	5	7		3	11	7	3	3	2	1	8	7	2	1	1	1	1	1	1	1	1	1	1		1	1
432	1	1	0	0	0	0	0	0	7	7	1	1	1	1	1		5	1	5	5	3	3	2	4	2		2	10	6	3	1	2	1	7	7	1	1	1	1	1	1	1	2	1	1	1		1	1
433	5	1	0	4	0	2	0	0	7	7	1	1	1	1	1		5	3	2	5	3	4	2	4	4		3	11	7	3	1	2	1	7.75	7	1	1	1	3	2	1	1	3	1	1	1		1	3
434	4	1	1	2	1	1	1	0	5	5	3	2	1	1	1		5	3	5	5	2	4	4	5	4		4	11	6	1	2	2	1	7.5	6.5	1	2	2	2	1	1	1	2	2	1	1		1	2
435	10	2	1	1	1	1	0	0	2	1	3	5	7	7	3		7	3	7	3	2	3	5	4	6		4	11	7	1	1	2	1	8	7	1	2	4	4	1	1	1	2	2	1	3	Baby waking me and then too alert to go back to sleep easily	1	2
436	16	2	6	4	3	2	2	3	3	5	6	4	6	5	2		5	2	5	6	4	5	3	5	3		9	11	7	3	3	2	1	8	5	4	4	4	3	3	1	4	2	4	1	3	Anxiety	3	4
437	0	0	0	0	0	0	0	0	4	4	1	2	4	4	2		4	1	4	5	2	4	3	4	4		6	9	5	1	4	2	1	8.75	8	1	1	1	1	1	1	1	1	1	1	1		1	1
438	15	2	5	3	3	2	0	1	3	5	4	2	1	3	2		5	1	1	6	5	5	2	6	3		7	11	8	4	4	2	1	9.5	7.45	3	4	4	4	1	1	3	4	2	4	1		1	3
439	5	1	0	2	0	1	0	0	2	2	6	3	7	6	5		6	6	4	5	3	6	5	7	5		1	12	7	2	3	1	1	7.3	7	1	1	1	2	2	1	1	3	2	1	1		1	2
440	7	1	3	3	2	2	0	1	1	3	6	4	6	6	4		5	4	4	5	2	4	4	5	5		6	11	8	1	3	2	1	10	7.5	2	3	3	4	1	1	1	3	1	1	1		1	3
441	6	1	3	2	2	1	0	0	2	1	7	5	7	7	5		3	4	1	5	7	5	6	6	7		2	1	8	1	1	1	1	8	7	2	3	2	1	1	1	1	4	1	3	1		1	3
442	2	1	1	1	1	1	1	0	1	1	7	5	7	7	3		4	7	6	4	1	6	5	5	4		1	10	7	4	1	2	1	7.5	6.5	1	2	1	1	1	1	1	1	1	1	3	Other person in bed is snoring and waking me up	1	1
443	9	1	0	4	0	2	0	0	1	1	7	5	7	6	3		1	4	7	7	3	7	7	5	5		8	11	7	3	3	2	1	8	7	1	1	3	2	1	1	1	4	2	1	3	Partner or children disturbance	1	4
444	13	2	1	1	1	1	0	0	3	5	1	1	1	5	2		5	3	1	3	1	3	3	5	2		8	11	7	1	1	2	1	8	7.5	1	2	4	4	2	1	3	3	2	1	2	woken by my mother moving during the night	1	2
445	9	1	2	0	1	0	1	0	7	7	1	1	1	1	1		2	1	7	6	4	6	3	5	4		6	11	6	3	1	2	1	7	6.5	1	3	4	4	1	1	1	4	1	1	1		1	1
446	3	1	0	0	0	0	1	0	7	7	1	1	1	1	1		5	1	5	6	4	5	4	5	6		1	12	7	3	2	1	1	7	6.5	1	1	3	1	1	1	1	2	1	1	1		1	1
447	5	1	3	3	2	2	1	0	7	7	2	2	1	3	2		5	1	3	4	1	1	1	4	1		6	11	7	3	1	2	1	7.5	6.5	3	2	4	2	1	1	1	2	1	1	1		1	3
448	1	1	0	3	0	2	1	0	2	1	1	3	6	7	3		6	1	2	1	1	4	4	6	4		8	12	7	1	1	2	1	7	6.5	1	1	1	2	1	1	1	1	1	1	1		1	3
449	10	2	2	3	1	2	0	0	7	7	1	1	1	1	1		5	1	1	2	1	4	2	2	3		3	11	8	2	2	2	1	9	8	2	2	3	4	1	1	1	3	1	2	3	Husband disturbed me	1	3
450	0	0	1	0	1	0	1	0	3	7	1	2	1	5	1		7	1	1	7	4	3	1	5	1		4	11	6	3	3	2	1	7	6.5	1	2	1	1	1	1	1	1	1	1	1		1	1
451	9	1	2	3	1	2	0	1	5	6	1	1	1	1	1		4	3	5	5	3	5	5	5	5		9	12	9	2	3	1	1	10	8	2	2	2	1	1	1	3	3	2	1	4	Stressful thoughts	1	4
452	4	1	0	0	0	0	0	0	7	7	1	1	1	1	1		3	1	7	5	2	5	3	5	5		2	11	8	1	3	2	1	9	9	1	1	2	2	1	1	1	2	2	1	1		1	1
453	11	2	0	3	0	2	0	2	1	3	2	6	1	1	2		7	4	3	7	7	7	7	6	7		6	3	2	3	1	1	2	10.5	7	1	1	4	3	4	1	1	2	2	2	1		1	3
454	4	1	0	4	0	2	0	1	1	2	7	3	5	7	4		2	1	7	6	3	6	7	7	6		10	11	8	3	1	2	1	9.3	7.3	1	1	3	1	1	1	1	2	2	1	1		1	4
455	5	1	2	0	1	0	0	0	3	6	1	1	4	4	1		5	4	2	4	4	3	3	3	7		6	11	7	4	4	2	1	7.75	7.5	2	2	2	3	1	1	1	2	1	2	1		1	1
456	6	1	5	2	3	1	1	2	7	7	1	1	1	1	1		5	2	4	6	3	5	3	2	4		7	10	6	3	4	2	1	8.25	6	3	4	4	2	1	1	1	3	1	1	1		1	3
457	8	1	4	5	2	3	1	1	7	4	4	4	1	1	3		3	4	4	5	4	3	5	6	5		9	10	6	3	1	2	1	8	6	2	4	4	2	1	1	1	3	1	1	3	quite thoughts, Or speaking aloud and singing	4	4
458	8	1	4	6	2	3	1	3	3	3	3	2	7	7	5		5	4	4	3	3	3	5	5	6		8	1	8	3	3	1	1	10	6	3	3	3	1	1	1	2	3	1	4	1		1	4
459	1	1	3	2	2	1	1	3	1	5	6	3	3	6	5		6	5	7	5	2	5	4	4	3		8	11	9	3	1	2	1	9.5	6	3	2	2	1	1	1	1	1	1	1	1		1	3
460	11	2	6	5	3	3	0	1	1	1	7	1	1	1	1		4	1	3	4	3	3	5	1	4		7	10	9	1	1	2	1	10.5	8	4	4	4	3	1	1	1	4	2	1	3	Dogs	1	3
461	1	1	0	1	0	1	0	0	4	6	1	1	1	1	1		3	4	4	5	3	6	4	5	5		1	1	8	1	2	1	1	7	7	1	1	1	2	1	1	1	1	1	1	1		1	1
462	10	2	0	5	0	3	2	3	3	5	7	6	1	5	2		5	1	1	5	3	4	3	5	1		10	10	7	3	3	2	1	10	5	1	1	3	2	1	1	1	3	2	2	4	woken by cars of people returning home late	1	3
463	10	2	3	2	2	1	0	0	1	1	7	5	7	7	4		5	3	4	6	3	5	4	5	6		6	10	6	4	4	2	1	8	7	2	3	4	2	2	2	1	2	1	1	4	cat is active	1	2
464	8	1	3	4	2	2	0	1	7	7	1	1	1	1	1		4	1	3	7	3	3	3	5	6		8	11	10	4	1	2	1	10	8	2	3	4	1	1	1	1	4	2	2	1		2	3
465	8	1	6	3	3	2	3	3	7	7	1	1	1	1	1		7	1	1	1	1	1	1	1	1		7	1	11	2	2	1	1	10	4.25	4	4	4	1	1	1	1	3	1	4	1		1	4
466	2	1	1	2	1	1	0	0	7	5	2	3	5	5	2		4	4	7	6	4	5	3	7	5		2	2	10	2	1	1	1	7.75	7.5	1	2	1	3	1	1	1	1	1	1	1		1	3
467	11	2	5	6	3	3	2	3	4	6	1	1	1	1	1		3	1	1	7	3	4	3	4	7		10	10	6	4	4	2	1	8	5	3	4	3	1	4	4	1	1	2	3	1		1	4
468	14	2	5	2	3	1	3	3	1	1	7	6	7	7	4		2	2	7	3	4	1	1	2	7		8	11	7	4	3	2	1	7.45	4	3	4	4	4	1	1	1	4	3	1	4	worrying about work	1	2
469	9	1	5	3	3	2	3	1	3	4	5	6	1	3	4		3	3	5	5	2	6	6	6	5		8	1	5	1	1	1	1	4	3	3	4	3	3	1	1	1	4	1	3	1		1	3
470	8	1	5	2	3	1	1	1	1	2	7	6	5	7	4		4	3	4	5	4	3	5	4	6		2	2	10	1	3	1	1	8	6	3	4	3	2	2	1	2	2	2	2	1		1	2
471	3	1	0	3	0	2	1	1	3	4	4	3	1	1	1		3	6	4	7	5	7	5	4	7		9	11	6	1	4	2	1	7.75	6.5	1	1	4	1	1	1	1	1	1	1	1		1	4
472	7	1	3	2	2	1	0	0	7	7	1	1	1	1	1		1	1	7	7	6	7	6	5	7		6	12	8	1	1	2	1	8	7.5	2	3	3	2	1	1	1	4	2	1	1		1	3
473	13	2	3	4	2	2	2	3	1	5	7	3	7	7	4		5	4	6	6	2	6	5	5	7		9	11	8	2	2	2	1	9	5	2	3	4	3	3	1	1	4	3	2	1		1	4
474	1	1	2	0	1	0	0	0	3	3	6	2	3	6	3		3	3	5	5	3	5	4	5	5		4	11	8	2	4	2	1	9.5	8.5	2	2	1	1	1	1	1	2	1	1	1		1	1
475	6	1	4	2	2	1	0	0	3	3	1	1	1	1	1		7	4	7	5	3	6	5	5	3		9	10	9	3	1	2	1	8	7	3	3	3	2	1	1	1	2	1	1	3	partner cough/snore	1	3
476	7	1	3	1	2	1	0	0	1	3	6	5	2	2	3		5	5	5	6	3	6	5	5	7		7	11	7	2	3	2	1	8.5	8	2	3	3	4	1	1	1	1	1	1	3	Cat wakes me up to be fed	1	2
477	8	1	3	1	2	1	0	0	1	1	7	7	6	7	7		3	3	7	6	3	6	5	5	6		6	12	8	1	1	1	1	8	7	2	3	2	2	2	2	1	2	4	1	1		1	2
478	3	1	3	5	2	3	0	0	1	1	6	7	6	7	5		1	4	6	7	2	5	7	5	6		4	11	6	1	3	2	1	8	7.5	2	3	1	2	2	1	1	2	1	1	1		1	4
479	8	1	5	3	3	2	2	3	3	3	5	2	3	5	3		6	1	5	1	1	1	3	4	1		7	11	8	2	3	2	1	9.5	5	3	4	3	4	1	1	2	3	1	1	1		1	3
480	5	1	0	2	0	1	0	1	4	6	3	3	3	6	3		6	1	3	1	1	2	1	2	1		8	11	8	1	2	2	1	9.25	7.5	1	1	3	3	1	1	1	1	2	1	1		1	3
481	6	1	3	1	2	1	1	0	3	7	4	2	1	5	2		3	3	7	5	3	6	5	4	6		6	12	7	3	3	2	1	7	6	2	3	3	2	1	1	2	1	2	2	1		1	2
482	15	2	2	4	1	2	2	3	3	5	3	2	5	4	1		5	3	3	3	2	3	3	3	3		6	11	7	1	1	2	1	8	5	2	2	4	4	3	1	1	2	3	2	4	pregnancy related	1	3
483	6	1	4	2	2	1	1	0	7	7	1	1	1	1	1		3	4	1	7	6	7	5	5	7		7	10	5	3	3	2	1	7	6	2	4	3	2	1	1	1	4	1	1	1		2	3
484	11	2	0	3	0	2	1	1	3	5	7	5	5	7	2		6	1	2	2	1	1	1	1	3		6	10	7	3	1	2	1	8.5	6.5	1	1	4	4	1	1	1	3	1	1	4	Anxiety	1	2
485	3	1	4	3	2	2	0	1	7	6	1	1	1	1	1		6	3	4	4	3	3	2	3	2		8	11	7	3	3	2	1	10	8	3	3	2	2	1	1	1	2	1	1	1		1	4
486	14	2	6	1	3	1	3	3	7	7	1	1	1	1	1		3	1	4	5	6	5	5	5	3		8	12	7	3	3	2	1	7	4	4	4	4	4	1	1	4	1	3	4	1		4	1
487	4	1	3	0	2	0	0	0	7	7	2	2	1	2	1		5	2	2	3	1	5	3	4	3		7	11	7	4	1	2	1	8	7	2	3	2	1	2	2	1	2	1	1	1		2	1
488	6	1	6	4	3	2	1	3	5	4	1	3	1	1	1		5	5	6	4	1	4	3	5	6		7	11	8	3	3	2	1	11	6	4	4	4	2	1	1	1	2	2	1	1		1	3
489	7	1	4	2	2	1	0		3	5	5	3	1	5	3		5	1	2	6	3	4	3	5	5		6	12	10	3	1	1	1	11.3	8.45	3	3	3	3	1	1	1	3	2	1	1		1	3
490	2	1	1	2	1	1	0	0	4	5	5	4	6	6	2		6	3	2	4	1	4	3	4	4		6	12	9	3	1	1	1	9	8	1	2	2	1	1	1	1	2	1	1	1		1	3
491	6	1	0	1	0	1	2	0	1	1	7	6	7	7	2		3	5	6	5	4	6	6	7	7		3	1	7	3	3	1	1	6	5.5	1	1	2	4	1	1	1	3	1	1	1		1	1
492	11	2	1	1	1	1	2	0	1	1	6	6	6	6	6		1	5	7	7	5	7	7	7	7		7	1	6	1	1	1	1	5	5	1	2	4	1	1	1	3	3	3	3	1		1	2
493	2	1	1	0	1	0	0	0	3	4	5	3	1	5	2		6	3	7	7	6	7	5	5	7		3	11	8	1	1	2	2	9	8	2	1	1	2	1	1	1	2	1	1	1		1	1
494	7	1	0	4	0	2	1	0	7	7	1	1	1	1	1		5	3	1	3	3	3	3	4	3		7	10	5	1	1	2	1	7	6	1	1	3	4	1	1	1	3	1	1	1		1	4
495	3	1	3	5	2	3	0	0	7	5	7	3	6	5	1		3	1	1	6	4	5	4	3	3		4	2	11	1	3	1	1	8	7	2	3	1	2	1	1	1	3	1	1	1		1	4
496	2	1	1	1	1	1	0	0	5	7	1	1	1	3	1		5	1	2	4	1	1	1	1	1		4	11	7	4	1	2	1	7.25	7	1	2	1	1	1	1	1	2	1	1	2	nerves because of partner's job interview	1	2
497	8	1	4	5	2	3	1	1	5	5	1	1	3	3	3		5	3	1	4	4	4	4	3	3		9	10	7	3	1	2	1	8.5	6.5	2	4	3	3	1	1	1	3	2	1	2	small child	3	3
498	10	2	4	1	2	1	1	1	3	5	6	2	1	6	4		5	1	1	4	1	2	2	4	4		4	11	7	2	2	2	1	8	6.5	3	3	4	4	1	1	1	2	2	1	3	have an over-active mind	1	2
499	7	1	1	1	1	1	0	0	2	3	7	5	1	2	5		6	5	1	1	2	5	4	5	5		6	10	7	3	2	2	1	8.45	8	1	2	2	2	1	1	2	2	2	2	2	Noise from A52	1	2
500	6	1	4	2	2	1	1	0	3	5	5	3	5	5	2		5	3	3	4	3	5	4	4	5		8	11	6	3	3	2	1	7	6	3	3	3	3	1	1	1	3	1	1	1		1	2
501	11	2	1	2	1	1	0	0	5	5	1	1	1	1	1		5	3	2	5	1	4	3	3	4		7	11	7	1	1	2	1	8	8.5	1	2	3	4	2	1	1	4	3	1	1		1	3
502	8	1	2	2	1	1	0	0	3	4	2	3	2	4	3		3	2	6	5	3	5	5	3	5		8	1	9	2	4	1	1	9	8.5	2	2	3	2	1	1	1	4	2	2	1		1	3
503	2	1	2	1	1	1	1	0	3	3	7	3	6	7	4		2	2	2	4	2	5	3	3	2		8	12	7	3	3	1	1	7	6.5	2	2	2	2	1	1	1	1	1	1	1		1	2
504	9	1	1	0	1	0	1	2	3	2	7	5	6	7	4		3	3	5	4	2	6	6	4	6		6	11	8	1	1	2	1	9	6	1	2	4	3	1	1	1	4	2	1	1		1	1
505	5	1	0	0	0	0	0	0	7	7	1	2	1	3	1		7	1	2	1	3	2	1	1	2		6	10	6	1	1	2	1	8	8	1	1	2	2	2	1	2	2	1	1	1		1	1
506	1	1	0	2	0	1	1	0	6	6	1	1	1	1	1		4	2	7	4	1	3	4	5	4		7	1	7	3	3	1	1	6.5	6	1	1	1	2	1	1	1	1	1	1	1		1	2
507	7	1	6	2	3	1	1	2	1	3	2	6	2	4	3		2	6	5	6	6	5	6	6	6		6	1	9	1	3	1	1	8.5	6	4	4	1	1	3	1	1	3	1	1	4	Read and have trouble putting my reading down or watch TV and end up feeling wide awake	1	3
508	4	1	2	1	1	1	1	0	3	2	2	3	1	1	3		4	2	3	4	2	3	2	2	4		2	10	5	1	1	2	1	7	6	2	2	1	2	1	1	1	1	2	1	3	a lot of dreams	1	2
509	6	1	3	4	2	2	0	0	1	6	6	2	4	6	1		3	1	5	5	3	5	5	5	4		8	2	12	1	1	1	2	10	9	3	2	1	1	1	1	4	4	1	1	1	N/A?	1	4
510	3	1	3	0	2	0	0	0	1	1	7	6	7	7	3		5	5	7	6	3	5	5	5	6		3	12	7	2	2	2	1	7	7	2	3	2	3	1	1	1	1	1	1	1		1	1
511	9	1	3	2	2	1	2	2	5	3	7	3	4	6	3		5	1	6	4	4	3	3	3	3		4	11	7	1	1	2	1	7	5	2	3	4	4	1	1	1	2	1	3	1		1	1
512	7	1	2	2	1	1	0	0	2	3	7	6	6	7	3		3	6	6	5	2	6	5	5	6		6	11	7	2	3	2	1	8	7	2	2	3	3	1	1	1	3	2	1	1		1	2
513	9	1	5	3	3	2	1	1	3	4	3	6	1	3	2		1	7	7	7	7	7	6	7	7		7	1	7	3	4	1	1	8	6.25	3	4	4	1	1	1	1	4	2	3	1		1	4
514	9	1	3	3	2	2	1	0	3	5	5	4	5	5	4		6	2	4	5	2	5	3	5	5		8	1	8	3	1	1	1	7.5	6.75	2	3	2	3	1	1	4	2	2	2	1		1	3
515	4	1	0	3	0	2	0	0	6	7	1	1	1	1	1		5	2	5	4	2	4	3	5	2		8	10	6	1	1	2	1	8	7.75	1	1	2	2	1	1	1	3	1	1	1		1	3
516	12	2	2	4	1	2	1	0	1	3	7	5	1	1	2		5	3	4	5	4	5	6	5	6		7	12	7	1	1	1	1	7	6.5	2	2	2	2	2	4	1	3	1	2	4	People in next tent peeing into a bucket at 3am every morning	1	3
517	3	1	0	4	0	2	0	0	1	1	7	7	7	7	3		5	1	6	3	2	5	5	4	5		6	10	7	1	3	2	1	9.5	8.25	1	1	1	1	1	1	1	1	2	1	3	Woken up early morning or once in night by small daughter	1	4
518	11	2	0	0	0	0	0	2	1	7	5	3	6	5	1		7	1	6	1	1	1	1	1	1		2	10	7	3	1	2	1	9.5	7	1	1	4	4	1	2	1	4	2	1	1		4	1
519	15	2	1	3	1	2	0	0	1	1	7	5	7	7	3		3	5	5	5	2	7	3	7	4		7	11	8	4	3	2	2	8.5	7.75	1	2	4	4	1	1	3	1	2	4	4	Get stuck in an uncomfortable position	1	3
520	3	1	2	3	1	2	0	0	2	2	7	6	4	1	4		3	3	4	3	1	6	6	5	6		7	10	8	3	1	2	1	9.5	9	1	3	3	2	1	1	1	1	1	1	1		1	4
521	0	0	0	6	0	3	1	0	5	7	5	3	1	5	1		5	2	4	3	2	5	3	6	6		3	12	6	1	4	1	1	7.15	6.45	1	1	1	1	1	1	1	1	1	1	1		1	4
522	5	1	1	1	1	1	1	0	2	2	6	2	4	6	3		4	3	5	5	3	6	5	6	6		6	10	6	1	1	2	1	7	6	1	2	2	1	1	1	1	2	1	1	4	My child wakes up	1	2
523	6	1	2	0	1	0	0	0	7	6	1	7	1	1	1		3	1	5	7	4	6	6	3	7		1	11	7	3	1	2	1	7.5	7	2	2	2	4	1	1	1	2	1	1	2	poodles on the bed	1	1
524	4	1	3	1	2	1	0	0	1	1	7	7	7	7	3		1	4	7	7	3	7	7	7	7		3	11	7	1	1	2	1	8.5	7.5	4	1	2	2	2	1	1	2	1	1	1		1	2
525	4	1	4	1	2	1	0	0	5	6	1	1	1	1	6		5	3	1	5	5	6	3	5	2		2	11	8	1	4	2	1	10	8.5	4	2	2	2	1	1	1	1	1	1	3	Over-active imagination	1	2
526	4	1	1	1	1	1	0	0	1	2	6	4	6	6	2		3	4	5	6	3	6	5	5	7		3	1	11	3	1	1	1	11	10	1	2	2	1	2	1	1	3	1	1	1		1	2
527	2	1	0	4	0	2	0	0	3	5	1	2	2	6	4		2	5	1	6	6	7	6	3	6		8	10	5	1	3	2	1	7.5	7.25	1	1	1	3	1	1	1	1	1	1	1		1	4
528	2	1	2	2	1	1	0	0	1	1	7	7	7	7	4		4	6	7	7	7	7	5	7	4		3	12	8	1	1	2	1	8.25	7.5	2	2	1	2	1	1	1	2	1	1	1		1	3
529	15	2	0	2	0	1	0	0	7	6	2	2	1	2	1		3	6	7	7	6	6	5	6	7		9	11	7	4	4	2	1	8	7	1	1	4	4	1	3	1	4	1	2	4	Woken by daylight	1	2
530	4	1	3	2	2	1	0	0	2	1	7	6	7	7	5		3	4	5	5	4	5	6	5	7		7	1	9	1	1	1	1	8	7	2	3	2	1	1	1	2	2	2	1	1		1	2
531	2	1	6	2	3	1	0	0	4	5	1	1	1	1	1		3	5	1	5	3	6	5	3	7		3	2	8	2	1	1	1	6.5	7	4	4	1	1	1	1	1	1	3	1	1		1	3
532	4	1	1	1	1	1	1	0	7	7	1	1	1	1	1		3	1	4	3	4	4	3	3	3		7	11	6	3	4	2	1	7.25	6.5	1	2	3	2	1	1	1	2	1	1	1		1	2
533	5	1	5	0	3	0	0	1	1	3	6	3	5	5	2		6	4	5	3	4	4	3	5	3		3	10	6	3	3	2	1	8.5	7	3	4	2	2	1	1	1	4	1	1	1		1	1
534	13	2	2	1	1	1	0	3	4	3	5	3	6	5	2		3	4	3	5	4	3	5	4	6		3	10	8	3	1	2	1	12	7	2	2	4	3	2	1	1	3	1	3	4	small children	1	2
535	8	1	0	4	0	2	0	0	7	7	1	1	1	1	3		3	5	4	7	2	7	5	5	7		9	12	7	3	4	1	1	7.15	7	1	1	3	3	1	2	2	2	2	1	1		1	3
536	9	1	4	4	2	2	2	3	7	4	7	6	7	6	2		1	4	6	7	4	7	7	7	5		7	11	8	3	1	2	1	8.5	5.5	3	3	4	4	2	1	1	3	1	1	1		1	4
537	4	1	3	4	2	2	0	0	3	4	6	3	2	6	2		4	3	3	4	1	4	3	4	2		4	9	7	4	2	2	1	10	8.5	2	3	1	2	1	1	1	1	2	1	3	Cannot get to sleep - lie awake thinking, about twice a week	1	4
538	4	1	2	1	1	1	0	0	4	7	1	1	5	5	3		7	1	3	3	1	2	1	1	4		2	11	7	1	3	2	1	9	8	2	2	2	4	1	1	1	1	1	1	1		1	1
539	4	1	0	1	0	1	1	0	3	4	6	5	2	6	2		4	3	1	5	5	4	3	5	6		4	1	7	1	1	1	1	6	6	1	1	2	1	1	1	1	2	1	3	1		1	2
540	1	1	1	0	1	0	0	0	1	3	7	5	7	7	3		3	6	6	4	1	5	3	4	5		8	10	7	2	3	2	1	9.25	8	1	2	1	1	1	1	1	1	1	2	1		1	1
541	4	1	1	3	1	2	0		2	4	6	2	4	4	3		4	2	3	4	2	5	5	4	4		3	11	9	2	3	2	1	9.5	8	1	2	2	1	2	1	1	2	2	1	1		1	3
542	5	1	0	1	0	1	1	0	3	3	5	3	1	1	4		2	3	7	6	4	6	6	6	6		7	11	6	3	3	2	1	7	6	1	1	4	3	1	1	1	1	1	1	1		1	2
543	8	1	4	3	2	2	0	0	2	1	7	5	5	7	2		6	5	5	3	2	6	5	3	7		8	10	6	3	3	2	1	8	7	3	3	4	4	1	1	2	2	1	1	1		1	3
544	8	1	2	1	1	1	1	1	1	1	6	3	5	6	5		3	3	6	6	3	5	6	5	6		6	11	7	1	2	2	1	8	6.5	2	2	4	3	2	1	1	2	2	1	1		1	1
545	8	1	1	2	1	1	0	0	1	1	7	6	7	7	2		1	1	5	7	6	7	7	5	7		1	12	8	1	1	1	1	8	7	1	2	4	4	1	1	1	1	1	2	2	Music in my head	1	3
546	10	2	5	3	3	2	0	0	3	4	7	7	4	7	3		4	4	7	5	2	4	3	4	4		7	12	9	4	2	1	1	7.75	7.5	3	4	3	4	3	1	1	4	1	1	1		1	4
547	9	1	4	5	2	3	0	0	2	2	7	7	7	7	4		2	4	5	5	7	6	5	5	7		9	10	6	4	3	2	1	8	7	3	3	2	2	2	1	3	2	2	2	2	Partner wakes me up	1	4
548	9	1	2	3	1	2	0	0	1	1	6	5	7	6	3		2	5	6	6	3	5	6	5	6		2	11	8	4	3	2	1	8.5	8	2	2	3	2	1	1	3	3	3	1	1		2	3
549	10	2	1	3	1	2	1	3	7	7	1	1	1	1	1		7	4	1	4	2	4	2	5	4		7	11	5	2	2	2	1	10	6	1	2	2	3	1	1	4	2	1	1	4	roommate makes noise or turns air conditioning down too low	1	4
550	6	1	2	2	1	1	0	0	1	1	7	7	7	7	2		2	4	5	6	3	6	5	5	6		7	11	7	2	4	2	1	8.5	8	2	2	2	2	1	1	2	2	2	2	1		1	2
551	5	1	2	2	1	1	0	1	7	7	1	1	1	1	1		6	1	2	2	1	1	1	2	1		4	10	7	4	2	2	1	9	7	2	2	2	3	1	2	1	2	1	1	1		1	3
552	18	2	2	6	1	3	2	0	7	7	1	1	1	1	1		5	5	5	7	4	5	3	5	4		9	11	5	4	2	2	1	5.5	5.25	1	3	4	4	4	4	1	4	2	3	1		2	4
553	7	1	3	1	2	1	0	1	1	1	7	6	7	7	7		3	5	7	7	5	6	7	7	7		1	11	10	3	1	2	1	11	9	2	3	1	4	1	1	2	2	2	2	1		1	1
554	15	2	0	3	0	2	1	1	3	6	1	1	1	1	1		2	1	2	3	1	2	1	3	5		7	11	7	3	1	2	1	8	6	1	1	4	4	3	3	1	3	1	1	4	My toddler wakes up about 3 times a night	1	4
555	3	1	2	4	1	2	1	0	1	2	7	7	6	7	4		4	2	6	4	2	5	5	5	5		8	3	9	1	3	1	1	7	6	2	2	1	1	1	1	1	3	2	1	1		1	3
556	2	1	1	2	1	1	0	0	7	1	7	7	7	7	3		3	4	7	5	7	5	7	7	7		4	12	9	3	1	2	1	8	7	2	1	1	3	1	1	1	1	1	1	1		1	3
557	5	1	5	4	3	2	1	3	1	7	1	1	1	4	1		7	1	3	2	1	3	2	5	2		7	3	10	1	1	1	1	12	6	3	4	3	1	1	1	1	1	4	1	1		3	4
558	11	2	1	2	1	1	1	1	5	5	1	1	1	1	1		5	3	1	5	2	3	3	4	3		6	12	7	1	1	1	1	8	6.5	1	2	4	3	1	4	2	3	1	1	1		1	2
559	12	2	6	3	3	2	2	3	1	1	7	6	3	6	6		1	2	7	7	4	6	7	6	7		3	2	11	3	3	1	1	9	5	4	4	4	4	1	1	1	3	3	1	3	night sweats	2	3
560	8	1	5	2	3	1	0	3	2	3	5	3	4	4	3		2	5	5	7	4	7	7	5	6		8	11	12	3	1	2	2	13	8	4	3	2	1	3	2	3	3	1	1	1		1	2
561	9	1	6	4	3	2	1	2	7	1	7	4	7	7	3		5	4	7	4	2	4	4	6	3		7	1	8	1	1	1	1	10	6.5	4	4	3	3	1	2	1	4	2	1	1		1	3
562	3	1	1	2	1	1	0		3	2	2	2	1	3	2		3	6	2	7	4	5	5	6	7		7	11	8	2	1	2	1	9.5	8	1	2	3	1	1	1	1	2	1	1	1		1	1
563	5	1	3	1	2	1	0	0	4	3	1	1	1	1	1		2	1	1	6	6	6	6	5	5		1	12	8	2	4	1	1	8	7.25	2	3	2	2	3	1	1	2	1	1	1		1	2
564	3	1	1	1	1	1	0	0	3	1	7	7	6	7	4		4	5	4	3	2	6	5	4	6		1	11	7	3	3	2	1	9	8.3	2	1	1	2	2	1	1	2	1	1	1		1	1
565	12	2	4	4	2	2	2	1	2	1	5	5	6	5	6		2	3	5	3	6	5	6	4	7		9	11	4	1	3	2	1	6.5	5	3	3	4	1	1	1	3	3	3	4	1		1	2
566	4	1	3	1	2	1	0		1	3	7	5	6	7	4		2	4	3	5	6	6	6	5	5		6	11	7	1	3	2	1	9.5	9	2	3	3	3	1	1	1	1	1	1	1		1	2
567	5	1	1	3	1	2	0	0	1	1	7	5	4	7	4		2	5	7	3	3	6	5	5	7		4	11	6	1	2	2	1	8	7	1	2	2	3	1	1	1	1	3	1	1		1	4
568	9	1	4	4	2	2	0	2	5	7	3	3	4	4	2		2	3	7	7	7	6	6	7	6		3	10	5	3	4	2	1	9.5	7	3	3	4	2	1	2	1	4	2	1	1		1	3
569	8	1	4	3	2	2	1	2	3	5	3	3	4	4	1		2	3	5	5	5	5	3	3	5		8	11	7	1	2	2	1	8.25	6	3	3	3	1	1	1	2	3	1	1	4	Stress	2	4
570	13	2	6	2	3	1	1	0	2	3	1	1	1	1	1		2	5	5	6	4	5	5	5	5		2	11	8	4	2	2	1	6	6	4	4	3	4	2	1	3	3	4	1	1		1	3
571	14	2	3	3	2	2	0	2	1	2	7	6	7	7	7		3	5	7	7	6	5	5	5	7		7	1	9	1	3	2	2	11.5	8	2	3	4	1	1	3	4	4	4	1	1		1	3
572	3	1	2	2	1	1	0	1	5	5	4	2	1	5	2		3	3	6	6	3	6	5	5	6		2	10	8	3	1	2	1	9.5	7.5	2	2	2	2	1	1	1	2	1	1	1		1	3
573	3	1	2	3	1	2	1	0	1	1	5	6	6	3	4		3	5	5	7	6	7	7	6	7		6	1	7	1	3	1	1	7.5	6.5	2	2	2	2	1	1	1	1	2	1	1		1	3
574	3	1	1	4	1	2	0	0	3	5	5	3	1	6	3		3	6	7	6	3	6	5	5	5		7	11	7	2	4	2	1	8.5	7.25	1	2	2	2	1	1	1	1	2	1	1		1	4
575	6	1	5	5	3	3	2	3	7	6	7	5	5	7	3		3	5	7	7	4	7	7	5	6		6	10	7	3	1	2	1	8.5	5	3	4	4	2	1	1	1	3	1	1	1		1	3
576	8	1	6	3	3	2	1	1	6	6	1	3	1	1	2		2	6	7	6	3	6	6	5	7		8	11	7	1	1	2	1	8	6	4	4	4	2	1	1	2	2	2	2	1		1	4
577	1	1	5	3	3	2	0	0	1	3	7	6	1	3	7		2	4	7	7	3	7	7	7	7		8	1	8	1	3	1	1	8	7	3	4	1	1	1	1	1	2	1	1	1		1	3
578	10	2	5	3	3	2	1	0	7	7	3	3	1	1	1		3	4	6	4	4	5	5	5	5		7	11	6	1	3	2	1	7.5	6.5	3	4	3	4	1	1	1	3	1	1	4	Worrying about things	1	3
579	10	2	2	3	1	2	0	0	1	5	7	5	3	1	2		5	6	7	2	2	6	5	3	3		4	11	7	3	2	2	1	8	7	2	2	4	3	1	2	1	3	2	2	1		1	4
580	2	1	3	3	2	2	1	0	3	5	4	2	3	4	2		2	5	4	7	4	7	7	4	6		10	1	8	1	2	1	1	7.15	6.75	2	3	1	1	1	1	1	1	1	3	1		1	4
581	0	0	0	4	0	2	0	0	1	2	5	6	5	5	3		3	2	7	4	4	5	5	5	6		2	11	7	4	1	2	1	7.5	7.5	1	1	1	1	1	1	1	1	1	1	1		1	3
582	10	2	3	3	2	2	0	2	5	5	1	1	5	3	1		3	5	5	5	5	5	4	6	6		8	10	8	1	1	2	1	10	7.3	2	3	4	4	1	1	1	4	1	1	2	kept awake by drum & bass at nearby nightclub	1	4
583	7	1	6	6	3	3	2	3	1	1	7	5	7	7	5		4	3	4	3	5	6	7	3	7		3	12	9	1	4	1	1	9.45	5	4	4	1	2	1	1	1	1	1	4	4	Can't actually go to sleep because I can't turn off my thoughts brain activity or musical ear worms.	1	4
584	2	1	0	3	0	2	1	0	7	7	3	2	5	4	1		2	5	7	6	7	6	5	4	7		7	2	9	1	1	1	1	7	6.9	1	1	1	2	1	1	1	2	1	1	1	Intrusive thoughts/worries ie anxiety	1	4
585	5	1	2	1	1	1	1	0	3	5	1	2	1	2	1		2	5	7	7	5	7	7	7	7		8	1	8	3	3	1	1	7	6	2	2	2	2	1	2	1	2	2	1	1		1	2
586	5	1	6	5	3	3	0	1	3	2	5	2	1	5	2		4	3	3	5	2	6	5	4	6		7	1	10	1	1	1	1	9	7	4	4	2	2	1	1	2	2	2	1	1		1	3
587	4	1	2	3	1	2	1	0	3	5	5	5	6	5	3		3	3	7	7	7	7	7	7	7		2	12	8	3	3	1	1	7	6.3	2	2	1	1	1	1	1	3	3	1	1		1	3
588	4	1	1	3	1	2	0	2	3	1	7	4	6	7	2		5	2	5	5	3	4	4	4	5		6	3	12	1	3	1	2	9.5	7	1	2	2	3	1	1	1	2	1	1	1		1	4
589	6	1	2	3	1	2	0	0	2	2	7	5	4	7	4		3	5	6	5	3	6	5	6	7		7	10	7	3	1	2	1	8.5	8	1	3	3	1	1	1	2	2	1	1	3	too many thoughts on my mind	1	3
590	7	1	2	1	1	1	0	1	1	3	6	3	1	2	1		2	3	7	5	3	3	5	5	7		6	12	8	4	3	1	1	9.3	7	2	2	3	3	1	1	1	2	2	2	1		1	2
591	5	1	5	1	3	1	1	1	3	4	6	6	6	6	3		1	1	7	7	5	7	7	5	7		7	10	6	1	1	2	1	8	6	3	4	3	2	1	1	1	1	1	3	1		1	2
592	6	1	3	0	2	0	1	0	2	4	7	6	5	3	7		4	6	5	7	7	7	6	6	7		9	3	12	3	1	1	2	6	6	2	3	1	2	2	2	2	3	1	1	1		1	1
593	12	2	0	3	0	2	1	1	3	3	3	2	4	4	7		2	5	7	7	6	7	7	7	7		9	11	7	1	1	2	1	8	6	1	1	4	4	1	1	1	1	4	1	4	Brain too active	1	4
594	3	1	0	3	0	2	0	0	2	2	6	2	4	5	3		3	3	7	4	2	5	5	4	6		9	1	9	1	1	1	1	8	7	1	1	2	2	1	1	2	1	1	1	1	-	1	4
595	7	1	4	1	2	1	0	0	7	5	6	3	3	6	1		1	5	7	7	6	7	7	7	7		1	11	7	1	1	2	1	8.5	7.5	3	3	4	4	1	2	1	1	1	1	1		4	1
596	9	1	1	3	1	2	0	0	3	1	6	6	7	4	2		2	6	6	7	5	7	7	5	7		6	4	11	3	1	1	1	7.45	7.15	1	2	3	2	3	3	1	2	2	1	1		1	3
597	2	1	0	1	0	1	1	0	7	6	1	1	1	1	1		2	1	7	7	4	7	6	5	6		3	1	8	3	4	1	1	7.5	6.75	1	1	1	2	1	1	2	1	1	1	1		1	2
598	9	1	1	1	1	1	1	0	4	6	1	1	6	1	2		6	1	3	1	5	5	5	5	5		7	9	5	4	1	2	1	7	6.5	1	2	2	2	1	1	2	4	2	2	2	stomach ache and high body temperature in morning	1	2
599	11	2	1	2	1	1	0	1	3	1	7	7	7	7	4		5	3	4	4	2	4	5	4	5		6	10	8	4	3	2	1	10	8	2	1	4	4	1	3	1	3	1	2	1		1	3
600	6	1	0	2	0	1	0	0	1	3	7	5	1	3	2		4	5	1	3	7	5	7	3	7		7	10	7	3	2	2	1	9	8.3	1	1	4	1	1	1	3	2	1	1	1		1	3
601	6	1	6	1	3	1	0	0	4	5	1	1	3	3	2		3	5	6	7	5	7	6	6	7		4	12	8	4	1	1	1	7.5	7	4	4	1	1	1	1	1	1	2	3	4	mouthpiece/ bruxismo	1	2
602	2	1	0	0	0	0	1	0	7	7	1	1	1	1	1		4	1	1	4	2	1	4	5	3		4	10	5	3	1	2	1	7	6	1	1	3	1	1	1	1	1	1	1	1		1	1
603	12	2	5	3	3	2	1	1	2	2	7	2	5	6	2		3	4	4	5	2	6	7	5	7		4	11	7	4	4	2	1	8	6.45	3	4	4	2	1	1	2	3	2	2	4	have a restless sleep partner	3	4
604	6	1	1	0	1	0	1	0	1	3	7	7	1	1	4		5	6	6	3	2	6	6	4	7		2	11	6	4	1	2	1	6.5	6.5	1	2	4	4	1	1	1	1	1	1	1		1	1
605	2	1	4	4	2	2	0	1	1	3	7	6	1	1	3		5	5	6	7	3	7	7	4	6		6	1	10	1	1	1	1	9	7	3	3	3	1	1	1	1	1	1	1	1		1	3
606	8	1	0	2	0	1	0	0	3	5	5	2	1	2	2		2	3	5	5	2	5	4	5	6		7	10	6	3	1	2	1	7	7	1	1	3	3	2	1	1	2	2	2	1		1	3
607	6	1	4	3	2	2	0	0	1	4	5	3	5	5	4		1	4	5	7	6	7	6	4	7		6	1	11	3	1	1	1	10	9	3	3	4	4	1	1	1	1	1	1	1		1	4
608	6	1	3	2	2	1	0	0	2	2	7	6	7	7	2		3	5	5	3	5	6	6	6	7		6	10	6	3	2	2	1	8	7.5	2	3	4	4	1	1	1	1	1	1	1		1	3
609	10	2	4	6	2	3	1	1	7	6	2	5	1	3	2		7	1	2	3	1	6	6	3	3		7	12	8	1	1	1	1	8	6	2	4	4	2	2	1	2	3	1	3	1		4	4
610	6	1	4	3	2	2	1	1	3	3	5	3	5	5	3		5	4	4	4	3	5	5	5	5		8	10	6	3	3	2	1	8	6	3	3	4	1	1	1	1	1	1	1	4	work worries	1	2
611	7	1	5	3	3	2	1	1	3	5	5	6	1	1	2		3	5	6	6	4	6	3	5	6		3	2	10	2	4	1	1	8	6	3	4	3	2	1	1	1	1	2	2	3	Mind still on work - Not necessarily stress related though.	1	3
612	6	1	3	2	2	1	1	0	5	5	4	2	1	4	1		7	1	4	3	1	2	3	6	3		6	11	7	1	3	2	1	7.5	6.75	2	3	1	1	1	1	2	3	2	1	3	Cannot switch off	1	2
613	3	1	0	1	0	1	0	0	3	5	2	2	5	3	2		6	2	2	3	1	2	2	3	3		6	11	7	1	1	2	1	7.5	7.5	1	1	3	1	1	1	1	1	2	1	1		1	2
614	9	1	1	3	1	2	1	1	1	3	7	6	5	7	3		3	2	4	3	1	6	4	5	5		7	10	6	2	2	2	1	8	6.5	1	2	4	4	1	1	1	3	2	1	1		1	4
615	4	1	0	2	0	1	0	0	3	5	5	3	6	6	2		5	3	1	5	1	3	3	3	2		4	1	9	1	1	1	1	8	7	1	1	1	1	1	2	1	3	2	1	1		1	3
616	7	1	3	2	2	1	0	0	5	6	6	2	1	1	2		4	3	6	4	3	3	3	5	4		4	11	8	1	1	2	1	8	7	2	3	2	3	1	2	2	2	2	1	1		1	3
617	10	2	4	2	2	1	0	0	5	1	2	3	1	3	2		6	2	4	6	3	5	4	3	6		8	10	8	1	3	2	1	9.5	9.5	2	4	4	3	1	2	2	2	3	1	1		1	3
618	3	1	2	4	1	2	0	0	3	5	2	2	3	4	2		5	3	5	7	5	5	3	5	5		4	12	11	1	1	1	1	10	9	2	2	2	1	1	1	1	3	1	1	1		1	4
619	10	2	2	5	1	3	1	1	7	7	1	1	1	1	1		4	1	3	6	4	6	3	4	2		8	1	7	3	3	1	1	8	6	2	2	4	4	1	1	4	1	1	2	1		1	4
620	8	1	3	2	2	1	0	0	1	3	3	2	1	1	4		3	2	2	6	3	7	5	5	7		3	12	8	3	1	1	1	8	7	2	3	4	4	1	1	2	2	1	1	1		1	3
621	7	1	4	1	2	1	0	0	7	7	1	1	1	1	1		5	1	2	6	4	5	3	3	5		6	1	9	4	3	1	1	9.5	8.5	3	3	2	2	1	1	3	2	3	1	1		1	1
622	7	1	4	0	2	0	0	1	7	7	1	1	1	1	1		6	2	3	2	5	2	2	2	4		3	2	11	3	1	1	1	12	9	3	3	2	2	1	3	3	1	2	1	1		1	1
623	11	2	3	2	2	1	0	0	7	5	3	3	3	3	2		4	2	5	7	4	4	5	3	6		9	10	7	3	1	2	1	8.5	7.5	2	3	4	4	1	1	1	4	2	1	2	hear a noise	1	3
624	0	0	0	2	0	1	0	1	1	2	7	5	6	7	3		5	3	3	5	3	5	4	5	6		7	12	9	1	1	2	1	10	8.3	1	1	1	1	1	1	1	1	1	1	1		1	3
625	7	1	3	1	2	1	0	0	2	1	6	5	6	6	3		3	4	5	5	2	5	7	5	7		3	12	8	1	3	2	1	9	8	3	2	3	3	1	1	2	3	1	1	1		1	2
626	12	2	2	2	1	1	0	2	3	3	4	6	1	1	3		3	5	2	7	2	5	3	4	5		7	12	9	2	1	1	1	11	8	2	2	3	2	3	3	1	4	1	3	1		1	2
627	8	1	5	2	3	1	0	2	3	5	4	4	5	5	2		6	1	3	2	3	5	4	5	5		3	11	9	3	1	2	1	10	7	3	4	4	3	1	1	1	2	3	1	1		1	2
628	2	1	0	3	0	2	1	0	1	2	4	4	6	7	2		3	5	1	5	3	7	4	7	7		8	12	6	2	4	1	1	6.5	6	1	1	2	2	1	1	1	1	1	1	1		1	4
629	4	1	3	1	2	1	0	0	5	7	1	1	1	1	1		7	4	2	6	3	5	3	3	7		3	11	10	1	1	2	1	10	9	2	3	1	3	1	1	1	1	3	1	1		1	2
630	4	1	2	1	1	1	0	0	2	2	7	6	7	7	7		5	4	6	5	3	4	5	4	3		8	10	6	1	1	2	1	8	7.5	2	2	3	3	1	1	1	1	1	1	1		1	2
631	6	1	5	2	3	1	0	1	1	1	7	5	7	7	7		3	3	5	6	4	5	6	4	6		6	10	6	3	2	2	1	9	7.5	3	4	3	1	1	1	2	2	1	1	3	My cat wakes me up	1	3
632	7	1	1	3	1	2	1	0	1	1	7	6	7	7	4		5	4	2	5	1	5	5	3	7		8	9	6	4	2	2	1	7	6	1	2	2	3	1	1	2	1	1	1	4	I have a toddler who regularly wakes me in the night - between one and five times per night.	1	4
633	4	1	2	0	1	0	0	0	1	1	7	6	7	7	5		2	5	7	5	4	5	7	5	7		7	11	8	4	1	2	1	8.25	7.5	1	3	3	1	1	1	1	3	1	1	1		1	1
634	8	1	6	6	3	3	1	1	4	7	1	1	1	1	1		4	4	2	7	7	7	4	7	7		8	12	6	3	4	1	1	8	6.5	4	4	3	1	1	1	2	2	2	1	4	I lie in bed thinking.	1	4
635	5	1	4	3	2	2	0	0	1	3	7	5	7	7	2		5	5	3	5	1	5	4	5	4		6	11	7	3	3	2	1	8	7	3	3	1	3	1	1	1	1	1	1	4	breastfeeding	1	3
636	6	1	4	1	2	1	0	1	3	3	5	3	4	5	3		2	6	7	6	4	7	6	6	7		6	12	8	1	3	1	1	9.3	7.3	2	4	2	1	3	1	1	2	3	1	1		1	2
637	4	1	2	1	1	1	0	0	1	2	7	6	7	7	3		1	6	5	6	4	7	6	7	7		3	10	7	3	2	2	1	8.75	7.5	2	2	2	2	1	1	2	1	1	2	1		1	2
638	5	1	0	5	0	3	0	0	4	4	5	7	5	5	3		1	5	7	7	5	7	7	7	7		7	2	10	1	1	1	1	8	8.15	1	1	1	4	1	1	3	1	1	1	1		1	4
639	6	1	2	3	1	2	0	0	1	1	7	4	6	7	5		3	3	6	6	7	6	6	6	7		4	1	9	1	1	1	1	9	8	2	2	2	2	1	1	2	1	3	2	1		1	2
640	14	2	6	2	3	1	2	3	3	5	5	5	4	4	4		5	3	3	3	3	5	2	3	3		8	9	7	4	4	2	1	10	5	4	4	4	2	1	1	2	2	3	4	4	wake because I am uncomfortable and cannot get comfortable after so keep rolling over for 30 - 40 minutes. The other one is I wake up with my brain racing thinking about anything and everything - usually university work, my children, christmas costs etc and other stressful issues or I wake up worrying I have forgotten something important.	1	3
641	3	1	1	3	1	2	0	0	4	4	1	2	1	4	2		3	5	3	5	4	4	5	4	5		4	11	8	3	3	2	1	9.5	9	1	2	1	1	2	2	1	1	1	1	2	Woken up	1	3
642	7	1	6	3	3	2	0	0	5	5	1	1	1	1	1		5	1	1	6	6	3	6	7	7		1	10	9	1	3	2	1	8	7.5	4	4	3	2	1	1	1	3	1	3	1		1	3
643	2	1	3	4	2	2	0	0	3	5	2	2	3	4	2		2	5	5	6	4	7	7	7	7		9	2	11	3	1	1	1	9	9	2	3	1	1	1	1	3	1	1	1	1		1	4
644	2	1	1	2	1	1	0	1	7	7	1	1	1	1	1		7	1	5	7	5	7	4	5	4		8	11	9	3	1	2	1	10	8	1	2	2	2	1	1	1	1	1	1	1		1	3
645	2	1	2	2	1	1	0	0	5	3	6	2	4	5	4		5	5	3	6	1	6	6	5	7		7	3	11	4	4	1	2	7.3	7	2	2	2	1	1	1	2	1	1	1	1		1	3
646	16	2	3	2	2	1	2	2	3	4	4	3	4	5	2		4	3	2	5	2	5	3	5	4		9	10	6	3	1	2	1	7	5	2	3	4	4	3	1	2	2	4	1	4	stress	2	3
647	7	1	4	2	2	1	0	0	1	6	7	6	3	3	3		6	1	5	6	6	6	7	7	7		8	8	4	4	2	2	1	8	8	3	3	2	3	2	2	1	3	1	1	1		1	3
648	4	1	0	0	0	0	0	0	7	7	1	1	1	1	1		3	3	6	5	3	5	3	2	4		3	10	6	3	4	2	1	8	7.5	1	1	1	2	1	2	2	1	1	2	1		1	1
649	5	1	5	3	3	2	1	2	3	7	1	1	1	1	1		3	1	3	7	4	6	4	5	7		6	11	7	1	2	2	1	9	6	4	3	2	1	1	1	1	2	4	1	1		1	4
650	2	1	0	1	0	1	0	0	5	3	1	4	1	1	1		2	4	7	7	7	7	7	7	6		4	11	7	1	1	2	1	8.5	8	1	1	1	2	1	1	1	2	1	1	1		1	2
651	3	1	0	1	0	1	2	0	3	3	7	3	1	1	2		5	3	3	5	6	4	4	4	5		8	1	10	3	3	1	1	5	5	1	1	1	1	1	1	2	2	2	1	1		1	2
[truncated: 3 more columns]

## Sheet: Sheet4
Q5_1	Q6_1	Q6_2	Q6_3	Q6_4	Q6_5	Q6_6	Q6_7	Q6_8	Q6_9	Q6_9_TEXT
During the past month, how often have you had trouble sleeping because you...-Cannot get to sleep within 30 minutes	During the past month, how often have you had trouble sleeping because you...-Wake up in the night or early morning	During the past month, how often have you had trouble sleeping because you...-Have to get up to use the bathroom	During the past month, how often have you had trouble sleeping because you...-Cannot breathe comfortably	During the past month, how often have you had trouble sleeping because you...-Cough or snore loudly	During the past month, how often have you had trouble sleeping because you...-Feel too cold	During the past month, how often have you had trouble sleeping because you...-Feel too hot	During the past month, how often have you had trouble sleeping because you...-Have bad dreams	During the past month, how often have you had trouble sleeping because you...-Have pain	During the past month, how often have you had trouble sleeping because you...-Other reason(s) - if so, please tell us here	During the past month, how often have you had trouble sleeping because you...-Other reason(s) - if so, please tell us here-TEXT
1	3	1	1	1	2	3	2	1	1
2	1	3	1	1	1	2	1	1	1
2	2	4	1	1	1	4	1	1	1
2	2	3	1	1	1	2	2	2	1
4	1	1	1	1	1	1	1	1	4	sick kids
4	2	2	1	1	2	2	1	2	1
2	4	2	1	1	2	2	1	1	1
4	4	4	1	1	1	1	1	4	1
3	3	2	1	1	1	3	1	3	3	phone messages/calls
3	4	4	1	1	1	2	2	2	1
2	1	2	1	1	2	2	1	1	1
2	2	4	1	1	1	2	1	1	1
3	2	1	1	2	1	3	2	1	1
2	2	4	1	1	1	2	1	1	1
3	2	4	1	1	2	2	2	1	1
2	2	2	1	1	1	2	1	1	1
3	3	1	1	1	1	1	1	1	3	Worry/Anxiety
2	3	1	1	1	1	3	1	1	1
4	3	1	1	1	1	3	3	1	4	Worry
1	1	2	1	1	1	3	1	1	1
4	2	1	3	1	1	2	3	1	4	Stress
1	1	1	1	1	1	1	1	1	1
2	4	2	1	1	1	3	3	1	1
3	4	4	1	1	1	4	1	1	1
4	3	4	1	1	1	4	1	1	1
4	4	4	1	1	4	4	4	4	4	insomnia
3	4	2	1	1	1	1	2	2	1
4	3	4	1	1	1	3	2	1	3	children walking
1	1	1	1	1	1	1	1	1	1
3	4	4	1	3	1	2	2	1	4	Arms fall asleep
1	2	1	1	2	1	2	1	1	1
3	4	4	1	1	1	3	2	4	4	Pregnant!
1	4	1	1	1	1	1	1	1	4	Cannot sleep before approx 6.00am, due to constant tremors caused by hormonal imbalance
2	2	1	1	1	1	1	1	1	1
2	4	4	1	1	2	3	4	1	1
1	3	4	1	1	1	3	2	1	4	Partner snores
1	1	1	1	1	1	1	1	1	1
4	3	4	4	1	3	3	1	1	1
2	1	3	1	1	2	1	1	1	1
1	4	4	1	1	1	1	1	1	4	noise
3	4	3	1	2	1	2	1	2	4	Baby wakes me up
3	4	3	2	1	2	2	4	2	1
4	1	1	2	1	1	4	2	1	1
3	2	1	1	1	1	3	2	1	3	Due to the times of my lectures and the hot weather at this time of the year, I don't have a very regular sleeping schedule. I often sleep 2 times a day, one time for around 5-7 hours and then again 2-3 hours. I go to bed when I am tired and stay awake if I am not tired, regardless of the time, this means that I sometimes have trouble sleeping when I know that I should go to bed now even if I am …
4	4	3	1	1	1	1	1	1	1
4	4	2	1	2	1	3	3	1	1
3	3	2	2	2	1	1	1	1	1
2	2	1	1	1	1	2	2	1	3	cat on bed
1	1	2	1	1	1	3	2	1	1
3	3	2	1	1	1	3	1	1	3	jetlag
3	2	2	1	1	1	3	3	3	1
1	2	2	1	1	1	1	1	1	1
3	4	4	1	1	1	3	1	1	1
1	1	1	1	1	1	1	1	1	1
2	1	1	1	2	2	2	1	2	1
3	3	2	1	1	1	3	3	3	1
3	4	4	3	1	1	2	1	1	3	noise
2	2	4	1	1	2	3	1	1	1
2	4	3	1	4	1	1	2	1	1
1	3	3	3	1	1	3	1	1	1
3	2	2	1	1	2	2	2	2	2	Woken by partner feeling unwell
3	2	1	1	1	1	2	2	1	3	Think
3	1	1	1	1	1	1	1	1	1
3	4	2	1	1	1	1	3	1	1
3	1	2	1	1	1	1	1	1	1
4	1	2	3	1	1	3	1	1	2	anxious about travel
1	2	2	1	1	1	2	2	1	1
1	2	2	1	2	1	3	2	1	1
2	3	3	1	1	1	3	1	1	1
3	3	3	1	1	2	3	1	1	1
3	4	4	1	1	3	1	1	3	4	problems
2	3	2	1	1	1	1	1	1	1
4	3	4	1	1	1	2	2	1	1	break-up depression
2	3	1	1	2	1	2	1	4	1
4	3	4	1	1	2	2	3	3	3	Have to cry
2	4	3	3	1	2	2	2	1	1
2	1	1	1	1	1	1	2	1	1
2	2	2	1	2	2	1	1	1	1
3	3	2	1	1	3	1	1	1	1
4	2	1	1	1	1	2	1	1	2	the dog has to go out
1	1	1	1	1	1	1	1	1	1
2	3	3	2	1	1	3	3	2	1
4	3	1	1	1	1	2	1	1	1
4	4	3	2	2	3	3	2	2	1
2	4	1	1	2	2	1	1	1	4	Restless partner
2	1	2	1	1	1	1	2	1	1
3	1	1	1	1	1	1	1	1	4	Newborn Child!
1	1	1	1	1	1	1	1	1	1
1	4	2	1	1	1	2	2	1	4	feel sad
2	3	3	1	3	1	3	1	1	1
3	4	3	1	1	1	1	1	1	1
3	2	3	1	1	1	1	3	1	1
4	4	2	1	1	1	4	1	2	1
4	4	4	1	1	1	1	1	1	4	pregnancy
1	2	1	1	1	1	2	1	1	1
4	4	4	1	1	1	3	3	1	1
2	3	3	1	1	1	3	4	1	1	None
1	4	2	3	3	3	3	3	1	1
2	3	2	1	1	1	3	1	1	1
4	1	1	1	1	1	2	2	1	4	cannot fall asleep
1	4	1	1	1	1	1	1	1	4	Young children
4	4	1	1	1	1	1	1	1	1
4	4	1	1	1	1	1	1	1	1
3	4	2	4	2	1	1	1	1	2	The cat jumps on me
3	3	1	2	1	1	1	1	2	2	Can't get comfortable
4	4	1	1	1	1	3	2	2	1
4	4	4	1	1	1	4	2	3	3	Can't switch off, but thinking about mundane tasks.
1	2	4	1	1	1	1	1	2	1
4	4	2	2	2	1	3	2	2	1
2	2	1	1	1	1	2	1	1	1
3	4	3	1	1	2	2	1	1	1	We have a toddler
4	4	2	4	1	1	3	3	1	1
2	1	1	1	1	1	2	1	1	1
2	4	1	1	1	1	2	2	1	1
2	1	1	1	1	1	1	1	1	1
1	2	2	3	1	1	2	1	1	1
1	4	4	2	1	1	4	4	1	2	dog wakes me up
1	1	4	1	1	1	1	1	1	1
2	3	2	3	1	2	2	2	2	1
2	2	2	1	1	1	2	2	2	2
2	3	4	1	1	1	2	2	4	1
3	4	1	1	1	1	3	1	3	1
1	3	2	1	1	1	1	1	1	1
1	4	4	1	1	1	3	1	1	2	insect bites
3	4	3	1	3	1	3	1	1	1
3	3	4	3	2	2	2	1	1	4	Partner Snoring
3	4	2	2	1	1	4	3	2	1
2	4	3	1	1	1	1	1	1	1
3	4	2	1	1	1	1	2	1	1
2	2	1	2	1	1	3	1	2	1	n/a
4	4	4	1	1	2	3	2	4	1
2	1	4	1	4	1	1	1	4	1
1	4	2	1	2	1	4	1	1	1
4	1	2	1	1	1	1	2	1	4	can't fall asleep because of thoughts
1	2	1	1	1	1	2	1	1	1
1	2	1	1	1	1	1	1	1	2	I have a baby
1	1	1	1	1	1	1	1	1	1
1	2	4	1	1	2	3	1	1	1
4	2	2	3	1	1	4	1	1	4	stressed
1	3	2	1	1	1	3	1	1	1
2	2	1	1	1	1	2	1	1	1
3	1	1	3	1	1	1	1	1	1
2	1	2	1	1	1	2	1	1	1
1	2	2	1	1	1	3	1	1	1
2	2	2	1	1	1	2	2	1	3	Noise from housemates
3	4	4	1	1	1	4	2	2	3	worrying about something
2	2	2	1	1	1	3	3	2	1
2	1	1	1	1	3	3	1	1	1	N/A
2	4	2	1	1	1	1	1	3	1
1	1	4	1	1	1	3	1	1	1
4	4	3	1	1	2	3	2	1	1
3	4	4	1	1	1	3	2	1	4	Anxiety/stress
2	2	1	1	1	1	2	1	1	1
4	4	4	1	2	1	3	2	1	1
3	3	2	1	4	1	3	1	1	1
3	4	2	1	1	1	2	1	1	4	children
4	3	1	1	1	1	1	3	3	4	worrying
1	4	3	3	2	1	4	3	1	3	woken by others
2	1	2	1	1	2	2	3	1	2	Noise
3	3	3	1	1	3	3	2	1	3	twitch as I fall asleep, and it wakes me up!
3	4	4	2	3	4	2	4	1	1
3	4	2	1	1	1	2	1	1	1
2	2	2	1	1	1	3	1	1	3	Bright mornings
3	3	1	1	1	1	1	1	1	1
2	2	2	1	1	1	1	3	2	1
2	3	2	1	1	1	2	1	4	1
1	2	1	1	1	1	3	1	1	1
3	4	4	1	1	1	3	1	1	1
4	3	3	1	3	1	4	3	1	1
2	4	3	1	2	1	4	3	1	1
1	3	1	1	1	1	3	2	1	1
1	2	2	1	1	1	2	1	1	1
1	1	1	1	1	1	2	1	1	1
3	1	1	1	1	1	3	1	1	1
2	3	2	1	1	2	2	2	1	1
1	2	1	1	1	1	2	1	1	3	partner snoring
3	1	1	1	1	1	3	1	1	1
1	4	4	1	2	2	2	2	3	4	sun light
4	4	3	1	1	1	3	1	1	1
2	1	2	1	1	1	2	2	1	3	Noise or light from outside
3	3	2	1	1	1	3	1	1	1
4	3	4	1	1	1	3	1	1	1
2	2	2	1	1	1	3	1	1	1
2	3	1	1	1	1	1	2	1	1
2	3	3	1	1	1	3	1	1	1
4	2	2	1	1	1	2	2	1	1
2	1	1	1	1	1	3	1	1	1
2	2	2	1	1	1	2	2	1	1
1	2	1	2	1	1	1	1	1	1
2	3	2	1	1	1	3	2	1	1
2	2	1	1	1	1	2	1	1	2	Eaten too much
1	3	1	1	1	2	2	1	1	1
2	3	1	1	1	1	2	1	1	1
2	3	2	1	1	1	2	3	2	1
1	1	1	1	1	1	1	1	1	1	NA
2	3	1	1	2	1	4	2	1	1
4	3	2	1	1	1	4	2	1	3	Noises from outside
3	2	3	1	1	1	2	1	1	1
1	1	1	1	1	2	2	1	1	1
3	4	2	1	1	3	3	3	1	4	Partner has woken up.
4	1	1	3	1	1	1	1	1	4	Poor mental health
4	4	2	1	2	1	1	3	1	1
2	3	2	1	1	3	3	3	1	4	stress/worries
3	2	1	1	1	2	1	1	1	3	Thinking about things I need to do too much
1	2	1	2	2	1	1	1	1	1
2	3	3	1	1	1	2	1	1	1
4	2	1	1	1	1	2	1	1	4	take time to fall asleep
3	1	2	1	1	1	4	1	1	1
2	2	1	1	1	1	2	2	2	1
3	4	3	3	3	2	2	2	3	3	noise
2	2	2	1	2	1	2	1	1	1
2	4	2	1	1	1	3	1	1	1
2	1	1	1	1	1	1	1	1	2	Partner snoring
4	4	1	3	1	1	2	1	1	1
1	4	4	1	1	1	3	4	1	1
3	4	4	1	1	1	3	2	2	1
1	3	4	1	1	1	1	1	1	1
3	2	1	1	1	1	2	1	1	1
2	2	3	1	1	1	2	1	1	1
3	3	3	1	1	1	3	2	1	1
4	2	1	1	1	1	3	3	1	1
1	3	3	1	1	1	1	2	2	3	Outside noise waking me up
3	4	2	1	2	2	2	3	1	3	my grandma died in the past month, so have had issues sleeping because of that.
1	2	2	1	1	2	1	1	1	1
3	2	1	2	1	1	2	1	1	1
4	3	1	1	1	1	1	1	1	1
4	4	4	1	1	1	4	2	1	1
2	2	1	1	1	1	2	1	1	1
2	2	2	1	1	1	2	1	1	1
3	4	3	2	1	2	4	1	1	1
4	4	2	1	1	2	4	1	1	1
2	2	1	1	1	1	3	1	1	1
2	2	1	1	1	1	3	1	1	1
2	2	4	1	2	1	4	1	1	1
1	1	4	1	1	2	1	1	1	4	Baby / toddler crying
2	2	1	1	3	2	3	1	1	1	none
1	1	4	1	1	1	2	1	1	1
3	3	4	1	1	1	3	2	4	1
1	1	2	1	1	1	1	1	1	4	cat waking me up in early hours
2	3	2	1	1	1	3	1	1	1
3	2	2	1	1	1	2	1	1	1
2	2	2	1	1	1	1	2	1	2	get woken up by cat
3	4	3	1	1	1	4	3	2	1
2	1	1	1	1	1	2	1	2	1
4	3	2	1	1	1	2	2	1	3	Unable to fall asleep because of thoughts/stress
2	4	4	1	1	1	4	2	2	3	thinking about things i need to do
2	3	3	1	3	1	1	2	2	1
1	2	2	1	1	1	2	1	1	1
1	3	1	1	1	1	3	1	1	1
1	2	2	1	1	1	1	1	1	4	baby
2	3	3	2	1	2	4	1	1	1
4	2	2	1	1	1	3	3	2	1
1	3	3	1	1	2	2	1	1	1
2	1	1	1	1	1	3	1	1	1
4	4	2	1	1	1	2	1	3	4	have child that doesn't sleep through
2	1	2	1	1	1	2	2	1	1
4	4	2	1	1	2	2	4	1	1
3	4	1	1	1	1	1	1	1	1
4	2	1	2	2	1	1	3	1	1
4	4	2	1	1	1	4	1	2	3	The noise outside my accommodation
2	2	2	1	1	1	2	1	1	1
1	4	4	1	1	1	3	3	1	1
4	3	1	1	1	3	3	1	1	1	na
2	2	1	3	2	1	1	1	1	1
2	3	3	2	2	1	1	2	3	4	partner snoring and noisy neighbours
1	3	1	1	2	1	3	1	1	1
3	4	2	3	3	1	2	3	1	1
2	2	2	1	1	1	2	1	1	1
1	1	1	1	1	1	3	2	1	1
3	2	2	2	1	1	3	2	1	1
2	3	4	3	1	1	3	1	1	2	Hayfever
1	2	1	1	1	1	2	2	1	1
2	4	3	1	1	1	2	1	1	1
3	3	4	1	1	1	3	1	1	4	Noise
2	4	4	1	1	3	3	2	1	1
2	2	4	1	3	1	2	1	2	1
2	1	3	1	1	2	2	1	1	1
1	1	3	1	1	1	3	2	1	4	young baby
4	4	1	1	1	1	1	3	1	1
3	4	4	1	1	2	4	1	1	1
3	4	1	1	3	2	2	1	1	1
1	2	1	1	1	1	2	1	1	1
2	2	4	2	1	1	1	1	1	1
3	1	3	3	3	1	1	3	3	1
2	4	1	1	1	1	2	1	1	1	None
2	1	3	1	1	1	1	2	1	1
2	2	2	1	1	1	2	1	1	1
3	4	2	1	1	1	3	3	1	1
4	3	2	1	1	1	4	1	1	1
1	4	1	1	1	1	1	2	1	1
2	3	4	3	2	2	2	3	2	1
1	3	3	1	1	1	1	1	1	1
2	2	3	1	1	1	3	2	2	1
4	2	2	1	1	1	2	1	1	1
3	4	4	1	3	1	4	2	3	4	Cannot get back to sleep
2	1	2	1	1	1	1	2	1	1
4	1	3	1	1	1	3	1	1	3	noise from neighbours
3	4	4	1	1	1	3	1	2	1
3	4	1	1	1	1	1	2	1	4	Better half moving in sleep and waking me up
3	4	4	2	3	4	4	4	3	1
3	3	2	1	1	1	1	1	1	3	children, mosquitos
1	1	1	1	1	1	1	1	1	1
2	1	2	1	1	1	1	2	1	1
2	2	2	1	1	1	3	2	1	1
4	3	3	3	3	3	3	3	3	3
2	2	2	1	1	1	2	1	1	1
4	4	3	1	1	1	1	1	1	1
1	2	4	1	1	1	2	2	1	1
2	1	1	1	1	1	3	1	1	2	restless
2	2	1	1	1	1	3	1	1	1
1	2	2	1	1	1	1	1	1	1
4	4	2	1	1	1	4	2	2	1
3	2	3	1	1	1	3	2	2	3	Brain is too active to sleep, worrying/planning etc
3	3	1	1	1	1	4	3	1	1
4	3	3	3	1	1	2	1	3	1
4	4	4	3	1	2	3	4	1	4	stress about my study
4	4	2	1	1	1	1	2	1	1
3	1	2	1	4	2	3	3	1	1	None
1	2	2	1	1	1	1	1	1	1
2	1	2	1	1	1	2	2	2	1
1	1	1	1	1	1	1	2	2	1
1	2	1	1	1	2	2	1	1	1
1	3	2	1	1	2	2	3	1	1
3	1	1	1	1	1	3	3	1	1
4	4	4	1	1	1	1	1	1	1
3	4	2	1	1	1	4	1	1	2	grinding
4	3	2	1	2	1	4	2	2	1
4	2	3	3	1	3	3	1	4	4	can't stop thinking
3	4	3	1	1	1	1	3	1	1
2	1	2	4	1	1	4	3	1	1
3	2	1	1	1	1	1	1	1	1
2	2	2	1	1	1	1	2	1	1
2	2	2	1	1	1	3	1	1	1
1	4	1	1	1	1	1	1	1	4	New baby and toddler who aren't fond of sleep
4	4	3	1	1	3	3	1	1	1
4	4	4	4	4	4	4	4	4	1
3	3	3	1	1	1	2	1	1	1
3	4	2	1	1	1	3	3	1	3	Young child
4	4	1	1	1	1	4	2	1	1
4	4	3	1	1	2	1	2	1	3	a lot of light
3	3	1	1	1	1	1	1	1	1
3	1	4	1	1	1	1	1	1	3	Cannot get comfortable
4	2	2	1	1	1	4	2	3	4	My boyfriend wakes me up when he gets up/leaves for work 5days a week between 4.30 and 5.30am
4	2	1	1	1	1	1	3	1	1
4	4	2	1	1	4	4	2	1	1
2	4	4	1	1	1	2	3	2	4	racing thoughts and repetetive music loops
4	4	1	1	1	1	1	2	1	2	stress
4	4	2	3	1	2	3	2	1	1
3	4	4	1	1	1	1	1	1	3	Screaming three year old
2	3	4	1	1	1	3	2	3	1
4	4	2	2	1	1	3	1	1	1
1	2	4	1	1	1	1	1	1	1
3	1	2	1	1	1	1	3	2	1
2	2	2	1	1	1	2	1	3	1
2	1	1	1	1	2	1	1	1	1
4	4	1	1	1	1	1	4	1	1
3	3	2	1	1	1	1	1	1	1
2	3	3	1	1	1	1	2	1	1
4	1	1	1	1	1	2	1	1	1
4	4	3	1	1	1	4	1	1	1
2	2	1	1	2	1	2	1	1	1
4	4	4	1	1	3	3	1	1	1
2	3	4	1	1	1	3	2	2	1
2	2	3	1	1	1	3	1	1	1
2	3	4	1	1	1	1	1	1	2	busy brain
2	4	3	3	1	1	4	1	2	1
2	1	2	1	1	1	1	3	2	1
2	2	2	1	1	1	2	2	2	2	Unable to 'Switch; off: Concerned about things at work
2	4	4	1	1	1	3	2	1	1
3	2	2	1	1	1	2	2	1	1
3	4	4	1	1	3	4	1	1	1
2	3	3	1	1	1	3	1	3	1
1	2	1	1	1	1	3	1	1	1
2	4	2	1	1	1	1	1	1	1
1	3	3	1	1	1	1	1	1	1
4	4	1	1	1	1	3	2	2	1
4	4	4	1	2	1	3	1	2	1
2	2	2	1	1	1	1	1	1	1
2	1	4	1	1	1	3	1	2	1
2	4	3	1	1	1	4	2	1	1
4	2	4	1	1	1	3	1	1	1
2	1	2	1	1	1	1	1	1	1
2	3	4	4	2	1	4	3	1	4	menopause
2	2	2	1	4	2	2	2	2	1
2	1	1	1	1	1	3	1	2	1
2	1	1	1	1	1	3	1	1	2	sexual arousal
1	1	2	1	1	1	1	1	1	1
2	1	3	2	1	1	1	1	1	1
4	4	3	1	1	1	3	4	1	1
3	1	3	1	4	2	2	2	1	1
2	3	1	1	1	2	2	1	2	3	External noise like airplanes, cars etc
2	4	1	1	1	3	4	2	2	4	Wake during night and cannot get back to sleep
2	1	1	1	1	1	3	1	1	1
2	4	3	1	1	4	4	2	1	4	stress
3	3	3	1	1	1	3	1	1	1
3	3	2	1	2	1	4	2	1	1
3	4	1	1	1	1	2	2	1	1
1	2	1	1	1	1	1	2	1	1
3	4	3	1	2	1	2	2	3	3	annoying boyfriend thrashing about!
4	3	1	1	1	1	1	1	1	1
3	3	1	2	1	1	4	2	1	1
2	3	1	1	1	1	1	1	2	1
2	3	1	1	1	1	2	1	1	1
2	2	1	2	1	1	2	1	1	1
3	3	3	1	1	1	4	1	1	1
1	1	4	1	1	1	1	1	1	1
3	2	1	1	1	1	4	1	1	3	Not feeling tired
2	1	2	1	1	1	2	2	1	1
2	3	2	1	1	1	3	1	3	1
2	2	2	1	1	1	2	1	1	1
3	2	2	1	1	1	4	2	2	1
3	2	3	1	1	1	3	1	1	1
2	4	2	1	1	2	2	2	1	1
2	2	3	1	1	1	3	2	2	4	partner works nights and wakes me in the early hours when he returns
3	2	2	1	1	1	3	1	1	1
2	3	4	1	1	1	3	3	1	3	worries that won't leave my mind
1	1	1	1	1	1	1	1	1	1
4	3	2	1	1	1	4	1	1	4	Noise
1	3	2	2	2	2	2	1	1	2	Disturbed by partner
1	1	1	1	2	1	1	1	1	1
1	2	2	1	3	2	1	3	1	1
2	3	1	1	1	1	3	2	1	1
3	4	3	1	1	1	1	2	1	1
1	3	2	1	1	1	1	2	1	1
4	4	4	1	1	1	3	1	1	1
3	3	2	1	3	1	3	2	2	1
1	4	2	1	1	1	4	4	1	3	Child
1	2	4	2	2	2	4	3	1	1
1	1	1	1	1	1	2	2	1	1
1	1	1	1	1	1	2	1	1	1
1	1	1	1	1	1	1	1	1	1
1	1	1	1	1	1	2	1	1	1
1	1	3	2	1	1	3	1	1	1
2	2	2	1	1	1	2	2	1	1
2	4	4	1	1	1	2	2	1	3	Baby waking me and then too alert to go back to sleep easily
4	4	3	3	1	4	2	4	1	3	Anxiety
1	1	1	1	1	1	1	1	1	1
4	4	4	1	1	3	4	2	4	1
1	1	2	2	1	1	3	2	1	1
3	3	4	1	1	1	3	1	1	1
3	2	1	1	1	1	4	1	3	1
2	1	1	1	1	1	1	1	1	3	Other person in bed is snoring and waking me up
1	3	2	1	1	1	4	2	1	3	Partner or children disturbance
2	4	4	2	1	3	3	2	1	2	woken by my mother moving during the night
3	4	4	1	1	1	4	1	1	1
1	3	1	1	1	1	2	1	1	1
2	4	2	1	1	1	2	1	1	1
1	1	2	1	1	1	1	1	1	1
2	3	4	1	1	1	3	1	2	3	Husband disturbed me
2	1	1	1	1	1	1	1	1	1
2	2	1	1	1	3	3	2	1	4	Stressful thoughts
1	2	2	1	1	1	2	2	1	1
1	4	3	4	1	1	2	2	2	1
1	3	1	1	1	1	2	2	1	1
2	2	3	1	1	1	2	1	2	1
4	4	2	1	1	1	3	1	1	1
4	4	2	1	1	1	3	1	1	3	quite thoughts, Or speaking aloud and singing
3	3	1	1	1	2	3	1	4	1
2	2	1	1	1	1	1	1	1	1
4	4	3	1	1	1	4	2	1	3	Dogs
1	1	2	1	1	1	1	1	1	1
1	3	2	1	1	1	3	2	2	4	woken by cars of people returning home late
3	4	2	2	2	1	2	1	1	4	cat is active
3	4	1	1	1	1	4	2	2	1
4	4	1	1	1	1	3	1	4	1
2	1	3	1	1	1	1	1	1	1
4	3	1	4	4	1	1	2	3	1
4	4	4	1	1	1	4	3	1	4	worrying about work
4	3	3	1	1	1	4	1	3	1
4	3	2	2	1	2	2	2	2	1
1	4	1	1	1	1	1	1	1	1
3	3	2	1	1	1	4	2	1	1
3	4	3	3	1	1	4	3	2	1
2	1	1	1	1	1	2	1	1	1
3	3	2	1	1	1	2	1	1	3	partner cough/snore
3	3	4	1	1	1	1	1	1	3	Cat wakes me up to be fed
3	2	2	2	2	1	2	4	1	1
3	1	2	2	1	1	2	1	1	1
4	3	4	1	1	2	3	1	1	1
1	3	3	1	1	1	1	2	1	1
3	3	2	1	1	2	1	2	2	1
2	4	4	3	1	1	2	3	2	4	pregnancy related
4	3	2	1	1	1	4	1	1	1
1	4	4	1	1	1	3	1	1	4	Anxiety
3	2	2	1	1	1	2	1	1	1
4	4	4	1	1	4	1	3	4	1
3	2	1	2	2	1	2	1	1	1
4	4	2	1	1	1	2	2	1	1
3	3	3	1	1	1	3	2	1	1
2	2	1	1	1	1	2	1	1	1
1	2	4	1	1	1	3	1	1	1
2	4	1	1	1	3	3	3	3	1
1	1	2	1	1	1	2	1	1	1
1	3	4	1	1	1	3	1	1	1
3	1	2	1	1	1	3	1	1	1
2	1	1	1	1	1	2	1	1	2	nerves because of partner's job interview
4	3	3	1	1	1	3	2	1	2	small child
3	4	4	1	1	1	2	2	1	3	have an over-active mind
2	2	2	1	1	2	2	2	2	2	Noise from A52
3	3	3	1	1	1	3	1	1	1
2	3	4	2	1	1	4	3	1	1
2	3	2	1	1	1	4	2	2	1
2	2	2	1	1	1	1	1	1	1
2	4	3	1	1	1	4	2	1	1
1	2	2	2	1	2	2	1	1	1
1	1	2	1	1	1	1	1	1	1
4	1	1	3	1	1	3	1	1	4	Read and have trouble putting my reading down or watch TV and end up feeling wide awake
2	1	2	1	1	1	1	2	1	3	a lot of dreams
2	1	1	1	1	4	4	1	1	1	N/A?
3	2	3	1	1	1	1	1	1	1
3	4	4	1	1	1	2	1	3	1
2	3	3	1	1	1	3	2	1	1
4	4	1	1	1	1	4	2	3	1
3	2	3	1	1	4	2	2	2	1
1	2	2	1	1	1	3	1	1	1
2	2	2	2	4	1	3	1	2	4	People in next tent peeing into a bucket at 3am every morning
1	1	1	1	1	1	1	2	1	3	Woken up early morning or once in night by small daughter
1	4	4	1	2	1	4	2	1	1
2	4	4	1	1	3	1	2	4	4	Get stuck in an uncomfortable position
3	3	2	1	1	1	1	1	1	1
1	1	1	1	1	1	1	1	1	1
2	2	1	1	1	1	2	1	1	4	My child wakes up
2	2	4	1	1	1	2	1	1	2	poodles on the bed
1	2	2	2	1	1	2	1	1	1
2	2	2	1	1	1	1	1	1	3	Over-active imagination
2	2	1	2	1	1	3	1	1	1
1	1	3	1	1	1	1	1	1	1
2	1	2	1	1	1	2	1	1	1
1	4	4	1	3	1	4	1	2	4	Woken by daylight
3	2	1	1	1	2	2	2	1	1
4	1	1	1	1	1	1	3	1	1
2	3	2	1	1	1	2	1	1	1
4	2	2	1	1	1	4	1	1	1
2	4	3	2	1	1	3	1	3	4	small children
1	3	3	1	2	2	2	2	1	1
3	4	4	2	1	1	3	1	1	1
3	1	2	1	1	1	1	2	1	3	Cannot get to sleep - lie awake thinking, about twice a week
2	2	4	1	1	1	1	1	1	1
1	2	1	1	1	1	2	1	3	1
2	1	1	1	1	1	1	1	2	1
2	2	1	2	1	1	2	2	1	1
1	4	3	1	1	1	1	1	1	1
3	4	4	1	1	2	2	1	1	1
2	4	3	2	1	1	2	2	1	1
2	4	4	1	1	1	1	1	2	2	Music in my head
4	3	4	3	1	1	4	1	1	1
3	2	2	2	1	3	2	2	2	2	Partner wakes me up
2	3	2	1	1	3	3	3	1	1
2	2	3	1	1	4	2	1	1	4	roommate makes noise or turns air conditioning down too low
2	2	2	1	1	2	2	2	2	1
2	2	3	1	2	1	2	1	1	1
3	4	4	4	4	1	4	2	3	1
3	1	4	1	1	2	2	2	2	1
1	4	4	3	3	1	3	1	1	4	My toddler wakes up about 3 times a night
2	1	1	1	1	1	3	2	1	1
1	1	3	1	1	1	1	1	1	1
4	3	1	1	1	1	1	4	1	1
2	4	3	1	4	2	3	1	1	1
4	4	4	1	1	1	3	3	1	3	night sweats
3	2	1	3	2	3	3	1	1	1
4	3	3	1	2	1	4	2	1	1
2	3	1	1	1	1	2	1	1	1
3	2	2	3	1	1	2	1	1	1
1	1	2	2	1	1	2	1	1	1
3	4	1	1	1	3	3	3	4	1
3	3	3	1	1	1	1	1	1	1
2	2	3	1	1	1	1	3	1	1
3	4	2	1	2	1	4	2	1	1
3	3	1	1	1	2	3	1	1	4	Stress
4	3	4	2	1	3	3	4	1	1
3	4	1	1	3	4	4	4	1	1
2	2	2	1	1	1	2	1	1	1
2	2	2	1	1	1	1	2	1	1
2	2	2	1	1	1	1	2	1	1
4	4	2	1	1	1	3	1	1	1
4	4	2	1	1	2	2	2	2	1
4	1	1	1	1	1	2	1	1	1
4	3	4	1	1	1	3	1	1	4	Worrying about things
2	4	3	1	2	1	3	2	2	1
3	1	1	1	1	1	1	1	3	1
1	1	1	1	1	1	1	1	1	1
3	4	4	1	1	1	4	1	1	2	kept awake by drum & bass at nearby nightclub
4	1	2	1	1	1	1	1	4	4	Can't actually go to sleep because I can't turn off my thoughts brain activity or musical ear worms.
1	1	2	1	1	1	2	1	1	1	Intrusive thoughts/worries ie anxiety
2	2	2	1	2	1	2	2	1	1
4	2	2	1	1	2	2	2	1	1
2	1	1	1	1	1	3	3	1	1
2	2	3	1	1	1	2	1	1	1
3	3	1	1	1	2	2	1	1	3	too many thoughts on my mind
2	3	3	1	1	1	2	2	2	1
4	3	2	1	1	1	1	1	3	1
3	1	2	2	2	2	3	1	1	1
1	4	4	1	1	1	1	4	1	4	Brain too active
1	2	2	1	1	2	1	1	1	1	-
3	4	4	1	2	1	1	1	1	1
2	3	2	3	3	1	2	2	1	1
1	1	2	1	1	2	1	1	1	1
2	2	2	1	1	2	4	2	2	2	stomach ache and high body temperature in morning
1	4	4	1	3	1	3	1	2	1
1	4	1	1	1	3	2	1	1	1
4	1	1	1	1	1	1	2	3	4	mouthpiece/ bruxismo
1	3	1	1	1	1	1	1	1	1
4	4	2	1	1	2	3	2	2	4	have a restless sleep partner
2	4	4	1	1	1	1	1	1	1
3	3	1	1	1	1	1	1	1	1
1	3	3	2	1	1	2	2	2	1
3	4	4	1	1	1	1	1	1	1
3	4	4	1	1	1	1	1	1	1
4	4	2	2	1	2	3	1	3	1
3	4	1	1	1	1	1	1	1	4	work worries
4	3	2	1	1	1	1	2	2	3	Mind still on work - Not necessarily stress related though.
3	1	1	1	1	2	3	2	1	3	Cannot switch off
1	3	1	1	1	1	1	2	1	1
2	4	4	1	1	1	3	2	1	1
1	1	1	1	2	1	3	2	1	1
3	2	3	1	2	2	2	2	1	1
4	4	3	1	2	2	2	3	1	1
2	2	1	1	1	1	3	1	1	1
2	4	4	1	1	4	1	1	2	1
3	4	4	1	1	2	2	1	1	1
3	2	2	1	1	3	2	3	1	1
3	2	2	1	3	3	1	2	1	1
3	4	4	1	1	1	4	2	1	2	hear a noise
1	1	1	1	1	1	1	1	1	1
2	3	3	1	1	2	3	1	1	1
2	3	2	3	3	1	4	1	3	1
4	4	3	1	1	1	2	3	1	1
1	2	2	1	1	1	1	1	1	1
3	1	3	1	1	1	1	3	1	1
2	3	3	1	1	1	1	1	1	1
4	3	1	1	1	2	2	1	1	3	My cat wakes me up
2	2	3	1	1	2	1	1	1	4	I have a toddler who regularly wakes me in the night - between one and five times per night.
3	3	1	1	1	1	3	1	1	1
4	3	1	1	1	2	2	2	1	4	I lie in bed thinking.
3	1	3	1	1	1	1	1	1	4	breastfeeding
4	2	1	3	1	1	2	3	1	1
2	2	2	1	1	2	1	1	2	1
1	1	4	1	1	3	1	1	1	1
2	2	2	1	1	2	1	3	2	1
4	4	2	1	1	2	2	3	4	4	wake because I am uncomfortable and cannot get comfortable after so keep rolling over for 30 - 40 minutes. The other one is I wake up with my brain racing thinking about anything and everything - usually university work, my children, christmas costs etc and other stressful issues or I wake up worrying I have forgotten something important.
2	1	1	2	2	1	1	1	1	2	Woken up
4	3	2	1	1	1	3	1	3	1
3	1	1	1	1	3	1	1	1	1
2	2	2	1	1	1	1	1	1	1
2	2	1	1	1	2	1	1	1	1
3	4	4	3	1	2	2	4	1	4	stress
3	2	3	2	2	1	3	1	1	1
1	1	2	1	2	2	1	1	2	1
3	2	1	1	1	1	2	4	1	1
1	1	2	1	1	1	2	1	1	1
1	1	1	1	1	2	2	2	1	1

## Sheet: Gender, Age, Gold MSI
Gender	# of Responses	Percentage (%)
Males (1)	210	0.322581
Females (2)	438	0.672811
Prefer not to say	3	0.00460829
Total	651	1
Age	# of Responses	Percentage (%)	(Code from Qualtrics)
18-24	185	0.284178	1-7
25-29	115	0.176651	8-12
30-34	107	0.164363	13-17
35-39	72	0.110599	18-22
40-44	56	0.0860215	23-27
45-49	35	0.0537634	28-32
50-54	27	0.0414747	33-37
55-59	27	0.0414747	38-42
60-64	15	0.0230415	43-47
65-69	7	0.0107527	48-52
70-74	3	0.00460829	53-57
75-79	2	0.0030722	58-62
Total	651	1
Mean	33.4086
SD	12.4135
Variance	154.094
Range	18 to 79
Gold MSI (1)- Musical Training
Mean	25.7773
SD	12.3408
Variance	152.296
Range	7 to 49
Gold MSI (2)- Active Engagement
Mean	37.2181
SD	11.1388
Variance	124.072
Range	9 to 62
PSQI Score
Mean	6.61444
SD	3.43427
Variance	11.7942
Range	0 to 19

## Sheet: Correlations
SC0_0	SC0_1	SC0_2	SC1_0	SC2_0	SC2_1	SC2_2	SC3_0	SC3_1	SC3_2	SC4_0	SC4_1	SC4_2	SC5_0	SC5_1	SC5_2	SC6_0	SC6_1	SC6_2	SC7_0	SC7_1	SC7_2	SC8_0	SC8_1	SC8_2	SC9_0	SC9_1	SC9_2	SC10_0	SC10_1	SC10_2	RawScoreD	ScoreD	Q4plusQ5	Q8plusQ9	ScoreC	ScoreF	ScoreA	SleepEff	ScoreB	Welcome	Info	Consent	Q1	Q2	Q3	Q4	Q1	Q2	Q3
Gold MSI Training-sum	Gold MSI Training-weightedAvg	Gold MSI Training-weightedStdDev	Gold MSI engagement-sum	Age-sum	Age-weightedAvg	Age-weightedStdDev	Q4-sum	Q4-weightedAvg	Q4-weightedStdDev	Q5-sum	Q5-weightedAvg	Q5-weightedStdDev	Q8-sum	Q8-weightedAvg	Q8-weightedStdDev	Q9-sum	Q9-weightedAvg	Q9-weightedStdDev	ScoreE-sum	ScoreE-weightedAvg	ScoreE-weightedStdDev	ScoreG-sum	ScoreG-weightedAvg	ScoreG-weightedStdDev	Q6-sum	Q6-weightedAvg	Q6-weightedStdDev	PSQI total-sum	PSQI total-weightedAvg	PSQI total-weightedStdDev	RawScoreD	ScoreD	Q4plusQ5	Q8plusQ9	ScoreC	ScoreF	ScoreA	SleepEff	ScoreB	Welcome to the sleep and music / survey! ‘_‘_ / / This survey is a partnership between the Music, Mind and Machine / group at the University of Sheffield (UK) and the Sleep and / Cognition Lab at the Univ...	Information about this project - please‘_read‘_the following points carefully. You will be asked to / confirm that you have read and‘_understood these points on the / next screen. ‘_‘_ / This information shee...	Please check the box below to confirm that you are: / / / 1) OVER 18; and / / / 2) Have read and understood the information provided about this / project and survey on the prior screen,‘_and have had the...	What is your present age? - You must be at least 18 to take part in / this survey	What is your gender?	List of Countries	Occupational Area	What is the highest level of education that have reached to date?	Which of the following statements about occupational status apply / to you?	What is the monthly household income, net income after taxes and / fringe benefit deductions?
47	5.875	2.10017	48	44	44	0	0	0	0	0	0	0	1	1	0	1	1	0	0	0	0	2	2	0	6	0.666667	0.866025	0	0	0	6	1	0	2	0	1	0	84.8485		1	1	1	27	2	183	10	7	4	7
11	1.57143	1.51186	30	39	39	0	0	0	0	1	1	0	1	1	0	0	0	0	0	0	0	1	1	0	3	0.333333	0.707107	0	0	0	3	1	1	1	1	1	1	95.2381	0	1	1	1	22	1	161	10	6	4	4
34	4.85714	1.9518	30	54	54	0	0	0	0	1	1	0	0	0	0	0	0	0	0	0	0	1	1	0	7	0.777778	1.30171	0	0	0	7	1	1	0	1	0	0	90.3226	0	1	1	1	37	1	183	10	6	4	5
45	6.42857	1.13389	48	28	28	0	0	0	0	1	1	0	1	1	0	0	0	0	0	0	0	1	1	0	6	0.666667	0.707107	0	0	0	6	1	1	1	1	1	0	93.75	0	1	1	1	11	2	183	10	6	4	5
34	4.85714	1.06904	40	35	35	0	0	0	0	3	3	0	3	3	0	1	1	0	1	1	0	3	3	0	3	0.333333	1	0	0	0	3	1	3	4	2	2	3	42.8571	3	1	1	1	18	1	17	10	7	4	7
40	5.71429	2.21467	61	32	32	0	2	2	0	3	3	0	3	3	0	2	2	0	0	0	0	1	1	0	5	0.555556	0.527046	0	0	0	5	1	5	5	3	3	0	73.6842	2	1	1	1	15	1	9	10	7	3	4
49	7	0	42	42	42	0	0	0	0	1	1	0	3	3	0	1	1	0	3	3	0	3	3	0	6	0.666667	1	0	0	0	6	1	1	4	1	2	3	64.2857	3	1	1	1	25	2	185	12	6	3	4
31	4.42857	2.1492	37	34	34	0	3	3	0	3	3	0	3	3	0	1	1	0	3	3	0	3	3	0	9	1	1.5	0	0	0	9	1	6	4	3	2	3	43.75	3	1	1	1	17	1	183	8	4	4	4
17	2.125	1.80772	29	49	49	0	2	2	0	2	2	0	1	1	0	0	0	0	3	3	0	1	1	0	9	1	1	0	0	0	9	1	4	1	2	1	2	58.8235	3	1	1	1	32	2	183	10	7	4	4
39	5.57143	1.90238	31	30	30	0	1	1	0	2	2	0	1	1	0	0	0	0	0	0	0	1	1	0	9	1	1.22474	0	0	0	9	1	3	1	2	1	0	84.2105		1	1	1	13	2	183	10	7	4	4
46	6.57143	1.13389	44	28	28	0	0	0	0	1	1	0	0	0	0	1	1	0	0	0	0	1	1	0	3	0.333333	0.5	0	0	0	3	1	1	1	1	1	0	96.6667	0	1	1	1	11	2	65	10	6	3	3
21	3	1.63299	29	31	31	0	1	1	0	1	1	0	2	2	0	0	0	0	0	0	0	1	1	0	5	0.555556	1.01379	0	0	0	5	1	2	2	1	1	0	91.4286	0	1	1	1	14	2	183	7	4	4	7
34	4.25	1.58114	51	27	27	0	1	1	0	2	2	0	2	2	0	0	0	0	0	0	0	1	1	0	5	0.555556	0.726483	0	0	0	5	1	3	2	2	1	0	77.7778	1	1	1	1	10	1	183	10	7	4	7
38	5.42857	1.71825	15	28	28	0	0	0	0	1	1	0	1	1	0	0	0	0	0	0	0	1	1	0	5	0.555556	1.01379	0	0	0	5	1	1	1	1	1	0	100	0	1	1	1	11	2	183	10	7	4	6
27	3.85714	1.67616	52	38	38	0	0	0	0	2	2	0	1	1	0	1	1	0	0	0	0	1	1	0	7	0.777778	0.971825	0	0	0	7	1	2	2	1	1	0	94.4444	0	1	1	1	21	1	183	10	6	6	3
32	4.57143	1.13389	28	26	26	0	0	0	0	1	1	0	1	1	0	0	0	0	0	0	0	1	1	0	3	0.333333	0.5	0	0	0	3	1	1	1	1	1	0	93.75	0	1	1	1	9	2	183	10	6	6	2
12	1.71429	0.48795	19	36	36	0	1	1	0	2	2	0	1	1	0	0	0	0	0	0	0	2	2	0	4	0.444444	0.881917	0	0	0	4	1	3	1	2	1	0	83.4286	1	1	1	1	19	2	183	11	7	4	6
27	3.375	1.59799	31	32	32	0	1	1	0	1	1	0	3	3	0	0	0	0	0	0	0	1	1	0	4	0.444444	0.881917	0	0	0	4	1	2	3	1	2	0	80.5556	1	1	1	1	15	2	185	10	7	5	7
39	4.875	2.10017	31	27	27	0	2	2	0	3	3	0	3	3	0	2	2	0	0	0	0	2	2	0	9	1	1.22474	0	0	0	9	1	5	5	3	3	1	81.25	1	1	1	1	10	2	183	11	5	4	7
44	5.5	2.13809	43	27	27	0	0	0	0	0	0	0	2	2	0	0	0	0	0	0	0	0	0	0	3	0.333333	0.707107	0	0	0	3	1	0	2	0	1	1	92.8571	0	1	1	1	10	1	155	8	6	4	7
43	6.14286	1.57359	39	32	32	0	3	3	0	3	3	0	3	3	0	1	1	0	3	3	0	2	2	0	9	1	1.11803	0	0	0	9	1	6	4	3	2	1	74.2857		1	1	1	15	2	183	10	7	4	5
19	2.71429	1.25357	35	32	32	0	0	0	0	0	0	0	0	0	0	0	0	0	0	0	0	0	0	0	0	0	0	0	0	0	0	0	0	0	0	0	0	100	0	1	1	1	15	2	183	4	6	4	7
35	4.375	2.06588	38	36	36	0	1	1	0	1	1	0	2	2	0	0	0	0	0	0	0	2	2	0	8	0.888889	1.16667	0	0	0	8	1	2	2	1	1	0	77.7778	1	1	1	1	19	2	183	10	7	4	7
11	1.57143	0.9759	30	67	67	0	1	1	0	2	2	0	0	0	0	0	0	0	0	0	0	1	1	0	9	1	1.5	0	0	0	9	1	3	0	2	0	0	77.7778	1	1	1	1	50	1	183	4	3	3	2
7	1	0	26	70	70	0	3	3	0	3	3	0	0	0	0	0	0	0	0	0	0	1	1	0	8	0.888889	1.36423	0	0	0	8	1	6	0	3	0	1	75	1	1	1	1	53	2	183	13	3	1	2
25	3.57143	1.90238	50	40	40	0	0	0	0	3	3	0	3	3	0	3	3	0	3	3	0	3	3	0	21	2.33333	1.32288	0	0	0	21	3	3	6	2	3	2	58.8235	3	1	1	1	23	2	183	13	4	7	3
12	1.71429	0.755929	29	36	36	0	0	0	0	2	2	0	0	0	0	0	0	0	0	0	0	2	2	0	6	0.666667	1	0	0	0	6	1	2	0	1	0	0	82.3529	1	1	1	1	19	1	183	3	6	4	5
47	5.875	2.10017	50	36	36	0	2	2	0	3	3	0	2	2	0	0	0	0	0	0	0	1	1	0	10	1.11111	1.16667	0	0	0	10	2	5	2	3	1	1	86.6667	0	1	1	1	19	2	183	13	4	7	6
47	6.71429	0.755929	57	39	39	0	0	0	0	0	0	0	0	0	0	2	2	0	0	0	0	0	0	0	0	0	0	0	0	0	0	0	0	2	0	1	0	94.6746	0	1	1	1	22	1	183	12	5	4	5
30	4.28571	2.28869	42	37	37	0	2	2	0	2	2	0	2	2	0	0	0	0	0	0	0	2	2	0	13	1.44444	1.33333	0	0	0	13	2	4	2	2	1	2	76.9231	1	1	1	1	20	1	10	1	6	4	4
37	5.28571	1.70434	50	25	25	0	0	0	0	0	0	0	0	0	0	1	1	0	0	0	0	1	1	0	3	0.333333	0.5	0	0	0	3	1	0	1	0	1	0	90.625	0	1	1	1	8	1	183	13	5	4	7
42	5.25	1.98206	26	34	34	0	1	1	0	2	2	0	0	0	0	0	0	0	0	0	0	1	1	0	15	1.66667	1.41421	0	0	0	15	2	3	0	2	0	1	81.25	1	1	1	1	17	2	183	13	5	4	7
28	4	1.52753	31	55	55	0	0	0	0	0	0	0	3	3	0	3	3	0	2	2	0	3	3	0	6	0.666667	1.32288	0	0	0	6	1	0	6	0	3	3	56	3	1	1	1	38	2	183	12	5	7	1
30	4.28571	0.755929	48	32	32	0	0	0	0	1	1	0	1	1	0	0	0	0	0	0	0	0	0	0	1	0.111111	0.333333	0	0	0	1	1	1	1	1	1	0	80	1	1	1	1	15	1	9	13	6	7	7
41	5.125	2.3566	41	30	30	0	0	0	0	1	1	0	2	2	0	1	1	0	0	0	0	2	2	0	12	1.33333	1.41421	0	0	0	12	2	1	3	1	2	1	75	1	1	1	1	13	2	183	11	7	7	1
33	4.125	1.55265	27	30	30	0	0	0	0	0	0	0	0	0	0	1	1	0	0	0	0	0	0	0	11	1.22222	1.30171	0	0	0	11	2	0	1	0	1	0	94.4444	0	1	1	1	13	2	185	5	5	3	7
45	6.42857	1.13389	56	33	33	0	0	0	0	0	0	0	0	0	0	0	0	0	0	0	0	0	0	0	0	0	0	0	0	0	0	0	0	0	0	0	0	94.4444	0	1	1	1	16	2	9	3	6	4	7
34	4.25	1.83225	50	19	19	0	3	3	0	3	3	0	3	3	0	2	2	0	0	0	0	2	2	0	12	1.33333	1.32288	0	0	0	12	2	6	5	3	3	0	70	2	1	1	1	2	2	183	13	4	7	8
40	5.71429	1.70434	43	31	31	0	0	0	0	1	1	0	3	3	0	0	0	0	0	0	0	1	1	0	3	0.333333	0.707107	0	0	0	3	1	1	3	1	2	0	94.4444	0	1	1	1	14	1	161	10	6	2	1
18	2.57143	1.71825	24	32	32	0	0	0	0	0	0	0	2	2	0	0	0	0	0	0	0	2	2	0	9	1	1.5	0	0	0	9	1	0	2	0	1	0	95.8904	0	1	1	1	15	1	61	12	6	4	3
41	5.85714	2.19306	49	38	38	0	1	1	0	2	2	0	3	3	0	2	2	0	0	0	0	2	2	0	11	1.22222	1.20185	0	0	0	11	2	3	5	2	3	0	87.5	0	1	1	1	21	2	185	10	7	4	7
31	4.42857	2.22539	44	31	31	0	1	1	0	2	2	0	2	2	0	1	1	0	0	0	0	2	2	0	12	1.33333	1.11803	0	0	0	12	2	3	3	2	2	1	75	1	1	1	1	14	2	9	10	6	3	1
13	1.85714	0.899735	38	31	31	0	2	2	0	3	3	0	3	3	0	3	3	0	0	0	0	3	3	0	5	0.555556	1.01379	0	0	0	5	1	5	6	3	3	0	94.6746	0	1	1	1	14	1	80	13	6	3	1
17	2.125	1.88509	50	24	24	0	1	1	0	2	2	0	1	1	0	1	1	0	0	0	0	1	1	0	6	0.666667	0.866025	0	0	0	6	1	3	2	2	1	0	83.3333	1	1	1	1	7	2	65	13	5	7	8
20	2.85714	1.86445	30	39	39	0	1	1	0	3	3	0	0	0	0	1	1	0	0	0	0	2	2	0	5	0.555556	1.13039	0	0	0	5	1	4	1	2	1	1	100	0	1	1	1	22	2	183	10	7	4	7
28	3.5	2	46	37	37	0	1	1	0	3	3	0	3	3	0	3	3	0	3	3	0	2	2	0	9	1	1.11803	0	0	0	9	1	4	6	2	3	1	100	0	1	1	1	20	2	183	12	5	5	2
33	4.71429	2.9277	50	50	50	0	1	1	0	2	2	0	0	0	0	0	0	0	0	0	0	1	1	0	5	0.555556	0.726483	0	0	0	5	1	3	0	2	0	1	81.25	1	1	1	1	33	1	183	12	5	4	7
37	5.28571	1.38013	52	39	39	0	1	1	0	1	1	0	2	2	0	2	2	0	0	0	0	1	1	0	5	0.555556	0.726483	0	0	0	5	1	2	4	1	2	1	86.6667	0	1	1	1	22	1	183	10	6	4	8
30	3.75	1.58114	23	32	32	0	0	0	0	0	0	0	2	2	0	0	0	0	0	0	0	1	1	0	4	0.444444	0.726483	0	0	0	4	1	0	2	0	1	0	94.4444	0	1	1	1	15	1	183	13	4	4	7
46	5.75	2.37547	49	30	30	0	2	2	0	2	2	0	2	2	0	1	1	0	0	0	0	1	1	0	7	0.777778	0.971825	0	0	0	7	1	4	3	2	2	0	88.2353	0	1	1	1	13	1	48	10	6	4	7
49	6.125	2.10017	59	28	28	0	2	2	0	2	2	0	2	2	0	0	0	0	0	0	0	2	2	0	8	0.888889	0.927961	0	0	0	8	1	4	2	2	1	0	77.7778	1	1	1	1	11	1	127	12	6	3	4
29	4.14286	1.86445	37	39	39	0	0	0	0	0	0	0	1	1	0	0	0	0	0	0	0	1	1	0	2	0.222222	0.440959	0	0	0	2	1	0	1	0	1	1	81.25	1	1	1	1	22	1	183	7	7	4	7
29	3.625	2.6152	37	34	34	0	1	1	0	2	2	0	1	1	0	0	0	0	0	0	0	2	2	0	8	0.888889	1.36423	0	0	0	8	1	3	1	2	1	1	92.8571	0	1	1	1	17	1	183	7	4	7	7
32	4.57143	2.22539	37	33	33	0	0	0	0	0	0	0	1	1	0	0	0	0	0	0	0	1	1	0	0	0	0	0	0	0	0	0	0	1	0	1	0	96.7742	0	1	1	1	16	2	65	13	5	4	6
7	1	0	57	44	44	0	1	1	0	1	1	0	0	0	0	0	0	0	0	0	0	1	1	0	4	0.444444	0.527046	0	0	0	4	1	2	0	1	0	0	93.75	0	1	1	1	27	1	67	13	5	4	3
8	1	0	41	62	62	0	0	0	0	2	2	0	1	1	0	1	1	0	3	3	0	2	2	0	9	1	1	0	0	0	9	1	2	2	1	1	3	50	3	1	1	1	45	1	183	13	4	1	6
22	3.14286	1.9518	37	39	39	0	0	0	0	2	2	0	2	2	0	1	1	0	0	0	0	1	1	0	11	1.22222	1.30171	0	0	0	11	2	2	3	1	2	1	85.7143	0	1	1	1	22	2	161	9	6	4	3
12	1.5	1.41421	21	37	37	0	1	1	0	1	1	0	2	2	0	1	1	0	1	1	0	1	1	0	7	0.777778	1.09291	0	0	0	7	1	2	3	1	2	0	89.4737	0	1	1	1	20	2	61	13	5	4	7
45	6.42857	1.13389	52	45	45	0	1	1	0	1	1	0	2	2	0	1	1	0	0	0	0	2	2	0	9	1	1.32288	0	0	0	9	1	2	3	1	2	1	90	0	1	1	1	28	1	185	12	5	4	7
8	1	0	38	44	44	0	1	1	0	0	0	0	3	3	0	0	0	0	0	0	0	1	1	0	8	0.888889	1.05409	0	0	0	8	1	1	3	1	2	0	87.5	0	1	1	1	27	2	183	11	6	4	5
45	6.42857	1.13389	40	33	33	0	0	0	0	2	2	0	2	2	0	0	0	0	0	0	0	1	1	0	7	0.777778	0.440959	0	0	0	7	1	2	2	1	1	0	94.4444	0	1	1	1	16	2	183	13	6	3	6
30	4.28571	1.60357	31	39	39	0	2	2	0	2	2	0	2	2	0	0	0	0	0	0	0	2	2	0	5	0.555556	0.726483	0	0	0	5	1	4	2	2	1	1	85.7143	0	1	1	1	22	2	48	10	6	3	5
11	1.57143	0.9759	39	59	59	0	2	2	0	2	2	0	0	0	0	0	0	0	0	0	0	1	1	0	0	0	0	0	0	0	0	0	4	0	2	0	0	88.8889	0	1	1	1	42	2	24	10	6	3	2
9	1.28571	0.755929	33	37	37	0	1	1	0	2	2	0	0	0	0	0	0	0	3	3	0	2	2	0	6	0.666667	1.11803	0	0	0	6	1	3	0	2	0	1	75	1	1	1	1	20	2	161	13	4	7	5
28	4	2.38048	47	26	26	0	1	1	0	2	2	0	0	0	0	0	0	0	0	0	0	1	1	0	1	0.111111	0.333333	0	0	0	1	1	3	0	2	0	0	88.8889	0	1	1	1	9	2	65	10	6	4	4
39	4.875	2.10017	32	27	27	0	2	2	0	3	3	0	3	3	0	1	1	0	0	0	0	1	1	0	6	0.666667	0.866025	0	0	0	6	1	5	4	3	2	0	83	1	1	1	1	10	2	183	9	5	4	4
19	2.71429	1.70434	37	31	31	0	0	0	0	0	0	0	1	1	0	1	1	0	0	0	0	1	1	0	4	0.444444	0.527046	0	0	0	4	1	0	2	0	1	0	100	0	1	1	1	14	2	183	9	6	4	4
20	2.5	1.30931	45	26	26	0	1	1	0	0	0	0	3	3	0	1	1	0	0	0	0	1	1	0	6	0.666667	0.707107	0	0	0	6	1	1	4	1	2	1	92.8571	0	1	1	1	9	2	65	13	4	7	1
12	1.5	0.92582	28	20	20	0	1	1	0	1	1	0	2	2	0	1	1	0	0	0	0	1	1	0	6	0.666667	1	0	0	0	6	1	2	3	1	2	0	94.1176	0	1	1	1	3	2	65	13	4	2	2
8	1	0	28	21	21	0	2	2	0	2	2	0	2	2	0	1	1	0	0	0	0	2	2	0	7	0.777778	0.971825	0	0	0	7	1	4	3	2	2	0	88.8889	0	1	1	1	4	2	65	11	4	7	2
10	1.42857	0.786796	22	40	40	0	1	1	0	2	2	0	1	1	0	0	0	0	0	0	0	2	2	0	13	1.44444	1.424	0	0	0	13	2	3	1	2	1	3	57.1429	3	1	1	1	23	1	161	2	7	4	3
9	1.28571	0.755929	45	43	43	0	0	0	0	1	1	0	0	0	0	0	0	0	0	0	0	1	1	0	3	0.333333	0.707107	0	0	0	3	1	1	0	1	0	0	97.9866	0	1	1	1	26	2	31	2	6	4	7
42	6	1.91485	37	34	34	0	3	3	0	3	3	0	3	3	0	2	2	0	0	0	0	2	2	0	7	0.777778	1.09291	0	0	0	7	1	6	5	3	3	1	85.7143	0	1	1	1	17	2	67	10	6	4	2
14	2	1.82574	55	27	27	0	0	0	0	1	1	0	0	0	0	0	0	0	1	1	0	1	1	0	7	0.777778	1.09291	0	0	0	7	1	1	0	1	0	0	83.3333	1	1	1	1	10	1	122	8	5	7	3
30	4.28571	1.25357	38	22	22	0	2	2	0	3	3	0	3	3	0	1	1	0	0	0	0	2	2	0	13	1.44444	1.01379	0	0	0	13	2	5	4	3	2	0	77.7778	1	1	1	1	5	2	65	11	5	2	1
39	5.57143	1.61835	44	26	26	0	1	1	0	1	1	0	2	2	0	0	0	0	0	0	0	1	1	0	10	1.11111	1.05409	0	0	0	10	2	2	2	1	1	0	87.9518	0	1	1	1	9	2	65	11	6	4	3
44	6.28571	1.1127	51	21	21	0	1	1	0	1	1	0	3	3	0	0	0	0	0	0	0	0	0	0	1	0.111111	0.333333	0	0	0	1	1	2	3	1	2	0	88.8889	0	1	1	1	4	2	65	11	4	7	2
43	6.14286	1.06904	43	67	67	0	0	0	0	1	1	0	0	0	0	0	0	0	0	0	0	1	1	0	4	0.444444	0.527046	0	0	0	4	1	1	0	1	0	0	93.75	0	1	1	1	50	2	31	10	7	4	8
44	6.28571	1.1127	50	37	37	0	0	0	0	2	2	0	1	1	0	1	1	0	0	0	0	1	1	0	5	0.555556	0.881917	0	0	0	5	1	2	2	1	1	0	87.5	0	1	1	1	20	2	183	11	6	3	4
14	2	1.52753	45	28	28	0	3	3	0	3	3	0	3	3	0	3	3	0	2	2	0	2	2	0	3	0.333333	0.5	0	0	0	3	1	6	6	3	3	0	80	1	1	1	1	11	2	183	13	5	7	6
43	6.14286	1.86445	50	68	68	0	0	0	0	0	0	0	0	0	0	0	0	0	0	0	0	0	0	0	0	0	0	0	0	0	0	0	0	0	0	0	0	96.9697	0	1	1	1	51	1	185	13	7	1	5
42	5.25	2.12132	48	29	29	0	1	1	0	1	1	0	3	3	0	1	1	0	2	2	0	0	0	0	10	1.11111	0.927961	0	0	0	10	2	2	4	1	2	0	90.9091	0	1	1	1	12	2	167	12	6	4	6
39	5.57143	1.81265	42	29	29	0	2	2	0	3	3	0	2	2	0	0	0	0	0	0	0	2	2	0	3	0.333333	0.707107	0	0	0	3	1	5	2	3	1	0	87.5	0	1	1	1	12	1	183	10	6	4	8
39	4.875	2.58775	59	48	48	0	3	3	0	3	3	0	3	3	0	1	1	0	0	0	0	2	2	0	13	1.44444	0.881917	0	0	0	13	2	6	4	3	2	1	65	2	1	1	1	31	2	183	12	7	4	7
43	6.14286	0.899735	36	57	57	0	1	1	0	1	1	0	3	3	0	0	0	0	0	0	0	1	1	0	8	0.888889	1.2693	0	0	0	8	1	2	3	1	2	1	83.3333	1	1	1	1	40	2	9	11	6	3	6
33	4.71429	1.1127	60	27	27	0	1	1	0	1	1	0	1	1	0	1	1	0	0	0	0	1	1	0	2	0.222222	0.440959	0	0	0	2	1	2	2	1	1	1	92.8571	0	1	1	1	10	1	183	11	6	3	2
39	5.57143	1.81265	53	34	34	0	2	2	0	2	2	0	2	2	0	1	1	0	0	0	0	2	2	0	3	0.333333	1	0	0	0	3	1	4	3	2	2	1	100	0	1	1	1	17	1	183	10	7	4	5
46	6.57143	1.13389	23	46	46	0	0	0	0	0	0	0	2	2	0	2	2	0	0	0	0	0	0	0	0	0	0	0	0	0	0	0	0	4	0	2	1	92.1429	0	1	1	1	29	1	60	10	6	4	4
31	4.42857	1.90238	58	49	49	0	0	0	0	0	0	0	1	1	0	0	0	0	0	0	0	2	2	0	9	1	1.22474	0	0	0	9	1	0	1	0	1	2	75.7143	1	1	1	1	32	1	161	10	6	4	5
45	5.625	2.19984	43	38	38	0	1	1	0	1	1	0	2	2	0	0	0	0	0	0	0	1	1	0	8	0.888889	1.05409	0	0	0	8	1	2	2	1	1	2	76.9231	1	1	1	1	21	1	183	10	7	4	7
14	2	1.29099	42	36	36	0	0	0	0	2	2	0	1	1	0	0	0	0	0	0	0	1	1	0	5	0.555556	1.13039	0	0	0	5	1	2	1	1	1	0	77.7778	1	1	1	1	19	1	183	10	5	4	5
30	4.28571	1.38013	24	32	32	0	2	2	0	2	2	0	2	2	0	0	0	0	1	1	0	2	2	0	5	0.555556	0.881917	0	0	0	5	1	4	2	2	1	0	73.6842	2	1	1	1	15	2	183	9	4	4	8
28	4	2.38048	33	36	36	0	3	3	0	3	3	0	3	3	0	2	2	0	0	0	0	2	2	0	8	0.888889	1.2693	0	0	0	8	1	6	5	3	3	0	84.2105		1	1	1	19	1	183	10	6	4	7
7	1	0	29	39	39	0	2	2	0	3	3	0	3	3	0	0	0	0	0	0	0	2	2	0	9	1	1.5	0	0	0	9	1	5	3	3	2	0	87.5	0	1	1	1	22	2	183	10	6	3	6
29	4.14286	1.06904	40	43	43	0	0	0	0	0	0	0	0	0	0	0	0	0	0	0	0	0	0	0	2	0.222222	0.440959	0	0	0	2	1	0	0	0	0	1	92.8571	0	1	1	1	26	2	183	10	5	3	5
34	4.25	2.12132	35	34	34	0	2	2	0	3	3	0	2	2	0	2	2	0	0	0	0	2	2	0	10	1.11111	1.36423	0	0	0	10	2	5	4	3	2	1	60	3	1	1	1	17	2	183	10	5	4	4
9	1.125	0.353553	21	24	24	0	1	1	0	1	1	0	3	3	0	1	1	0	2	2	0	2	2	0	9	1	1.22474	0	0	0	9	1	2	4	1	2	0	77.7778	1	1	1	1	7	2	183	10	5	4	3
46	5.75	2.18763	56	47	47	0	2	2	0	0	0	0	2	2	0	0	0	0	0	0	0	1	1	0	14	1.55556	1.01379	0	0	0	14	2	2	2	1	1	2	57.8947	3	1	1	1	30	2	183	10	7	3	8
12	1.5	0.92582	24	42	42	0	0	0	0	1	1	0	0	0	0	0	0	0	0	0	0	1	1	0	5	0.555556	0.881917	0	0	0	5	1	1	0	1	0	0	82.3529	1	1	1	1	25	1	183	10	4	4	6
22	3.14286	1.21499	34	31	31	0	3	3	0	3	3	0	1	1	0	1	1	0	0	0	0	2	2	0	5	0.555556	1.01379	0	0	0	5	1	6	2	3	1	1	78.75	1	1	1	1	14	2	65	10	6	4	2
47	6.71429	0.755929	50	36	36	0	0	0	0	0	0	0	3	3	0	3	3	0	0	0	0	2	2	0	6	0.666667	1.32288	0	0	0	6	1	0	6	0	3	1	89.6552	0	1	1	1	19	2	183	10	7	4	7
44	6.28571	1.88982	55	38	38	0	2	2	0	3	3	0	3	3	0	2	2	0	0	0	0	3	3	0	3	0.333333	1	0	0	0	3	1	5	5	3	3	3	50	3	1	1	1	21	1	183	10	6	4	8
18	2.57143	1.51186	18	58	58	0	1	1	0	3	3	0	2	2	0	0	0	0	0	0	0	2	2	0	3	0.333333	1	0	0	0	3	1	4	2	2	1	3	61.5385	3	1	1	1	41	2	183	8	6	4	7
26	3.71429	1.1127	44	56	56	0	1	1	0	2	2	0	2	2	0	0	0	0	0	0	0	1	1	0	9	1	1.22474	0	0	0	9	1	3	2	2	1	2	78.5714	1	1	1	1	39	1	183	10	6	4	7
28	4	2.38048	41	28	28	0	2	2	0	2	2	0	3	3	0	1	1	0	1	1	0	2	2	0	5	0.555556	0.726483	0	0	0	5	1	4	4	2	2	1	82.7586	1	1	1	1	11	2	183	9	5	4	4
29	3.625	1.92261	35	25	25	0	2	2	0	3	3	0	1	1	0	0	0	0	0	0	0	2	2	0	7	0.777778	1.09291	0	0	0	7	1	5	1	3	1	1	75	1	1	1	1	8	2	183	10	5	4	3
13	1.85714	1.57359	35	32	32	0	3	3	0	3	3	0	2	2	0	1	1	0	0	0	0	2	2	0	14	1.55556	1.33333	0	0	0	14	2	6	3	3	2	2	59.1716	3	1	1	1	15	2	183	13	5	4	6
31	4.42857	0.9759	35	44	44	0	0	0	0	0	0	0	3	3	0	1	1	0	0	0	0	1	1	0	5	0.555556	1.01379	0	0	0	5	1	0	4	0	2	1	92.8571	0	1	1	1	27	2	183	10	7	4	6
16	2	1.41421	46	24	24	0	3	3	0	3	3	0	2	2	0	2	2	0	0	0	0	3	3	0	10	1.11111	0.927961	0	0	0	10	2	6	4	3	2	1	75	1	1	1	1	7	1	183	13	6	7	1
35	5	1.73205	34	30	30	0	2	2	0	1	1	0	1	1	0	1	1	0	0	0	0	1	1	0	2	0.222222	0.440959	0	0	0	2	1	3	2	2	1	0	80	1	1	1	1	13	1	183	12	7	4	4
31	4.42857	1.90238	15	35	35	0	1	1	0	2	2	0	2	2	0	1	1	0	0	0	0	2	2	0	7	0.777778	1.09291	0	0	0	7	1	3	3	2	2	0	82.3529	1	1	1	1	18	2	183	10	5	3	7
9	1.125	0.353553	38	31	31	0	2	2	0	3	3	0	3	3	0	0	0	0	0	0	0	2	2	0	11	1.22222	1.30171	0	0	0	11	2	5	3	3	2	1	68.5714	2	1	1	1	14	2	183	10	7	4	4
36	5.14286	1.34519	41	27	27	0	0	0	0	1	1	0	2	2	0	0	0	0	0	0	0	1	1	0	1	0.111111	0.333333	0	0	0	1	1	1	2	1	1	0	82.3529	1	1	1	1	10	1	183	10	7	4	7
18	2.57143	1.27242	49	22	22	0	0	0	0	1	1	0	2	2	0	2	2	0	0	0	0	1	1	0	5	0.555556	1.01379	0	0	0	5	1	1	4	1	2	0	90.625	0	1	1	1	5	2	183	10	5	4	3
34	4.85714	1.67616	41	24	24	0	0	0	0	1	1	0	3	3	0	0	0	0	1	1	0	0	0	0	0	0	0	0	0	0	0	0	1	3	1	2	0	92.2222	0	1	1	1	7	2	183	10	6	3	2
40	5.71429	0.755929	62	33	33	0	0	0	0	0	0	0	1	1	0	0	0	0	0	0	0	1	1	0	5	0.555556	0.726483	0	0	0	5	1	0	1	0	1	0	100	0	1	1	1	16	1	160	12	6	4	5
18	2.57143	1.90238	9	32	32	0	0	0	0	0	0	0	1	1	0	3	3	0	0	0	0	1	1	0	14	1.55556	1.424	0	0	0	14	2	0	4	0	2	1	88.3562	0	1	1	1	15	2	156	10	6	4	1
35	5	1.63299	33	62	62	0	0	0	0	0	0	0	0	0	0	0	0	0	0	0	0	0	0	0	3	0.333333	1	0	0	0	3	1	0	0	0	0	0	100	0	1	1	1	45	1	183	10	7	4	7
40	5.71429	1.49603	40	27	27	0	1	1	0	1	1	0	1	1	0	2	2	0	0	0	0	2	2	0	9	1	0.707107	0	0	0	9	1	2	3	1	2	2	95.2381	0	1	1	1	10	2	84	11	6	6	8
38	5.42857	1.98806	45	48	48	0	1	1	0	1	1	0	1	1	0	1	1	0	0	0	0	1	1	0	6	0.666667	0.5	0	0	0	6	1	2	2	1	1	0	77.7778	1	1	1	1	31	1	183	11	5	2	8
8	1.14286	0.377964	38	66	66	0	1	1	0	1	1	0	1	1	0	0	0	0	0	0	0	1	1	0	10	1.11111	1.2693	0	0	0	10	2	2	1	1	1	0	100	0	1	1	1	49	1	183	11	7	1	4
30	3.75	1.38873	41	52	52	0	1	1	0	2	2	0	0	0	0	0	0	0	0	0	0	1	1	0	7	0.777778	1.20185	0	0	0	7	1	3	0	2	0	0	87.9518	0	1	1	1	35	2	183	10	4	4	8
24	3.42857	1.71825	21	46	46	0	0	0	0	0	0	0	0	0	0	0	0	0	0	0	0	1	1	0	3	0.333333	0.707107	0	0	0	3	1	0	0	0	0	1	93.1034	0	1	1	1	29	2	183	8	5	4	4
22	2.75	1.66905	33	44	44	0	0	0	0	0	0	0	2	2	0	0	0	0	0	0	0	1	1	0	9	1	1.32288	0	0	0	9	1	0	2	0	1	0	93.75	0	1	1	1	27	2	183	11	7	4	5
35	4.375	2.97309	33	43	43	0	1	1	0	2	2	0	2	2	0	0	0	0	0	0	0	2	2	0	9	1	1.22474	0	0	0	9	1	3	2	2	1	0	82.3529	1	1	1	1	26	1	183	13	6	2	4
31	4.42857	1.39728	36	22	22	0	1	1	0	2	2	0	3	3	0	2	2	0	0	0	0	1	1	0	13	1.44444	1.13039	0	0	0	13	2	3	5	2	3	0	94.4444	0	1	1	1	5	2	183	10	5	4	5
33	4.71429	1.97605	11	39	39	0	1	1	0	2	2	0	0	0	0	0	0	0	0	0	0	2	2	0	11	1.22222	1.20185	0	0	0	11	2	3	0	2	0	0	87.5	0	1	1	1	22	2	183	10	5	4	6
7	1	0	28	55	55	0	1	1	0	1	1	0	0	0	0	2	2	0	0	0	0	1	1	0	5	0.555556	1.13039	0	0	0	5	1	2	2	1	1	0	93.3333	0	1	1	1	38	2	183	10	5	4	5
27	3.85714	1.9518	23	40	40	0	1	1	0	2	2	0	2	2	0	2	2	0	0	0	0	2	2	0	5	0.555556	1.01379	0	0	0	5	1	3	4	2	2	1	85.7143	0	1	1	1	23	2	183	10	5	4	4
8	1	0	27	22	22	0	0	0	0	1	1	0	2	2	0	0	0	0	0	0	0	1	1	0	5	0.555556	0.726483	0	0	0	5	1	1	2	1	1	0	97.2222	0	1	1	1	5	2	183	9	5	4	3
33	4.125	1.95941	26	71	71	0	3	3	0	3	3	0	1	1	0	1	1	0	0	0	0	3	3	0	13	1.44444	1.33333	0	0	0	13	2	6	2	3	1	3	62.0155	3	1	1	1	54	2	183	10	7	3	5
13	1.85714	0.899735	25	62	62	0	0	0	0	1	1	0	1	1	0	0	0	0	0	0	0	0	0	0	9	1	1.5	0	0	0	9	1	1	1	1	1	0	88.7097	0	1	1	1	45	1	183	11	5	3	6
7	1	0	25	45	45	0	0	0	0	0	0	0	2	2	0	0	0	0	0	0	0	1	1	0	8	0.888889	1.2693	0	0	0	8	1	0	2	0	1	1	75	1	1	1	1	28	2	183	9	4	4	8
7	1	0	24	30	30	0	2	2	0	3	3	0	2	2	0	1	1	0	0	0	0	2	2	0	5	0.555556	1.01379	0	0	0	5	1	5	3	3	2	2	71.4286	2	1	1	1	13	2	183	10	7	4	4
25	3.57143	1.81265	16	34	34	0	0	0	0	0	0	0	1	1	0	0	0	0	0	0	0	0	0	0	2	0.222222	0.440959	0	0	0	2	1	0	1	0	1	0	94.6746	0	1	1	1	17	2	65	11	6	4	8
16	2.28571	1.38013	34	31	31	0	0	0	0	0	0	0	0	0	0	0	0	0	0	0	0	1	1	0	2	0.222222	0.440959	0	0	0	2	1	0	0	0	0	0	87.5	0	1	1	1	14	2	183	12	5	4	5
29	4.14286	1.57359	43	29	29	0	0	0	0	0	0	0	1	1	0	1	1	0	3	3	0	0	0	0	0	0	0	0	0	0	0	0	0	2	0	1	0	94.5	0	1	1	1	12	1	9	11	4	6	8
27	3.375	1.30247	46	54	54	0	0	0	0	0	0	0	0	0	0	0	0	0	0	0	0	0	0	0	7	0.777778	1.09291	0	0	0	7	1	0	0	0	0	1	75	1	1	1	1	37	2	183	10	4	4	8
35	5	1.1547	40	19	19	0	1	1	0	3	3	0	3	3	0	0	0	0	0	0	0	2	2	0	10	1.11111	1.2693	0	0	0	10	2	4	3	2	2	0	90	0	1	1	1	2	1	183	13	4	3	1
42	5.25	2.18763	40	25	25	0	0	0	0	0	0	0	0	0	0	0	0	0	0	0	0	0	0	0	5	0.555556	0.881917	0	0	0	5	1	0	0	0	0	0	80	1	1	1	1	8	1	183	10	5	7	8
40	5.71429	1.60357	34	28	28	0	0	0	0	1	1	0	1	1	0	0	0	0	0	0	0	0	0	0	2	0.222222	0.440959	0	0	0	2	1	1	1	1	1	0	94.1176	0	1	1	1	11	2	183	10	7	4	7
31	4.42857	2.1492	42	46	46	0	1	1	0	2	2	0	2	2	0	0	0	0	0	0	0	1	1	0	2	0.222222	0.666667	0	0	0	2	1	3	2	2	1	1	90	0	1	1	1	29	1	183	10	5	4	7
10	1.42857	0.534522	13	25	25	0	0	0	0	1	1	0	1	1	0	0	0	0	0	0	0	1	1	0	2	0.222222	0.440959	0	0	0	2	1	1	1	1	1	0	94.1176	0	1	1	1	8	2	183	13	5	4	8
33	4.125	2.23207	9	20	20	0	0	0	0	0	0	0	1	1	0	2	2	0	0	0	0	1	1	0	4	0.444444	0.726483	0	0	0	4	1	0	3	0	2	0	93.75	0	1	1	1	3	2	183	13	4	6	3
28	4	2.16025	49	20	20	0	1	1	0	1	1	0	0	0	0	0	0	0	0	0	0	1	1	0	6	0.666667	0.707107	0	0	0	6	1	2	0	1	0	0	94.4444	0	1	1	1	3	2	183	13	4	7	8
46	6.57143	0.534522	50	23	23	0	1	1	0	2	2	0	3	3	0	3	3	0	0	0	0	3	3	0	13	1.44444	1.33333	0	0	0	13	2	3	6	2	3	1	75	1	1	1	1	6	2	183	10	5	2	1
21	2.625	1.76777	32	25	25	0	1	1	0	1	1	0	3	3	0	2	2	0	0	0	0	2	2	0	7	0.777778	0.833333	0	0	0	7	1	2	5	1	3	1	75	1	1	1	1	8	2	183	10	6	4	4
34	4.25	1.90863	51	25	25	0	1	1	0	1	1	0	3	3	0	0	0	0	0	0	0	1	1	0	4	0.444444	0.881917	0	0	0	4	1	2	3	1	2	0	100	0	1	1	1	8	1	183	10	6	7	1
24	3.42857	0.9759	24	56	56	0	0	0	0	1	1	0	1	1	0	1	1	0	0	0	0	2	2	0	6	0.666667	1.11803	0	0	0	6	1	1	2	1	1	2	66.6667	2	1	1	1	39	2	183	13	5	4	2
33	4.125	1.72689	48	28	28	0	0	0	0	0	0	0	2	2	0	1	1	0	0	0	0	1	1	0	5	0.555556	1.13039	0	0	0	5	1	0	3	0	2	0	81.1111	1	1	1	1	11	2	183	9	5	4	3
42	5.25	2.12132	43	24	24	0	3	3	0	3	3	0	3	3	0	1	1	0	0	0	0	2	2	0	9	1	1.11803	0	0	0	9	1	6	4	3	2	0	70	2	1	1	1	7	2	183	10	5	4	3
8	1	0	38	41	41	0	1	1	0	2	2	0	3	3	0	0	0	0	0	0	0	3	3	0	12	1.33333	1.41421	0	0	0	12	2	3	3	2	2	2	67.7419	2	1	1	1	24	1	183	10	5	4	5
11	1.57143	0.9759	30	54	54	0	0	0	0	1	1	0	3	3	0	1	1	0	0	0	0	1	1	0	2	0.222222	0.440959	0	0	0	2	1	1	4	1	2	1	93.1034	0	1	1	1	37	2	183	10	4	4	8
35	4.375	1.99553	32	29	29	0	2	2	0	3	3	0	2	2	0	0	0	0	0	0	0	2	2	0	10	1.11111	1.2693	0	0	0	10	2	5	2	3	1	1	85.7143	0	1	1	1	12	2	183	13	5	4	4
11	1.375	1.06066	30	31	31	0	1	1	0	2	2	0	2	2	0	0	0	0	0	0	0	2	2	0	8	0.888889	1.16667	0	0	0	8	1	3	2	2	1	1	75	1	1	1	1	14	2	183	10	4	3	3
30	4.28571	1.60357	38	36	36	0	1	1	0	2	2	0	3	3	0	3	3	0	0	0	0	3	3	0	8	0.888889	1.2693	0	0	0	8	1	3	6	2	3	2	76.9231	1	1	1	1	19	1	183	10	6	4	7
7	1	0	33	23	23	0	3	3	0	3	3	0	3	3	0	2	2	0	0	0	0	2	2	0	9	1	1.22474	0	0	0	9	1	6	5	3	3	0	100	0	1	1	1	6	2	183	13	6	4	3
9	1.28571	0.755929	16	34	34	0	0	0	0	0	0	0	2	2	0	1	1	0	0	0	0	1	1	0	15	1.66667	1.11803	0	0	0	15	2	0	3	0	2	1	80.5369	1	1	1	1	17	2	183	10	6	3	4
31	4.42857	1.71825	37	28	28	0	0	0	0	1	1	0	0	0	0	0	0	0	0	0	0	0	0	0	6	0.666667	0.707107	0	0	0	6	1	1	0	1	0	0	94.1176	0	1	1	1	11	1	183	11	5	4	5
44	5.5	2	40	39	39	0	2	2	0	2	2	0	2	2	0	1	1	0	0	0	0	0	0	0	11	1.22222	0.971825	0	0	0	11	2	4	3	2	2	0	87.5	0	1	1	1	22	2	183	10	7	3	4
43	6.14286	1.46385	38	29	29	0	0	0	0	2	2	0	1	1	0	1	1	0	0	0	0	1	1	0	16	1.77778	1.30171	0	0	0	16	2	2	2	1	1	0	87.5	0	1	1	1	12	2	183	10	6	3	3
25	3.57143	1.61835	37	25	25	0	2	2	0	2	2	0	3	3	0	0	0	0	0	0	0	2	2	0	5	0.555556	1.01379	0	0	0	5	1	4	3	2	2	1	80	1	1	1	1	8	1	183	10	5	4	8
8	1	0	37	28	28	0	1	1	0	1	1	0	3	3	0	0	0	0	0	0	0	1	1	0	6	0.666667	0.866025	0	0	0	6	1	2	3	1	2	0	94.1176	0	1	1	1	11	1	183	10	5	4	7
30	4.28571	1.60357	33	39	39	0	1	1	0	2	2	0	3	3	0	0	0	0	0	0	0	2	2	0	2	0.222222	0.666667	0	0	0	2	1	3	3	2	2	1	89.6552	0	1	1	1	22	1	183	9	7	4	6
12	1.71429	1.25357	42	23	23	0	2	2	0	1	1	0	1	1	0	2	2	0	0	0	0	1	1	0	5	0.555556	0.726483	0	0	0	5	1	3	3	2	2	1	75	1	1	1	1	6	2	78	11	6	4	3
48	6.85714	0.377964	38	53	53	0	0	0	0	1	1	0	1	1	0	0	0	0	0	0	0	2	2	0	7	0.777778	1.09291	0	0	0	7	1	1	1	1	1	1	80	1	1	1	1	36	2	183	10	5	4	8
30	3.75	1.38873	40	24	24	0	0	0	0	0	0	0	2	2	0	0	0	0	0	0	0	1	1	0	3	0.333333	0.707107	0	0	0	3	1	0	2	0	1	0	100	0	1	1	1	7	2	183	10	4	4	5
43	5.375	2.38672	43	20	20	0	2	2	0	2	2	0	1	1	0	3	3	0	0	0	0	3	3	0	8	0.888889	1.36423	0	0	0	8	1	4	4	2	2	1	75	1	1	1	1	3	2	183	13	4	3	1
24	3.42857	1.81265	41	38	38	0	3	3	0	3	3	0	1	1	0	0	0	0	0	0	0	1	1	0	11	1.22222	1.20185	0	0	0	11	2	6	1	3	1	1	85.7143	0	1	1	1	21	2	183	9	4	4	5
32	4.57143	1.61835	49	26	26	0	0	0	0	1	1	0	3	3	0	1	1	0	0	0	0	2	2	0	11	1.22222	1.30171	0	0	0	11	2	1	4	1	2	1	63.1579	3	1	1	1	9	2	183	13	6	7	3
12	1.5	0.92582	35	42	42	0	0	0	0	0	0	0	0	0	0	0	0	0	0	0	0	1	1	0	5	0.555556	0.881917	0	0	0	5	1	0	0	0	0	0	94.4444	0	1	1	1	25	2	183	2	7	4	7
11	1.57143	0.9759	17	41	41	0	0	0	0	0	0	0	0	0	0	0	0	0	0	0	0	1	1	0	3	0.333333	0.5	0	0	0	3	1	0	0	0	0	0	91.25	0	1	1	1	24	1	183	10	5	4	3
28	4	1.63299	33	23	23	0	0	0	0	0	0	0	2	2	0	0	0	0	0	0	0	0	0	0	1	0.111111	0.333333	0	0	0	1	1	0	2	0	1	0	94.1176	0	1	1	1	6	2	183	13	5	4	3
33	4.125	1.88509	16	28	28	0	1	1	0	2	2	0	1	1	0	0	0	0	0	0	0	1	1	0	2	0.222222	0.666667	0	0	0	2	1	3	1	2	1	0	83.3333	1	1	1	1	11	2	183	13	5	6	2
42	6	1.52753	43	23	23	0	2	2	0	1	1	0	1	1	0	0	0	0	0	0	0	1	1	0	6	0.666667	0.707107	0	0	0	6	1	3	1	2	1	0	87.8788	0	1	1	1	6	2	183	13	6	4	3
26	3.71429	2.28869	21	26	26	0	1	1	0	0	0	0	0	0	0	0	0	0	0	0	0	1	1	0	4	0.444444	0.726483	0	0	0	4	1	1	0	1	0	0	88.8889	0	1	1	1	9	2	183	10	7	4	7
29	3.625	1.84681	25	20	20	0	2	2	0	2	2	0	2	2	0	2	2	0	0	0	0	0	0	0	2	0.222222	0.666667	0	0	0	2	1	4	4	2	2	0	90	0	1	1	1	3	2	183	13	4	3	1
10	1.42857	0.786796	32	25	25	0	0	0	0	0	0	0	1	1	0	1	1	0	0	0	0	1	1	0	15	1.66667	1.11803	0	0	0	15	2	0	2	0	1	0	125	0	1	1	1	8	2	150	11	5	4	5
24	3	2.32993	45	28	28	0	2	2	0	3	3	0	3	3	0	0	0	0	0	0	0	1	1	0	7	0.777778	1.20185	0	0	0	7	1	5	3	3	2	0	87.5	0	1	1	1	11	2	183	12	6	4	3
32	4.57143	2.37045	61	23	23	0	1	1	0	1	1	0	3	3	0	2	2	0	0	0	0	2	2	0	5	0.555556	0.726483	0	0	0	5	1	2	5	1	3	1	68.4211	2	1	1	1	6	1	183	10	5	4	2
23	2.875	1.45774	46	25	25	0	2	2	0	2	2	0	1	1	0	0	0	0	0	0	0	1	1	0	5	0.555556	0.881917	0	0	0	5	1	4	1	2	1	1	86.6667	0	1	1	1	8	2	183	10	6	4	2
29	3.625	1.68502	44	35	35	0	3	3	0	3	3	0	2	2	0	0	0	0	0	0	0	3	3	0	7	0.777778	1.20185	0	0	0	7	1	6	2	3	1	3	59.2593	3	1	1	1	18	1	183	10	6	4	3
8	1	0	33	24	24	0	0	0	0	1	1	0	1	1	0	0	0	0	0	0	0	1	1	0	4	0.444444	0.726483	0	0	0	4	1	1	1	1	1	0	100	0	1	1	1	7	1	183	3	4	2	1
33	4.71429	1.88982	37	30	30	0	1	1	0	1	1	0	1	1	0	1	1	0	0	0	0	2	2	0	3	0.333333	0.707107	0	0	0	3	1	2	2	1	1	1	86.6667	0	1	1	1	13	2	48	11	5	6	1
35	4.375	1.99553	42	48	48	0	0	0	0	1	1	0	1	1	0	0	0	0	0	0	0	1	1	0	6	0.666667	1	0	0	0	6	1	1	1	1	1	0	84.8485		1	1	1	31	1	183	10	6	4	8
7	1	0	34	26	26	0	2	2	0	3	3	0	3	3	0	0	0	0	0	0	0	2	2	0	4	0.444444	0.527046	0	0	0	4	1	5	3	3	2	1	87.0968	0	1	1	1	9	1	183	13	7	4	7
23	2.875	1.72689	37	23	23	0	1	1	0	1	1	0	2	2	0	0	0	0	0	0	0	1	1	0	2	0.222222	0.666667	0	0	0	2	1	2	2	1	1	0	89.4737	0	1	1	1	6	1	183	10	5	4	3
16	2.28571	1.49603	30	29	29	0	1	1	0	1	1	0	2	2	0	2	2	0	0	0	0	1	1	0	4	0.444444	0.527046	0	0	0	4	1	2	4	1	2	0	93.3333	0	1	1	1	12	2	183	10	7	4	6
11	1.57143	1.51186	37	55	55	0	1	1	0	0	0	0	2	2	0	0	0	0	3	3	0	1	1	0	2	0.222222	0.440959	0	0	0	2	1	1	2	1	1	0	94.1176	0	1	1	1	38	2	183	10	4	4	3
28	3.5	2.13809	43	20	20	0	0	0	0	1	1	0	1	1	0	1	1	0	0	0	0	2	2	0	6	0.666667	0.866025	0	0	0	6	1	1	2	1	1	0	90	0	1	1	1	3	1	75	10	4	2	1
24	3.42857	1.27242	12	20	20	0	1	1	0	1	1	0	2	2	0	0	0	0	0	0	0	0	0	0	3	0.333333	0.5	0	0	0	3	1	2	2	1	1	0	94.4444	0	1	1	1	3	2	183	13	4	2	1
43	6.14286	1.86445	50	31	31	0	1	1	0	0	0	0	2	2	0	0	0	0	0	0	0	1	1	0	4	0.444444	0.726483	0	0	0	4	1	1	2	1	1	0	87.5	0	1	1	1	14	2	61	10	6	7	7
34	4.85714	1.67616	50	26	26	0	1	1	0	1	1	0	0	0	0	0	0	0	0	0	0	0	0	0	3	0.333333	0.707107	0	0	0	3	1	2	0	1	0	0	90.3226	0	1	1	1	9	2	183	8	5	4	5
35	5	1.73205	25	25	25	0	1	1	0	1	1	0	3	3	0	1	1	0	0	0	0	1	1	0	7	0.777778	0.833333	0	0	0	7	1	2	4	1	2	0	94.1176	0	1	1	1	8	2	183	10	6	4	5
16	2.28571	1.70434	44	26	26	0	0	0	0	0	0	0	2	2	0	0	0	0	0	0	0	1	1	0	0	0	0	0	0	0	0	0	0	2	0	1	0	88.2353	0	1	1	1	9	1	183	10	7	4	5
7	1	0	25	32	32	0	0	0	0	1	1	0	2	2	0	1	1	0	0	0	0	1	1	0	7	0.777778	1.09291	0	0	0	7	1	1	3	1	2	0	80	1	1	1	1	15	2	183	10	5	4	3
22	3.14286	1.86445	32	33	33	0	3	3	0	3	3	0	3	3	0	0	0	0	0	0	0	2	2	0	9	1	1.11803	0	0	0	9	1	6	3	3	2	1	66.6667	2	1	1	1	16	2	183	12	5	6	5
31	4.42857	1.39728	34	20	20	0	1	1	0	2	2	0	0	0	0	0	0	0	0	0	0	1	1	0	4	0.444444	0.726483	0	0	0	4	1	3	0	2	0	0	93.75	0	1	1	1	3	2	183	10	4	3	1
41	5.85714	1.06904	42	22	22	0	0	0	0	0	0	0	0	0	0	1	1	0	0	0	0	1	1	0	2	0.222222	0.440959	0	0	0	2	1	0	1	0	1	0	84.2105		1	1	1	5	1	183	2	5	4	3
45	5.625	1.99553	34	30	30	0	1	1	0	2	2	0	3	3	0	1	1	0	0	0	0	2	2	0	13	1.44444	1.23603	0	0	0	13	2	3	4	2	2	0	77.7778	1	1	1	1	13	2	183	13	5	4	3
32	4.57143	1.90238	30	32	32	0	2	2	0	3	3	0	2	2	0	0	0	0	0	0	0	2	2	0	5	0.555556	1.13039	0	0	0	5	1	5	2	3	1	1	80	1	1	1	1	15	2	183	10	7	4	3
7	1	0	20	50	50	0	2	2	0	3	3	0	1	1	0	1	1	0	0	0	0	2	2	0	7	0.777778	1.09291	0	0	0	7	1	5	2	3	1	1	66.6667	2	1	1	1	33	1	183	10	7	4	7
9	1.125	0.353553	41	21	21	0	1	1	0	1	1	0	3	3	0	1	1	0	2	2	0	2	2	0	12	1.33333	1.11803	0	0	0	12	2	2	4	1	2	0	80	1	1	1	1	4	2	183	10	4	4	3
28	4	1	32	25	25	0	1	1	0	2	2	0	2	2	0	1	1	0	0	0	0	1	1	0	4	0.444444	0.726483	0	0	0	4	1	3	3	2	2	0	88.2353	0	1	1	1	8	2	183	10	6	4	3
38	5.42857	1.81265	46	22	22	0	1	1	0	0	0	0	0	0	0	1	1	0	0	0	0	0	0	0	3	0.333333	0.5	0	0	0	3	1	1	1	1	1	0	88.2353	0	1	1	1	5	2	183	13	5	6	6
31	4.42857	1.98806	45	42	42	0	1	1	0	1	1	0	1	1	0	1	1	0	0	0	0	1	1	0	5	0.555556	0.881917	0	0	0	5	1	2	2	1	1	0	82.3529	1	1	1	1	25	2	183	10	7	4	8
9	1.28571	0.48795	27	27	27	0	1	1	0	3	3	0	1	1	0	0	0	0	1	1	0	2	2	0	5	0.555556	1.01379	0	0	0	5	1	4	1	2	1	0	73.6842	2	1	1	1	10	2	183	13	6	4	3
33	4.71429	2.28869	36	20	20	0	1	1	0	2	2	0	0	0	0	1	1	0	0	0	0	1	1	0	4	0.444444	1.01379	0	0	0	4	1	3	1	2	1	1	92.8571	0	1	1	1	3	2	183	13	4	7	1
20	2.85714	2.85357	22	33	33	0	1	1	0	1	1	0	1	1	0	1	1	0	0	0	0	1	1	0	4	0.444444	0.527046	0	0	0	4	1	2	2	1	1	0	87.5	0	1	1	1	16	2	79	9	5	4	2
31	4.42857	0.9759	43	30	30	0	1	1	0	2	2	0	3	3	0	1	1	0	0	0	0	3	3	0	16	1.77778	0.666667	0	0	0	16	2	3	4	2	2	0	58.3333	3	1	1	1	13	1	183	2	6	4	2
32	4.57143	1.27242	16	27	27	0	0	0	0	1	1	0	1	1	0	0	0	0	0	0	0	0	0	0	4	0.444444	0.527046	0	0	0	4	1	1	1	1	1	0	91.6667	0	1	1	1	10	2	183	10	6	4	8
9	1.125	0.353553	31	45	45	0	0	0	0	1	1	0	2	2	0	0	0	0	0	0	0	2	2	0	6	0.666667	1.11803	0	0	0	6	1	1	2	1	1	2	75.8621	1	1	1	1	28	2	183	10	4	4	8
13	1.85714	1.86445	36	26	26	0	0	0	0	1	1	0	0	0	0	0	0	0	0	0	0	1	1	0	1	0.111111	0.333333	0	0	0	1	1	1	0	1	0	0	93.75	0	1	1	1	9	2	183	10	4	4	6
9	1.28571	0.48795	47	22	22	0	3	3	0	3	3	0	1	1	0	0	0	0	0	0	0	2	2	0	6	0.666667	1.11803	0	0	0	6	1	6	1	3	1	3	64.2857	3	1	1	1	5	1	183	10	6	4	8
11	1.375	1.06066	33	58	58	0	0	0	0	0	0	0	2	2	0	2	2	0	0	0	0	2	2	0	11	1.22222	1.48137	0	0	0	11	2	0	4	0	2	2	82.1429	1	1	1	1	41	1	183	10	6	4	6
25	3.125	2.10017	21	23	23	0	2	2	0	2	2	0	1	1	0	0	0	0	0	0	0	1	1	0	10	1.11111	1.2693	0	0	0	10	2	4	1	2	1	1	85.7143	0	1	1	1	6	2	183	11	5	7	2
29	4.14286	1.86445	21	30	30	0	1	1	0	0	0	0	2	2	0	0	0	0	0	0	0	0	0	0	5	0.555556	1.13039	0	0	0	5	1	1	2	1	1	0	85.7143	0	1	1	1	13	2	183	10	4	4	5
40	5.71429	1.70434	36	21	21	0	2	2	0	2	2	0	2	2	0	0	0	0	0	0	0	1	1	0	2	0.222222	0.440959	0	0	0	2	1	4	2	2	1	0	75	1	1	1	1	4	2	183	13	4	7	1
12	1.71429	1.25357	32	26	26	0	1	1	0	1	1	0	3	3	0	1	1	0	0	0	0	1	1	0	4	0.444444	0.726483	0	0	0	4	1	2	4	1	2	0	88.8889	0	1	1	1	9	1	183	10	7	8	8
31	3.875	1.55265	31	54	54	0	2	2	0	2	2	0	2	2	0	2	2	0	0	0	0	1	1	0	7	0.777778	0.971825	0	0	0	7	1	4	4	2	2	2	78.5714	1	1	1	1	37	2	183	10	6	3	4
42	5.25	1.90863	52	25	25	0	1	1	0	3	3	0	2	2	0	0	0	0	0	0	0	1	1	0	5	0.555556	0.881917	0	0	0	5	1	4	2	2	1	0	100	0	1	1	1	8	2	183	11	6	3	5
37	5.28571	1.38013	40	30	30	0	1	1	0	0	0	0	1	1	0	1	1	0	0	0	0	1	1	0	8	0.888889	0.927961	0	0	0	8	1	1	2	1	1	0	78.9474	1	1	1	1	13	2	183	13	4	7	4
14	2	1.41421	24	21	21	0	1	1	0	2	2	0	2	2	0	0	0	0	0	0	0	1	1	0	11	1.22222	0.971825	0	0	0	11	2	3	2	2	1	0	85.7143	0	1	1	1	4	2	183	13	4	7	2
15	2.14286	2.0354	39	21	21	0	0	0	0	0	0	0	2	2	0	0	0	0	0	0	0	1	1	0	3	0.333333	0.5	0	0	0	3	1	0	2	0	1	0	83.3333	1	1	1	1	4	2	183	10	4	3	1
26	3.71429	1.79947	36	19	19	0	1	1	0	2	2	0	1	1	0	0	0	0	0	0	0	2	2	0	3	0.333333	0.5	0	0	0	3	1	3	1	2	1	0	77.7778	1	1	1	1	2	2	183	10	4	2	2
32	4.57143	2.50713	20	44	44	0	2	2	0	3	3	0	3	3	0	2	2	0	2	2	0	2	2	0	2	0.222222	0.666667	0	0	0	2	1	5	5	3	3	2	79.3651	1	1	1	1	27	2	183	10	5	3	8
7	1	0	21	38	38	0	2	2	0	3	3	0	2	2	0	0	0	0	3	3	0	2	2	0	10	1.11111	1.45297	0	0	0	10	2	5	2	3	1	1	66.6667	2	1	1	1	21	2	183	9	4	4	7
28	4	1.29099	35	25	25	0	1	1	0	1	1	0	2	2	0	0	0	0	0	0	0	1	1	0	2	0.222222	0.440959	0	0	0	2	1	2	2	1	1	0	93.9597	0	1	1	1	8	2	183	10	6	6	1
34	4.85714	1.67616	28	23	23	0	1	1	0	1	1	0	2	2	0	0	0	0	0	0	0	1	1	0	3	0.333333	0.5	0	0	0	3	1	2	2	1	1	0	100	0	1	1	1	6	2	183	13	6	4	3
16	2.28571	2.36039	25	43	43	0	2	2	0	2	2	0	3	3	0	2	2	0	0	0	0	2	2	0	10	1.11111	1.2693	0	0	0	10	2	4	5	2	3	1	60	3	1	1	1	26	2	183	10	4	4	3
9	1.28571	0.48795	37	55	55	0	2	2	0	3	3	0	2	2	0	0	0	0	0	0	0	2	2	0	8	0.888889	1.2693	0	0	0	8	1	5	2	3	1	3	50	3	1	1	1	38	2	183	10	7	4	6
16	2	1.06904	56	27	27	0	1	1	0	1	1	0	2	2	0	2	2	0	0	0	0	2	2	0	3	0.333333	0.707107	0	0	0	3	1	2	4	1	2	1	75	1	1	1	1	10	2	183	11	6	4	7
22	2.75	2.05287	45	25	25	0	0	0	0	1	1	0	2	2	0	0	0	0	0	0	0	1	1	0	3	0.333333	0.707107	0	0	0	3	1	1	2	1	1	0	100	0	1	1	1	8	1	183	10	4	4	7
30	4.28571	1.25357	43	36	36	0	1	1	0	1	1	0	1	1	0	1	1	0	0	0	0	1	1	0	8	0.888889	1.2693	0	0	0	8	1	2	2	1	1	0	88.8889	0	1	1	1	19	2	183	13	5	4	3
27	3.85714	2.19306	36	43	43	0	0	0	0	0	0	0	0	0	0	2	2	0	0	0	0	1	1	0	7	0.777778	1.30171	0	0	0	7	1	0	2	0	1	1	93.1034	0	1	1	1	26	1	183	10	7	4	5
36	4.5	2	37	43	43	0	1	1	0	1	1	0	0	0	0	1	1	0	0	0	0	0	0	0	6	0.666667	0.866025	0	0	0	6	1	2	1	1	1	1	82.7586	1	1	1	1	26	2	183	10	6	4	5
7	1	0	34	27	27	0	0	0	0	0	0	0	0	0	0	0	0	0	0	0	0	0	0	0	4	0.444444	1.01379	0	0	0	4	1	0	0	0	0	0	88.8889	0	1	1	1	10	2	183	9	3	4	7
24	3	1.77281	42	19	19	0	1	1	0	2	2	0	1	1	0	0	0	0	0	0	0	1	1	0	11	1.22222	1.30171	0	0	0	11	2	3	1	2	1	0	84.2105		1	1	1	2	2	183	10	4	7	1
35	5	2.64575	19	35	35	0	0	0	0	0	0	0	3	3	0	0	0	0	0	0	0	0	0	0	4	0.444444	1.01379	0	0	0	4	1	0	3	0	2	0	97.2973	0	1	1	1	18	2	183	10	7	4	7
24	3	1.77281	39	53	53	0	0	0	0	1	1	0	1	1	0	0	0	0	0	0	0	1	1	0	5	0.555556	0.881917	0	0	0	5	1	1	1	1	1	1	75.8824	1	1	1	1	36	2	183	10	7	4	6
8	1.14286	0.377964	32	32	32	0	2	2	0	2	2	0	2	2	0	0	0	0	0	0	0	1	1	0	3	0.333333	0.5	0	0	0	3	1	4	2	2	1	1	89.2857	0	1	1	1	15	1	183	11	6	4	8
15	2.14286	1.9518	11	30	30	0	1	1	0	1	1	0	2	2	0	0	0	0	0	0	0	1	1	0	4	0.444444	0.527046	0	0	0	4	1	2	2	1	1	0	87.5	0	1	1	1	13	2	183	10	7	4	6
25	3.57143	1.81265	34	25	25	0	1	1	0	2	2	0	2	2	0	0	0	0	0	0	0	2	2	0	11	1.22222	1.30171	0	0	0	11	2	3	2	2	1	0	88.2353	0	1	1	1	8	1	183	7	6	4	3
39	5.57143	2.1492	37	19	19	0	0	0	0	1	1	0	3	3	0	0	0	0	3	3	0	1	1	0	2	0.222222	0.440959	0	0	0	2	1	1	3	1	2	0	111.111	0	1	1	1	2	2	183	10	4	6	8
41	5.85714	1.06904	38	19	19	0	3	3	0	3	3	0	3	3	0	2	2	0	0	0	0	2	2	0	7	0.777778	0.833333	0	0	0	7	1	6	5	3	3	0	58.3333	3	1	1	1	2	2	183	13	4	7	1
31	4.42857	2.76026	41	33	33	0	0	0	0	1	1	0	3	3	0	0	0	0	0	0	0	1	1	0	13	1.44444	1.33333	0	0	0	13	2	1	3	1	2	0	94.1176	0	1	1	1	16	1	183	9	6	4	4
40	5.71429	1.25357	54	39	39	0	0	0	0	1	1	0	2	2	0	2	2	0	0	0	0	1	1	0	8	0.888889	0.927961	0	0	0	8	1	1	4	1	2	0	87.5	0	1	1	1	22	1	183	10	6	4	7
42	6	1	53	19	19	0	0	0	0	0	0	0	0	0	0	0	0	0	0	0	0	0	0	0	3	0.333333	0.5	0	0	0	3	1	0	0	0	0	0	106.25	0	1	1	1	2	2	183	10	4	2	2
28	3.5	2.39046	45	45	45	0	0	0	0	0	0	0	0	0	0	0	0	0	0	0	0	0	0	0	4	0.444444	0.881917	0	0	0	4	1	0	0	0	0	0	96.5517	0	1	1	1	28	1	183	10	7	4	7
41	5.85714	0.899735	50	30	30	0	0	0	0	0	0	0	0	0	0	0	0	0	0	0	0	1	1	0	5	0.555556	1.01379	0	0	0	5	1	0	0	0	0	0	100	0	1	1	1	13	1	183	13	7	4	4
14	2	1.91485	26	43	43	0	2	2	0	1	1	0	3	3	0	2	2	0	0	0	0	2	2	0	9	1	1.11803	0	0	0	9	1	3	5	2	3	1	60	3	1	1	1	26	2	183	10	4	4	3
20	2.5	1.77281	43	37	37	0	2	2	0	3	3	0	2	2	0	0	0	0	0	0	0	2	2	0	7	0.777778	0.833333	0	0	0	7	1	5	2	3	1	0	87.5	0	1	1	1	20	2	183	13	6	4	5
7	1	0	21	50	50	0	1	1	0	0	0	0	2	2	0	0	0	0	0	0	0	1	1	0	6	0.666667	0.866025	0	0	0	6	1	1	2	1	1	0	94.4444	0	1	1	1	33	1	183	11	7	4	6
10	1.25	0.707107	30	20	20	0	1	1	0	1	1	0	1	1	0	0	0	0	0	0	0	1	1	0	2	0.222222	0.666667	0	0	0	2	1	2	1	1	1	0	88.8889	0	1	1	1	3	2	183	13	4	6	8
17	2.42857	0.9759	32	35	35	0	2	2	0	3	3	0	2	2	0	0	0	0	0	0	0	2	2	0	10	1.11111	1.2693	0	0	0	10	2	5	2	3	1	0	84.8485		1	1	1	18	2	183	10	6	3	5
7	1	0	27	33	33	0	1	1	0	1	1	0	2	2	0	0	0	0	0	0	0	0	0	0	3	0.333333	0.5	0	0	0	3	1	2	2	1	1	0	88.8889	0	1	1	1	16	2	183	13	6	2	8
33	4.71429	1.38013	29	20	20	0	2	2	0	3	3	0	2	2	0	1	1	0	0	0	0	1	1	0	9	1	1.22474	0	0	0	9	1	5	3	3	2	1	89.6552	0	1	1	1	3	2	183	11	4	6	1
29	4.14286	2.26779	31	21	21	0	2	2	0	2	2	0	0	0	0	2	2	0	0	0	0	2	2	0	3	0.333333	1	0	0	0	3	1	4	2	2	1	2	81.4815	1	1	1	1	4	2	183	11	4	2	1
45	6.42857	1.13389	49	19	19	0	2	2	0	3	3	0	3	3	0	2	2	0	0	0	0	3	3	0	5	0.555556	0.726483	0	0	0	5	1	5	5	3	3	0	80	1	1	1	1	2	1	183	13	4	7	8
16	2.28571	1.70434	39	25	25	0	2	2	0	3	3	0	1	1	0	0	0	0	0	0	0	3	3	0	10	1.11111	1.2693	0	0	0	10	2	5	1	3	1	0	95	0	1	1	1	8	2	175	13	6	7	2
34	4.85714	1.34519	31	19	19	0	0	0	0	1	1	0	0	0	0	0	0	0	0	0	0	0	0	0	3	0.333333	0.5	0	0	0	3	1	1	0	1	0	0	80	1	1	1	1	2	2	183	11	4	2	8
17	2.125	1.80772	20	48	48	0	0	0	0	0	0	0	1	1	0	2	2	0	0	0	0	2	2	0	10	1.11111	1.36423	0	0	0	10	2	0	3	0	2	1	92.8571	0	1	1	1	31	1	183	10	7	4	7
14	1.75	0.886405	43	39	39	0	2	2	0	3	3	0	2	2	0	2	2	0	0	0	0	2	2	0	6	0.666667	1	0	0	0	6	1	5	4	3	2	2	62.5	3	1	1	1	22	1	183	10	5	4	7
16	2.28571	1.38013	22	18	18	0	0	0	0	1	1	0	0	0	0	0	0	0	0	0	0	0	0	0	4	0.444444	0.726483	0	0	0	4	1	1	0	1	0	0	94.1176	0	1	1	1	1	2	183	11	4	6	1
32	4.57143	1.61835	46	38	38	0	0	0	0	1	1	0	1	1	0	0	0	0	0	0	0	1	1	0	12	1.33333	1	0	0	0	12	2	1	1	1	1	0	82.3529	1	1	1	1	21	2	183	13	7	4	8
45	5.625	2.19984	49	22	22	0	0	0	0	0	0	0	2	2	0	0	0	0	0	0	0	1	1	0	5	0.555556	0.881917	0	0	0	5	1	0	2	0	1	0	88.8889	0	1	1	1	5	1	183	4	4	4	2
7	1	0	45	21	21	0	1	1	0	2	2	0	1	1	0	0	0	0	0	0	0	1	1	0	11	1.22222	1.09291	0	0	0	11	2	3	1	2	1	1	85.7143	0	1	1	1	4	2	183	10	5	2	1
33	4.71429	1.70434	33	22	22	0	0	0	0	1	1	0	2	2	0	0	0	0	0	0	0	0	0	0	3	0.333333	0.5	0	0	0	3	1	1	2	1	1	0	94.1176	0	1	1	1	5	2	183	13	6	5	6
22	2.75	1.48805	21	35	35	0	0	0	0	0	0	0	0	0	0	0	0	0	0	0	0	1	1	0	3	0.333333	0.707107	0	0	0	3	1	0	0	0	0	0	100	0	1	1	1	18	2	183	10	4	4	4
9	1.125	0.353553	39	24	24	0	3	3	0	2	2	0	1	1	0	1	1	0	0	0	0	2	2	0	6	0.666667	0.707107	0	0	0	6	1	5	2	3	1	2	83.3333	1	1	1	1	7	2	183	13	5	3	1
38	4.75	2.43487	39	34	34	0	0	0	0	1	1	0	2	2	0	2	2	0	0	0	0	1	1	0	10	1.11111	1.16667	0	0	0	10	2	1	4	1	2	0	75	1	1	1	1	17	1	183	11	5	4	7
7	1	0	19	32	32	0	0	0	0	0	0	0	1	1	0	0	0	0	0	0	0	1	1	0	3	0.333333	0.5	0	0	0	3	1	0	1	0	1	0	96.3855	0	1	1	1	15	2	183	10	7	4	5
12	1.71429	0.48795	22	62	62	0	0	0	0	1	1	0	0	0	0	0	0	0	0	0	0	1	1	0	6	0.666667	1.11803	0	0	0	6	1	1	0	1	0	1	76.4706	1	1	1	1	45	2	183	10	5	3	7
42	5.25	2.18763	52	31	31	0	1	1	0	2	2	0	1	1	0	0	0	0	0	0	0	1	1	0	10	1.11111	1.36423	0	0	0	10	2	3	1	2	1	1	78.75	1	1	1	1	14	1	183	10	5	4	5
23	2.875	1.45774	21	23	23	0	1	1	0	1	1	0	2	2	0	0	0	0	0	0	0	1	1	0	11	1.22222	1.30171	0	0	0	11	2	2	2	1	1	0	87.5	0	1	1	1	6	1	183	9	5	4	3
22	3.14286	1.77281	37	59	59	0	1	1	0	1	1	0	0	0	0	0	0	0	1	1	0	1	1	0	8	0.888889	1.05409	0	0	0	8	1	2	0	1	0	0	88.2353	0	1	1	1	42	2	183	10	3	4	6
17	2.42857	1.81265	23	32	32	0	1	1	0	1	1	0	0	0	0	0	0	0	0	0	0	1	1	0	4	0.444444	0.726483	0	0	0	4	1	2	0	1	0	0	94.6746	0	1	1	1	15	2	183	10	7	4	4
16	2	0.92582	23	36	36	0	0	0	0	0	0	0	2	2	0	0	0	0	0	0	0	1	1	0	8	0.888889	1.16667	0	0	0	8	1	0	2	0	1	0	77.7778	1	1	1	1	19	2	183	10	7	5	7
12	1.71429	1.49603	25	22	22	0	1	1	0	3	3	0	3	3	0	0	0	0	0	0	0	3	3	0	5	0.555556	1.13039	0	0	0	5	1	4	3	2	2	1	70.5882	2	1	1	1	5	2	183	13	5	7	8
15	2.14286	1.46385	38	30	30	0	1	1	0	2	2	0	3	3	0	0	0	0	0	0	0	2	2	0	10	1.11111	1.45297	0	0	0	10	2	3	3	2	2	0	87.5	0	1	1	1	13	1	183	10	5	4	6
7	1	0	40	61	61	0	2	2	0	2	2	0	3	3	0	0	0	0	0	0	0	1	1	0	7	0.777778	1.09291	0	0	0	7	1	4	3	2	2	2	68.75	2	1	1	1	44	2	183	10	8	3	8
7	1	0	20	60	60	0	0	0	0	0	0	0	1	1	0	0	0	0	0	0	0	0	0	0	2	0.222222	0.440959	0	0	0	2	1	0	1	0	1	1	100	0	1	1	1	43	2	183	10	6	4	5
13	1.85714	2.26779	20	40	40	0	1	1	0	1	1	0	3	3	0	0	0	0	0	0	0	0	0	0	5	0.555556	1.01379	0	0	0	5	1	2	3	1	2	0	88.8889	0	1	1	1	23	2	183	13	5	7	2
9	1.28571	0.48795	28	24	24	0	1	1	0	2	2	0	2	2	0	2	2	0	0	0	0	2	2	0	10	1.11111	1.05409	0	0	0	10	2	3	4	2	2	0	100	0	1	1	1	7	1	183	10	6	8	8
25	3.57143	1.39728	32	53	53	0	1	1	0	1	1	0	0	0	0	0	0	0	0	0	0	1	1	0	4	0.444444	1.01379	0	0	0	4	1	2	0	1	0	0	93.75	0	1	1	1	36	2	183	10	6	3	3
8	1.14286	0.377964	41	28	28	0	0	0	0	1	1	0	0	0	0	3	3	0	0	0	0	1	1	0	3	0.333333	0.707107	0	0	0	3	1	1	3	1	2	0	100	0	1	1	1	11	1	104	10	6	7	2
40	5.71429	1.70434	44	23	23	0	1	1	0	1	1	0	1	1	0	0	0	0	0	0	0	0	0	0	3	0.333333	0.5	0	0	0	3	1	2	1	1	1	0	93.3333	0	1	1	1	6	2	183	13	5	4	5
41	5.125	2.23207	48	22	22	0	2	2	0	2	2	0	3	3	0	0	0	0	0	0	0	1	1	0	8	0.888889	1.16667	0	0	0	8	1	4	3	2	2	1	66.6667	2	1	1	1	5	1	183	13	4	7	1
35	5	2.38048	53	19	19	0	2	2	0	3	3	0	2	2	0	0	0	0	0	0	0	2	2	0	6	0.666667	1.11803	0	0	0	6	1	5	2	3	1	2	68.75	2	1	1	1	2	2	183	11	4	3	2
28	4	2	44	19	19	0	0	0	0	0	0	0	0	0	0	1	1	0	0	0	0	1	1	0	4	0.444444	1.01379	0	0	0	4	1	0	1	0	1	1	80.625	1	1	1	1	2	2	183	3	4	7	8
7	1	0	27	36	36	0	1	1	0	1	1	0	2	2	0	0	0	0	1	1	0	1	1	0	13	1.44444	0.881917	0	0	0	13	2	2	2	1	1	0	89.4737	0	1	1	1	19	2	183	13	7	4	4
7	1	0	46	53	53	0	0	0	0	0	0	0	1	1	0	0	0	0	0	0	0	0	0	0	4	0.444444	0.881917	0	0	0	4	1	0	1	0	1	1	100	0	1	1	1	36	1	183	10	7	4	8
41	5.125	2.41646	47	28	28	0	0	0	0	1	1	0	2	2	0	2	2	0	0	0	0	1	1	0	7	0.777778	0.833333	0	0	0	7	1	1	4	1	2	0	88.8889	0	1	1	1	11	1	183	10	5	4	4
15	2.14286	1.67616	40	21	21	0	3	3	0	3	3	0	0	0	0	0	0	0	0	0	0	2	2	0	3	0.333333	0.5	0	0	0	3	1	6	0	3	0	0	81.8182	1	1	1	1	4	1	183	10	4	7	1
8	1.14286	0.377964	46	47	47	0	1	1	0	2	2	0	2	2	0	2	2	0	0	0	0	2	2	0	17	1.88889	1.2693	0	0	0	17	2	3	4	2	2	3	64.2857	3	1	1	1	30	2	183	10	6	3	4
32	4.57143	1.98806	55	34	34	0	1	1	0	1	1	0	0	0	0	0	0	0	0	0	0	1	1	0	2	0.222222	0.440959	0	0	0	2	1	2	0	1	0	0	93.75	0	1	1	1	17	2	183	11	6	4	3
11	1.375	0.744024	33	30	30	0	3	3	0	3	3	0	3	3	0	0	0	0	0	0	0	2	2	0	6	0.666667	1	0	0	0	6	1	6	3	3	2	0	80	1	1	1	1	13	2	183	13	5	7	3
14	1.75	1.38873	34	42	42	0	1	1	0	2	2	0	2	2	0	2	2	0	0	0	0	2	2	0	9	1	1.32288	0	0	0	9	1	3	4	2	2	1	92.3077	0	1	1	1	25	2	183	9	5	4	3
18	2.57143	0.534522	41	23	23	0	1	1	0	2	2	0	3	3	0	2	2	0	2	2	0	2	2	0	7	0.777778	1.30171	0	0	0	7	1	3	5	2	3	1	75	1	1	1	1	6	1	183	11	5	6	8
12	1.71429	1.25357	27	19	19	0	1	1	0	2	2	0	3	3	0	3	3	0	3	3	0	3	3	0	20	2.22222	1.09291	0	0	0	20	3	3	6	2	3	1	75	1	1	1	1	2	2	183	10	4	7	2
9	1.28571	0.48795	28	39	39	0	1	1	0	2	2	0	2	2	0	0	0	0	0	0	0	2	2	0	5	0.555556	0.881917	0	0	0	5	1	3	2	2	1	0	93.3333	0	1	1	1	22	1	65	13	6	4	3
24	3.42857	1.51186	37	22	22	0	0	0	0	0	0	0	0	0	0	0	0	0	0	0	0	0	0	0	0	0	0	0	0	0	0	0	0	0	0	0	0	100	0	1	1	1	5	2	183	10	5	7	2
43	6.14286	1.46385	42	20	20	0	1	1	0	1	1	0	3	3	0	2	2	0	0	0	0	1	1	0	2	0.222222	0.440959	0	0	0	2	1	2	5	1	3	0	58.3333	3	1	1	1	3	1	183	11	4	7	8
28	3.5	2.39046	35	19	19	0	1	1	0	1	1	0	0	0	0	0	0	0	0	0	0	1	1	0	5	0.555556	0.726483	0	0	0	5	1	2	0	1	0	0	97.5	0	1	1	1	2	2	183	13	4	7	6
39	4.875	2.23207	41	21	21	0	3	3	0	3	3	0	1	1	0	0	0	0	1	1	0	2	2	0	18	2	0	0	0	0	18	2	6	1	3	1	1	75	1	1	1	1	4	2	183	13	5	2	3
30	4.28571	1.25357	17	19	19	0	1	1	0	1	1	0	0	0	0	0	0	0	0	0	0	1	1	0	3	0.333333	0.5	0	0	0	3	1	2	0	1	0	0	91.8919	0	1	1	1	2	2	183	13	5	2	1
29	4.14286	1.67616	46	57	57	0	2	2	0	3	3	0	0	0	0	0	0	0	0	0	0	1	1	0	5	0.555556	1.13039	0	0	0	5	1	5	0	3	0	0	77.7778	1	1	1	1	40	1	183	10	7	4	5
26	3.71429	2.05866	45	65	65	0	0	0	0	0	0	0	0	0	0	0	0	0	3	3	0	0	0	0	6	0.666667	1	0	0	0	6	1	0	0	0	0	0	90.9091	0	1	1	1	48	1	183	11	6	4	7
13	1.625	0.916125	36	23	23	0	1	1	0	1	1	0	2	2	0	0	0	0	0	0	0	1	1	0	3	0.333333	0.707107	0	0	0	3	1	2	2	1	1	0	100	0	1	1	1	6	2	183	12	5	2	4
12	1.5	0.755929	15	21	21	0	0	0	0	1	1	0	0	0	0	0	0	0	0	0	0	1	1	0	3	0.333333	0.707107	0	0	0	3	1	1	0	1	0	0	94.1176	0	1	1	1	4	2	183	13	4	7	8
14	2	1	12	20	20	0	0	0	0	0	0	0	2	2	0	1	1	0	0	0	0	1	1	0	2	0.222222	0.440959	0	0	0	2	1	0	3	0	2	0	77.7778	1	1	1	1	3	2	183	10	4	3	4
32	4.57143	2.37045	50	37	37	0	3	3	0	3	3	0	2	2	0	0	0	0	0	0	0	2	2	0	9	1	1.22474	0	0	0	9	1	6	2	3	1	2	61.1111	3	1	1	1	20	2	106	9	6	4	7
47	5.875	2.10017	31	29	29	0	1	1	0	2	2	0	3	3	0	1	1	0	1	1	0	2	2	0	9	1	0.866025	0	0	0	9	1	3	4	2	2	0	77.5	1	1	1	1	12	2	183	13	5	4	3
32	4.57143	2.29907	47	19	19	0	2	2	0	2	2	0	2	2	0	1	1	0	0	0	0	2	2	0	7	0.777778	1.20185	0	0	0	7	1	4	3	2	2	0	75	1	1	1	1	2	1	183	13	4	7	8
35	5	1.82574	47	36	36	0	1	1	0	3	3	0	2	2	0	2	2	0	0	0	0	2	2	0	9	1	1	0	0	0	9	1	4	4	2	2	1	92.8571	0	1	1	1	19	1	61	10	6	5	3
14	1.75	2.12132	30	35	35	0	2	2	0	3	3	0	3	3	0	0	0	0	1	1	0	2	2	0	17	1.88889	1.2693	0	0	0	17	2	5	3	3	2	2	62.5	3	1	1	1	18	2	183	11	6	4	3
35	5	1.63299	51	18	18	0	2	2	0	3	3	0	2	2	0	2	2	0	0	0	0	2	2	0	5	0.555556	1.01379	0	0	0	5	1	5	4	3	2	1	84.375		1	1	1	1	2	183	13	4	7	5
12	1.5	1.06904	32	46	46	0	1	1	0	2	2	0	3	3	0	3	3	0	1	1	0	1	1	0	9	1	1.11803	0	0	0	9	1	3	6	2	3	1	88.1119	0	1	1	1	29	1	65	13	6	3	4
43	6.14286	1.46385	45	49	49	0	0	0	0	0	0	0	2	2	0	0	0	0	0	0	0	0	0	0	2	0.222222	0.440959	0	0	0	2	1	0	2	0	1	0	100	0	1	1	1	32	1	183	10	6	4	7
18	2.57143	1.81265	31	22	22	0	1	1	0	1	1	0	2	2	0	2	2	0	0	0	0	1	1	0	4	0.444444	0.527046	0	0	0	4	1	2	4	1	2	0	74.5		1	1	1	5	1	183	13	6	4	1
27	3.85714	1.46385	44	31	31	0	0	0	0	0	0	0	1	1	0	0	0	0	0	0	0	1	1	0	2	0.222222	0.440959	0	0	0	2	1	0	1	0	1	1	92.8571	0	1	1	1	14	2	183	13	7	4	2
34	4.85714	1.46385	26	21	21	0	0	0	0	0	0	0	1	1	0	2	2	0	0	0	0	0	0	0	3	0.333333	0.5	0	0	0	3	1	0	3	0	2	0	96.875	0	1	1	1	4	2	183	13	4	6	8
36	5.14286	1.67616	40	24	24	0	1	1	0	0	0	0	3	3	0	0	0	0	0	0	0	1	1	0	7	0.777778	0.833333	0	0	0	7	1	1	3	1	2	0	87.5	0	1	1	1	7	2	183	10	5	6	3
44	5.5	2.13809	46	20	20	0	0	0	0	2	2	0	1	1	0	1	1	0	0	0	0	1	1	0	4	0.444444	0.881917	0	0	0	4	1	2	2	1	1	0	93.3333	0	1	1	1	3	1	183	11	4	6	1
42	6	1.82574	28	22	22	0	3	3	0	3	3	0	1	1	0	0	0	0	0	0	0	2	2	0	6	0.666667	1.32288	0	0	0	6	1	6	1	3	1	0	77.7778	1	1	1	1	5	2	183	13	5	3	1
21	3	2.3094	15	32	32	0	1	1	0	2	2	0	3	3	0	0	0	0	0	0	0	2	2	0	8	0.888889	1.2693	0	0	0	8	1	3	3	2	2	0	87.5	0	1	1	1	15	2	183	13	6	7	1
7	1	0	43	19	19	0	3	3	0	3	3	0	1	1	0	0	0	0	0	0	0	1	1	0	9	1	1	0	0	0	9	1	6	1	3	1	0	76.1905	1	1	1	1	2	2	183	13	4	7	8
35	4.375	1.76777	47	33	33	0	3	3	0	3	3	0	2	2	0	0	0	0	0	0	0	2	2	0	15	1.66667	1.11803	0	0	0	15	2	6	2	3	1	1	60	3	1	1	1	16	2	183	13	5	7	1
28	4	2.08167	41	43	43	0	2	2	0	2	2	0	3	3	0	0	0	0	0	0	0	2	2	0	7	0.777778	1.20185	0	0	0	7	1	4	3	2	2	1	75	1	1	1	1	26	1	183	11	5	3	2
7	1	0	39	20	20	0	0	0	0	1	1	0	3	3	0	0	0	0	0	0	0	0	0	0	9	1	1.32288	0	0	0	9	1	1	3	1	2	0	90.9091	0	1	1	1	3	2	183	13	4	7	1
33	4.71429	1.25357	37	22	22	0	1	1	0	2	2	0	1	1	0	0	0	0	0	0	0	1	1	0	1	0.111111	0.333333	0	0	0	1	1	3	1	2	1	0	77.7778	1	1	1	1	5	1	183	11	5	7	1
46	6.57143	0.786796	42	21	21	0	0	0	0	1	1	0	2	2	0	0	0	0	0	0	0	1	1	0	3	0.333333	0.5	0	0	0	3	1	1	2	1	1	0	100	0	1	1	1	4	2	183	10	5	7	8
20	2.5	2.77746	39	38	38	0	1	1	0	1	1	0	1	1	0	1	1	0	1	1	0	1	1	0	4	0.444444	0.726483	0	0	0	4	1	2	2	1	1	0	66.6667	2	1	1	1	21	2	183	10	5	4	3
36	5.14286	1.46385	33	38	38	0	0	0	0	0	0	0	3	3	0	3	3	0	0	0	0	3	3	0	6	0.666667	1.32288	0	0	0	6	1	0	6	0	3	3	44.4444	3	1	1	1	21	2	183	13	7	5	7
27	3.375	1.59799	27	24	24	0	2	2	0	3	3	0	2	2	0	2	2	0	0	0	0	2	2	0	9	1	1.22474	0	0	0	9	1	5	4	3	2	0	87.5	0	1	1	1	7	2	183	13	5	2	1
27	3.85714	1.77281	31	44	44	0	2	2	0	3	3	0	3	3	0	3	3	0	2	2	0	3	3	0	24	2.66667	1	0	0	0	24	3	5	6	3	3	2	62.5	3	1	1	1	27	1	183	13	5	8	8
35	5	1.1547	25	23	23	0	2	2	0	2	2	0	0	0	0	1	1	0	1	1	0	1	1	0	5	0.555556	0.881917	0	0	0	5	1	4	1	2	1	1	85.7143	0	1	1	1	6	1	155	10	4	2	1
8	1	0	22	31	31	0	1	1	0	2	2	0	2	2	0	2	2	0	0	0	0	3	3	0	10	1.11111	1.16667	0	0	0	10	2	3	4	2	2	1	80	1	1	1	1	14	1	183	2	6	4	8
42	6	1.1547	50	20	20	0	2	2	0	3	3	0	1	1	0	0	0	0	0	0	0	2	2	0	7	0.777778	1.30171	0	0	0	7	1	5	1	3	1	0	80	1	1	1	1	3	2	183	11	4	6	2
7	1	0	32	29	29	0	2	2	0	3	3	0	2	2	0	1	1	0	0	0	0	2	2	0	9	1	1.11803	0	0	0	9	1	5	3	3	2	0	80	1	1	1	1	12	2	183	13	6	7	8
27	3.85714	1.46385	28	44	44	0	1	1	0	2	2	0	0	0	0	0	0	0	0	0	0	1	1	0	2	0.222222	0.666667	0	0	0	2	1	3	0	2	0	1	73.5294	2	1	1	1	27	2	183	10	6	3	2
14	2	1.52753	19	31	31	0	1	1	0	2	2	0	2	2	0	0	0	0	0	0	0	2	2	0	5	0.555556	1.13039	0	0	0	5	1	3	2	2	1	0	87.5	0	1	1	1	14	2	183	13	7	4	7
7	1	0	51	46	46	0	3	3	0	3	3	0	3	3	0	0	0	0	0	0	0	2	2	0	11	1.22222	1.20185	0	0	0	11	2	6	3	3	2	1	60	3	1	1	1	29	2	183	13	4	3	4
32	4.57143	1.51186	40	19	19	0	2	2	0	3	3	0	2	2	0	1	1	0	0	0	0	1	1	0	3	0.333333	0.707107	0	0	0	3	1	5	3	3	2	0	77.7778	1	1	1	1	2	2	183	13	4	7	7
7	1	0	47	19	19	0	3	3	0	3	3	0	1	1	0	0	0	0	0	0	0	2	2	0	11	1.22222	1.39443	0	0	0	11	2	6	1	3	1	0	81.8182	1	1	1	1	2	2	183	13	4	3	2
15	2.14286	1.34519	31	49	49	0	0	0	0	1	1	0	3	3	0	0	0	0	0	0	0	2	2	0	13	1.44444	1.33333	0	0	0	13	2	1	3	1	2	0	87.5	0	1	1	1	32	2	183	9	3	4	5
24	3.42857	2.50713	27	20	20	0	2	2	0	3	3	0	0	0	0	0	0	0	0	0	0	1	1	0	5	0.555556	1.01379	0	0	0	5	1	5	0	3	0	0	66.6667	2	1	1	1	3	2	183	11	4	6	1
23	2.875	1.45774	37	20	20	0	2	2	0	3	3	0	1	1	0	1	1	0	0	0	0	2	2	0	10	1.11111	1.05409	0	0	0	10	2	5	2	3	1	1	72.2222	2	1	1	1	3	2	183	13	4	2	6
22	3.14286	1.77281	27	43	43	0	1	1	0	2	2	0	2	2	0	2	2	0	1	1	0	2	2	0	8	0.888889	1.36423	0	0	0	8	1	3	4	2	2	1	86.3014	0	1	1	1	26	2	183	10	7	2	8
22	2.75	1.28174	23	26	26	0	1	1	0	1	1	0	2	2	0	0	0	0	0	0	0	1	1	0	10	1.11111	1.16667	0	0	0	10	2	2	2	1	1	0	94.1176	0	1	1	1	9	2	183	10	5	7	3
18	2.25	1.83225	33	22	22	0	2	2	0	3	3	0	3	3	0	1	1	0	0	0	0	3	3	0	7	0.777778	1.09291	0	0	0	7	1	5	4	3	2	1	75	1	1	1	1	5	1	183	7	4	2	1
36	5.14286	2.34013	58	59	59	0	1	1	0	0	0	0	1	1	0	1	1	0	0	0	0	1	1	0	4	0.444444	1.01379	0	0	0	4	1	1	2	1	1	0	87.5	0	1	1	1	42	1	183	10	5	4	7
39	5.57143	1.98806	35	20	20	0	2	2	0	2	2	0	3	3	0	1	1	0	0	0	0	2	2	0	4	0.444444	0.726483	0	0	0	4	1	4	4	2	2	0	88.8889	0	1	1	1	3	2	183	13	4	6	3
25	3.57143	0.786796	28	20	20	0	2	2	0	1	1	0	2	2	0	0	0	0	0	0	0	1	1	0	5	0.555556	0.726483	0	0	0	5	1	3	2	2	1	0	78.4946	1	1	1	1	3	2	183	4	4	2	8
37	5.28571	1.25357	47	22	22	0	0	0	0	1	1	0	1	1	0	0	0	0	0	0	0	1	1	0	1	0.111111	0.333333	0	0	0	1	1	1	1	1	1	0	95.2381	0	1	1	1	5	2	183	11	4	6	5
29	4.14286	2.47848	44	25	25	0	3	3	0	3	3	0	3	3	0	0	0	0	0	0	0	2	2	0	6	0.666667	1.32288	0	0	0	6	1	6	3	3	2	2	62.5	3	1	1	1	8	2	183	13	4	7	2
41	5.85714	1.67616	56	32	32	0	1	1	0	2	2	0	1	1	0	0	0	0	0	0	0	1	1	0	3	0.333333	0.707107	0	0	0	3	1	3	1	2	1	0	88.8889	0	1	1	1	15	1	31	10	5	5	3
15	2.14286	1.34519	21	29	29	0	0	0	0	1	1	0	3	3	0	0	0	0	0	0	0	1	1	0	5	0.555556	0.881917	0	0	0	5	1	1	3	1	2	0	100	0	1	1	1	12	2	75	10	6	7	1
7	1	0	16	30	30	0	2	2	0	3	3	0	3	3	0	0	0	0	0	0	0	1	1	0	1	0.111111	0.333333	0	0	0	1	1	5	3	3	2	1	75	1	1	1	1	13	1	126	11	5	6	1
31	4.42857	1.71825	14	25	25	0	3	3	0	3	3	0	3	3	0	3	3	0	0	0	0	3	3	0	8	0.888889	1.36423	0	0	0	8	1	6	6	3	3	1	71.0059	2	1	1	1	8	2	155	13	5	6	3
29	4.14286	1.57359	34	22	22	0	0	0	0	1	1	0	1	1	0	0	0	0	0	0	0	1	1	0	3	0.333333	0.5	0	0	0	3	1	1	1	1	1	1	85.7143	0	1	1	1	5	2	75	13	3	7	8
35	4.375	2.26385	18	20	20	0	2	2	0	3	3	0	1	1	0	0	0	0	0	0	0	1	1	0	10	1.11111	1.36423	0	0	0	10	2	5	1	3	1	1	72.2222	2	1	1	1	3	2	183	13	4	7	1
30	3.75	1.75255	37	44	44	0	1	1	0	1	1	0	2	2	0	1	1	0	0	0	0	1	1	0	9	1	1.11803	0	0	0	9	1	2	3	1	2	1	66.6667	2	1	1	1	27	2	183	8	3	4	5
8	1	0	26	56	56	0	1	1	0	1	1	0	0	0	0	0	0	0	0	0	0	0	0	0	5	0.555556	0.881917	0	0	0	5	1	2	0	1	0	0	87.5	0	1	1	1	39	2	183	10	5	4	7
26	3.71429	2.05866	43	62	62	0	1	1	0	1	1	0	1	1	0	0	0	0	0	0	0	1	1	0	6	0.666667	1.11803	0	0	0	6	1	2	1	1	1	0	84.8485		1	1	1	45	1	183	10	6	2	6
10	1.42857	0.786796	51	39	39	0	1	1	0	1	1	0	3	3	0	0	0	0	1	1	0	2	2	0	11	1.22222	1.30171	0	0	0	11	2	2	3	1	2	1	81.25	1	1	1	1	22	2	183	11	5	4	8
37	5.28571	1.97605	35	31	31	0	1	1	0	1	1	0	2	2	0	0	0	0	0	0	0	2	2	0	4	0.444444	0.726483	0	0	0	4	1	2	2	1	1	0	92.1053	0	1	1	1	14	2	183	13	5	3	4
30	4.28571	1.60357	34	28	28	0	1	1	0	1	1	0	1	1	0	0	0	0	0	0	0	0	0	0	6	0.666667	0.5	0	0	0	6	1	2	1	1	1	0	87.5	0	1	1	1	11	2	183	11	5	3	6
8	1	0	26	36	36	0	0	0	0	1	1	0	3	3	0	1	1	0	0	0	0	2	2	0	9	1	1.32288	0	0	0	9	1	1	4	1	2	1	60	3	1	1	1	19	2	183	10	7	4	4
27	3.85714	1.9518	61	24	24	0	0	0	0	2	2	0	3	3	0	1	1	0	0	0	0	1	1	0	4	0.444444	0.527046	0	0	0	4	1	2	4	1	2	0	87.5	0	1	1	1	7	1	183	10	5	4	5
13	1.85714	2.26779	21	52	52	0	1	1	0	2	2	0	1	1	0	0	0	0	0	0	0	2	2	0	11	1.22222	1.48137	0	0	0	11	2	3	1	2	1	3	44.4444	3	1	1	1	35	2	183	13	5	4	8
8	1	0	16	53	53	0	1	1	0	1	1	0	2	2	0	0	0	0	0	0	0	1	1	0	8	0.888889	1.05409	0	0	0	8	1	2	2	1	1	0	81.1111	1	1	1	1	36	2	183	11	5	4	7
39	4.875	2.29518	36	21	21	0	0	0	0	0	0	0	0	0	0	0	0	0	0	0	0	1	1	0	3	0.333333	0.707107	0	0	0	3	1	0	0	0	0	1	85.7143	0	1	1	1	4	2	104	13	5	7	8
7	1	0	26	27	27	0	1	1	0	1	1	0	0	0	0	0	0	0	0	0	0	1	1	0	4	0.444444	1.01379	0	0	0	4	1	2	0	1	0	0	82.3529	1	1	1	1	10	1	183	13	4	3	1
7	1	0	37	23	23	0	1	1	0	0	0	0	0	0	0	0	0	0	0	0	0	0	0	0	4	0.444444	0.881917	0	0	0	4	1	1	0	1	0	0	93.75	0	1	1	1	6	1	183	13	5	4	3
41	5.125	2.16712	48	24	24	0	2	2	0	3	3	0	2	2	0	0	0	0	0	0	0	2	2	0	7	0.777778	1.09291	0	0	0	7	1	5	2	3	1	1	75	1	1	1	1	7	2	183	13	6	4	3
10	1.25	0.46291	11	57	57	0	1	1	0	3	3	0	0	0	0	0	0	0	0	0	0	1	1	0	10	1.11111	1.2693	0	0	0	10	2	4	0	2	0	2	83.3333	1	1	1	1	40	2	183	10	3	4	5
33	4.71429	1.1127	46	50	50	0	0	0	0	1	1	0	2	2	0	0	0	0	0	0	0	1	1	0	2	0.222222	0.440959	0	0	0	2	1	1	2	1	1	1	88.8889	0	1	1	1	33	1	183	10	6	4	3
32	4	1.77281	21	58	58	0	1	1	0	1	1	0	0	0	0	0	0	0	0	0	0	0	0	0	6	0.666667	1.11803	0	0	0	6	1	2	0	1	0	0	90.3226	0	1	1	1	41	1	183	13	7	4	7
30	4.28571	2.05866	47	32	32	0	1	1	0	1	1	0	3	3	0	2	2	0	0	0	0	2	2	0	9	1	1.32288	0	0	0	9	1	2	5	1	3	0	87.5	0	1	1	1	15	1	183	10	6	4	5
29	3.625	2.38672	38	27	27	0	2	2	0	3	3	0	1	1	0	0	0	0	0	0	0	1	1	0	6	0.666667	1.11803	0	0	0	6	1	5	1	3	1	0	88.2353	0	1	1	1	10	2	183	10	6	6	5
27	3.85714	2.34013	51	19	19	0	1	1	0	1	1	0	1	1	0	0	0	0	0	0	0	1	1	0	1	0.111111	0.333333	0	0	0	1	1	2	1	1	1	0	100	0	1	1	1	2	1	183	13	4	7	3
8	1.14286	0.377964	24	58	58	0	2	2	0	1	1	0	0	0	0	0	0	0	2	2	0	1	1	0	17	1.88889	1.2693	0	0	0	17	2	3	0	2	0	0	87.5	0	1	1	1	41	2	183	9	4	3	6
26	3.71429	1.1127	30	26	26	0	0	0	0	1	1	0	3	3	0	0	0	0	0	0	0	0	0	0	9	1	0.866025	0	0	0	9	1	1	3	1	2	0	94.4444	0	1	1	1	9	2	183	10	7	6	3
17	2.125	1.80772	31	20	20	0	0	0	0	1	1	0	3	3	0	1	1	0	0	0	0	0	0	0	3	0.333333	0.707107	0	0	0	3	1	1	4	1	2	0	98.2249	0	1	1	1	3	2	183	13	4	7	4
19	2.375	2.19984	20	21	21	0	1	1	0	1	1	0	0	0	0	0	0	0	0	0	0	1	1	0	3	0.333333	0.707107	0	0	0	3	1	2	0	1	0	0	100	0	1	1	1	4	1	183	10	4	7	8
10	1.42857	1.13389	31	32	32	0	0	0	0	0	0	0	2	2	0	0	0	0	0	0	0	0	0	0	1	0.111111	0.333333	0	0	0	1	1	0	2	0	1	0	94.4444	0	1	1	1	15	2	183	13	6	4	8
27	3.85714	2.34013	32	30	30	0	1	1	0	1	1	0	2	2	0	0	0	0	2	2	0	1	1	0	3	0.333333	0.707107	0	0	0	3	1	2	2	1	1	1	92.8571	0	1	1	1	13	2	183	10	5	4	5
37	4.625	2.06588	44	21	21	0	2	2	0	3	3	0	2	2	0	0	0	0	0	0	0	2	2	0	10	1.11111	1.36423	0	0	0	10	2	5	2	3	1	0	80	1	1	1	1	4	2	183	13	5	7	7
14	2	1	45	27	27	0	2	2	0	2	2	0	2	2	0	1	1	0	0	0	0	1	1	0	8	0.888889	1.05409	0	0	0	8	1	4	3	2	2	0	82.3529	1	1	1	1	10	2	183	13	5	7	4
12	1.71429	1.25357	42	42	42	0	1	1	0	1	1	0	2	2	0	2	2	0	0	0	0	2	2	0	7	0.777778	0.833333	0	0	0	7	1	2	4	1	2	0	77.7778	1	1	1	1	25	2	183	8	4	4	5
7	1	0	23	65	65	0	0	0	0	1	1	0	1	1	0	0	0	0	0	0	0	2	2	0	13	1.44444	1.33333	0	0	0	13	2	1	1	1	1	0	86.8421	0	1	1	1	48	2	183	13	7	1	7
8	1	0	12	37	37	0	0	0	0	1	1	0	2	2	0	1	1	0	0	0	0	1	1	0	2	0.222222	0.666667	0	0	0	2	1	1	3	1	2	1	92.3077	0	1	1	1	20	1	183	7	4	4	7
7	1	0	32	38	38	0	0	0	0	1	1	0	3	3	0	0	0	0	0	0	0	3	3	0	15	1.66667	1.41421	0	0	0	15	2	1	3	1	2	3	61.5385	3	1	1	1	21	2	183	10	5	3	3
18	2.25	1.38873	34	30	30	0	0	0	0	2	2	0	3	3	0	1	1	0	0	0	0	1	1	0	6	0.666667	1	0	0	0	6	1	2	4	1	2	0	87.5	0	1	1	1	13	2	183	2	4	4	4
9	1.28571	0.48795	30	45	45	0	1	1	0	2	2	0	2	2	0	1	1	0	0	0	0	1	1	0	8	0.888889	1.05409	0	0	0	8	1	3	3	2	2	0	100	0	1	1	1	28	2	183	10	4	3	8
7	1	0	17	40	40	0	0	0	0	2	2	0	3	3	0	2	2	0	2	2	0	2	2	0	5	0.555556	1.01379	0	0	0	5	1	2	5	1	3	2	68.75	2	1	1	1	23	2	183	10	4	4	5
33	4.71429	1.25357	35	26	26	0	0	0	0	0	0	0	2	2	0	0	0	0	0	0	0	1	1	0	2	0.222222	0.440959	0	0	0	2	1	0	2	0	1	1	92.3077	0	1	1	1	9	1	183	13	6	7	4
17	2.42857	1.61835	39	33	33	0	2	2	0	2	2	0	2	2	0	1	1	0	1	1	0	2	2	0	12	1.33333	1	0	0	0	12	2	4	3	2	2	0	77.7778	1	1	1	1	16	2	183	9	5	4	3
11	1.57143	1.51186	30	31	31	0	3	3	0	3	3	0	3	3	0	0	0	0	0	0	0	2	2	0	2	0.222222	0.666667	0	0	0	2	1	6	3	3	2	2	71.4286	2	1	1	1	14	2	183	7	4	2	1
31	4.42857	2.69921	53	25	25	0	2	2	0	2	2	0	2	2	0	2	2	0	0	0	0	2	2	0	7	0.777778	1.09291	0	0	0	7	1	4	4	2	2	1	76.4706	1	1	1	1	8	1	183	13	6	4	3
25	3.57143	1.90238	36	22	22	0	1	1	0	1	1	0	2	2	0	1	1	0	0	0	0	1	1	0	3	0.333333	0.707107	0	0	0	3	1	2	3	1	2	0	91.1765	0	1	1	1	5	2	183	11	4	6	2
7	1	0	29	49	49	0	1	1	0	1	1	0	2	2	0	0	0	0	0	0	0	0	0	0	3	0.333333	0.707107	0	0	0	3	1	2	2	1	1	0	77.7778	1	1	1	1	32	2	183	11	4	4	4
15	2.14286	1.46385	42	34	34	0	1	1	0	1	1	0	2	2	0	0	0	0	0	0	0	1	1	0	3	0.333333	0.5	0	0	0	3	1	2	2	1	1	1	85.7143	0	1	1	1	17	2	183	9	5	4	3
12	1.71429	1.1127	30	21	21	0	2	2	0	2	2	0	1	1	0	0	0	0	0	0	0	2	2	0	7	0.777778	1.20185	0	0	0	7	1	4	1	2	1	0	87.5	0	1	1	1	4	1	183	10	5	4	8
22	3.14286	2.47848	35	75	75	0	0	0	0	0	0	0	2	2	0	0	0	0	0	0	0	0	0	0	3	0.333333	1	0	0	0	3	1	0	2	0	1	2	91.6667	0	1	1	1	58	1	183	13	7	4	7
19	2.71429	1.49603	55	20	20	0	2	2	0	2	2	0	2	2	0	0	0	0	0	0	0	1	1	0	6	0.666667	1.11803	0	0	0	6	1	4	2	2	1	0	90	0	1	1	1	3	1	183	10	4	7	8
31	4.42857	1.61835	41	19	19	0	1	1	0	1	1	0	0	0	0	1	1	0	0	0	0	1	1	0	3	0.333333	0.5	0	0	0	3	1	2	1	1	1	0	80	1	1	1	1	2	1	183	13	4	7	2
29	3.625	1.84681	29	53	53	0	1	1	0	1	1	0	0	0	0	0	0	0	1	1	0	0	0	0	7	0.777778	0.971825	0	0	0	7	1	2	0	1	0	0	93.3333	0	1	1	1	36	2	183	11	5	3	6
9	1.28571	0.48795	25	20	20	0	0	0	0	1	1	0	0	0	0	0	0	0	0	0	0	1	1	0	3	0.333333	0.5	0	0	0	3	1	1	0	1	0	0	100	0	1	1	1	3	2	183	11	4	6	8
25	3.57143	2.29907	39	18	18	0	2	2	0	2	2	0	1	1	0	0	0	0	1	1	0	2	2	0	7	0.777778	0.971825	0	0	0	7	1	4	1	2	1	0	89.4737	0	1	1	1	1	2	183	13	4	7	8
21	2.625	1.40789	61	21	21	0	2	2	0	2	2	0	0	0	0	1	1	0	0	0	0	1	1	0	5	0.555556	0.881917	0	0	0	5	1	4	1	2	1	0	88.2353	0	1	1	1	4	2	183	10	4	8	8
16	2.28571	1.70434	17	31	31	0	0	0	0	1	1	0	2	2	0	0	0	0	0	0	0	0	0	0	7	0.777778	0.971825	0	0	0	7	1	1	2	1	1	0	94.1176	0	1	1	1	14	1	183	13	7	4	5
26	3.25	1.58114	23	37	37	0	0	0	0	1	1	0	1	1	0	2	2	0	0	0	0	2	2	0	10	1.11111	1.05409	0	0	0	10	2	1	3	1	2	1	96	0	1	1	1	20	2	183	10	6	3	7
31	3.875	1.80772	38	20	20	0	1	1	0	2	2	0	1	1	0	1	1	0	0	0	0	1	1	0	4	0.444444	0.726483	0	0	0	4	1	3	2	2	1	0	83.3333	1	1	1	1	3	2	183	13	4	7	1
20	2.5	1.92725	22	30	30	0	1	1	0	1	1	0	3	3	0	0	0	0	0	0	0	1	1	0	11	1.22222	1.20185	0	0	0	11	2	2	3	1	2	0	90.625	0	1	1	1	13	2	183	13	7	4	4
20	2.85714	1.67616	17	28	28	0	0	0	0	0	0	0	1	1	0	0	0	0	0	0	0	0	0	0	0	0	0	0	0	0	0	0	0	1	0	1	0	96.9697	0	1	1	1	11	2	183	10	6	3	8
42	6	1.41421	56	29	29	0	3	3	0	3	3	0	3	3	0	0	0	0	0	0	0	2	2	0	9	1	1.32288	0	0	0	9	1	6	3	3	2	1	81.25	1	1	1	1	12	2	183	13	5	4	2
9	1.28571	0.48795	38	53	53	0	0	0	0	0	0	0	1	1	0	0	0	0	0	0	0	1	1	0	8	0.888889	0.600925	0	0	0	8	1	0	1	0	1	0	93.3333	0	1	1	1	36	1	183	13	4	1	8
15	2.14286	0.899735	28	42	42	0	0	0	0	0	0	0	1	1	0	0	0	0	0	0	0	1	1	0	1	0.111111	0.333333	0	0	0	1	1	0	1	0	1	0	100	0	1	1	1	25	2	183	10	6	3	7
13	1.85714	1.57359	38	26	26	0	0	0	0	0	0	0	0	0	0	0	0	0	0	0	0	1	1	0	7	0.777778	0.833333	0	0	0	7	1	0	0	0	0	0	100	0	1	1	1	9	1	36	8	6	7	8
8	1	0	34	31	31	0	0	0	0	1	1	0	2	2	0	0	0	0	0	0	0	2	2	0	5	0.555556	0.881917	0	0	0	5	1	1	2	1	1	1	80	1	1	1	1	14	2	183	7	4	3	5
25	3.57143	1.13389	40	38	38	0	2	2	0	2	2	0	1	1	0	2	2	0	0	0	0	2	2	0	6	0.666667	1.11803	0	0	0	6	1	4	3	2	2	1	60	3	1	1	1	21	2	87	10	6	4	6
18	2.57143	1.13389	36	23	23	0	0	0	0	0	0	0	1	1	0	1	1	0	0	0	0	1	1	0	4	0.444444	0.726483	0	0	0	4	1	0	2	0	1	0	87.5	0	1	1	1	6	2	183	2	5	7	8
21	2.625	1.68502	36	57	57	0	2	2	0	3	3	0	2	2	0	0	0	0	3	3	0	2	2	0	8	0.888889	1.36423	0	0	0	8	1	5	2	3	1	1	75	1	1	1	1	40	1	183	8	7	2	7
38	4.75	2.37547	47	42	42	0	3	3	0	2	2	0	3	3	0	0	0	0	0	0	0	2	2	0	9	1	0.866025	0	0	0	9	1	5	3	3	2	2	66.6667	2	1	1	1	25	1	183	3	5	4	5
34	4.85714	1.46385	14	39	39	0	0	0	0	0	0	0	3	3	0	3	3	0	0	0	0	2	2	0	12	1.33333	1.41421	0	0	0	12	2	0	6	0	3	0	82.3529	1	1	1	1	22	2	183	10	6	3	8
34	4.85714	1.46385	42	33	33	0	0	0	0	0	0	0	2	2	0	0	0	0	0	0	0	2	2	0	12	1.33333	1.11803	0	0	0	12	2	0	2	0	1	2	83.3333	1	1	1	1	16	1	183	10	7	7	2
40	5.71429	1.97605	40	19	19	0	0	0	0	0	0	0	0	0	0	0	0	0	0	0	0	0	0	0	2	0.222222	0.440959	0	0	0	2	1	0	0	0	0	0	94.7368	0	1	1	1	2	1	183	11	4	6	2
33	4.71429	1.38013	27	20	20	0	1	1	0	0	0	0	1	1	0	1	1	0	0	0	0	0	0	0	1	0.111111	0.333333	0	0	0	1	1	1	2	1	1	0	73	2	1	1	1	3	2	183	13	4	7	7
42	6	0.816497	53	18	18	0	1	1	0	0	0	0	0	0	0	0	0	0	0	0	0	0	0	0	0	0	0	0	0	0	0	0	1	0	1	0	0	87.5	0	1	1	1	1	1	183	10	4	6	4
7	1	0	28	36	36	0	0	0	0	0	0	0	0	0	0	0	0	0	0	0	0	0	0	0	1	0.111111	0.333333	0	0	0	1	1	0	0	0	0	0	100	0	1	1	1	19	1	183	13	7	4	5
8	1	0	30	49	49	0	0	0	0	0	0	0	2	2	0	2	2	0	0	0	0	1	1	0	5	0.555556	0.881917	0	0	0	5	1	0	4	0	2	0	90.3226	0	1	1	1	32	2	183	11	4	4	8
14	2	1	35	32	32	0	0	0	0	1	1	0	1	1	0	1	1	0	0	0	0	1	1	0	4	0.444444	0.527046	0	0	0	4	1	1	2	1	1	1	86.6667	0	1	1	1	15	2	183	10	5	4	3
38	5.42857	1.81265	34	38	38	0	0	0	0	1	1	0	1	1	0	0	0	0	0	0	0	2	2	0	10	1.11111	1.2693	0	0	0	10	2	1	1	1	1	0	87.5	0	1	1	1	21	2	183	10	7	4	5
31	4.42857	1.51186	36	20	20	0	3	3	0	3	3	0	3	3	0	1	1	0	2	2	0	2	2	0	16	1.77778	1.20185	0	0	0	16	2	6	4	3	2	2	62.5	3	1	1	1	3	2	183	10	4	3	2
21	3	1.29099	31	23	23	0	0	0	0	0	0	0	0	0	0	0	0	0	0	0	0	0	0	0	0	0	0	0	0	0	0	0	0	0	0	0	0	91.4286	0	1	1	1	6	1	183	13	5	4	3
20	2.85714	1.34519	32	25	25	0	2	2	0	3	3	0	2	2	0	1	1	0	0	0	0	2	2	0	15	1.66667	1.41421	0	0	0	15	2	5	3	3	2	0	78.4211	1	1	1	1	8	2	183	11	5	3	3
40	5	2	43	26	26	0	0	0	0	0	0	0	1	1	0	1	1	0	0	0	0	0	0	0	5	0.555556	0.726483	0	0	0	5	1	0	2	0	1	0	95.8904	0	1	1	1	9	2	122	10	6	4	4
39	4.875	1.88509	36	55	55	0	1	1	0	2	2	0	2	2	0	1	1	0	0	0	0	1	1	0	7	0.777778	1.20185	0	0	0	7	1	3	3	2	2	0	75	1	1	1	1	38	2	183	10	4	4	4
44	6.28571	0.95119	46	22	22	0	1	1	0	2	2	0	2	2	0	0	0	0	0	0	0	2	2	0	6	0.666667	1.11803	0	0	0	6	1	3	2	2	1	0	87.5	0	1	1	1	5	1	183	13	5	7	8
43	6.14286	1.57359	42	45	45	0	0	0	0	1	1	0	0	0	0	1	1	0	0	0	0	0	0	0	2	0.222222	0.666667	0	0	0	2	1	1	1	1	1	1	86.6667	0	1	1	1	28	2	183	10	7	3	5
42	6	1.52753	52	44	44	0	0	0	0	0	0	0	3	3	0	1	1	0	0	0	0	1	1	0	9	1	1.11803	0	0	0	9	1	0	4	0	2	0	87.5	0	1	1	1	27	2	183	8	5	4	6
19	2.375	1.76777	24	48	48	0	0	0	0	1	1	0	1	1	0	0	0	0	0	0	0	1	1	0	13	1.44444	1.13039	0	0	0	13	2	1	1	1	1	0	93.75	0	1	1	1	31	2	183	10	6	3	5
7	1	0	42	43	43	0	0	0	0	2	2	0	0	0	0	0	0	0	0	0	0	1	1	0	9	1	1.5	0	0	0	9	1	2	0	1	0	1	92.8571	0	1	1	1	26	1	183	9	6	4	6
7	1	0	39	30	30	0	0	0	0	0	0	0	0	0	0	0	0	0	0	0	0	0	0	0	3	0.333333	0.707107	0	0	0	3	1	0	0	0	0	1	92.8571	0	1	1	1	13	2	183	11	5	4	4
12	1.71429	0.755929	19	56	56	0	2	2	0	1	1	0	2	2	0	1	1	0	0	0	0	1	1	0	5	0.555556	1.01379	0	0	0	5	1	3	3	2	2	1	86.6667	0	1	1	1	39	2	183	10	7	4	8
33	4.71429	2.36039	25	38	38	0	0	0	0	0	0	0	2	2	0	1	1	0	0	0	0	2	2	0	1	0.111111	0.333333	0	0	0	1	1	0	3	0	2	1	92.8571	0	1	1	1	21	2	31	13	7	4	4
8	1	0	19	54	54	0	1	1	0	1	1	0	2	2	0	1	1	0	0	0	0	1	1	0	10	1.11111	1.16667	0	0	0	10	2	2	3	1	2	0	88.8889	0	1	1	1	37	2	183	9	4	4	7
16	2.28571	1.88982	24	24	24	0	0	0	0	1	1	0	0	0	0	0	0	0	0	0	0	1	1	0	0	0	0	0	0	0	0	0	1	0	1	0	1	92.8571	0	1	1	1	7	2	183	10	5	4	5
11	1.375	0.744024	40	19	19	0	1	1	0	1	1	0	3	3	0	0	0	0	0	0	0	1	1	0	9	1	1.11803	0	0	0	9	1	2	3	1	2	0	80	1	1	1	1	2	2	183	13	4	6	5
7	1	0	38	58	58	0	0	0	0	0	0	0	0	0	0	0	0	0	0	0	0	0	0	0	4	0.444444	0.527046	0	0	0	4	1	0	0	0	0	0	100	0	1	1	1	41	2	183	11	6	1	7
24	3.42857	2.50713	49	22	22	0	0	0	0	0	0	0	2	2	0	1	1	0	0	0	0	1	1	0	11	1.22222	1.20185	0	0	0	11	2	0	3	0	2	0	66.6667	2	1	1	1	5	2	183	11	4	7	7
39	5.57143	1.61835	49	31	31	0	0	0	0	0	0	0	3	3	0	1	1	0	0	0	0	1	1	0	4	0.444444	0.726483	0	0	0	4	1	0	4	0	2	0	78.4946	1	1	1	1	14	2	183	11	6	4	4
18	2.57143	1.71825	33	33	33	0	1	1	0	1	1	0	0	0	0	0	0	0	0	0	0	1	1	0	5	0.555556	0.726483	0	0	0	5	1	2	0	1	0	0	96.7742	0	1	1	1	16	2	183	10	5	4	3
8	1	0	32	52	52	0	2	2	0	3	3	0	2	2	0	0	0	0	0	0	0	2	2	0	6	0.666667	1.11803	0	0	0	6	1	5	2	3	1	1	72.7273	2	1	1	1	35	2	183	10	4	3	7
19	2.375	1.50594	41	40	40	0	1	1	0	3	3	0	3	3	0	2	2	0	3	3	0	2	2	0	8	0.888889	1.16667	0	0	0	8	1	4	5	2	3	1	75	1	1	1	1	23	1	183	10	3	4	2
35	4.375	2.19984	36	40	40	0	2	2	0	2	2	0	3	3	0	3	3	0	0	0	0	2	2	0	8	0.888889	1.16667	0	0	0	8	1	4	6	2	3	1	60	3	1	1	1	23	2	183	10	6	5	8
33	4.71429	1.70434	37	19	19	0	2	2	0	1	1	0	2	2	0	0	0	0	0	0	0	1	1	0	1	0.111111	0.333333	0	0	0	1	1	3	2	2	1	1	63.1579	3	1	1	1	2	2	183	13	4	4	1
25	3.57143	3.20713	28	38	38	0	3	3	0	3	3	0	2	2	0	3	3	0	0	0	0	2	2	0	11	1.22222	1.30171	0	0	0	11	2	6	5	3	3	0	76.1905	1	1	1	1	21	2	183	13	8	4	8
11	1.57143	1.13389	41	50	50	0	0	0	0	0	0	0	0	0	0	1	1	0	0	0	0	1	1	0	1	0.111111	0.333333	0	0	0	1	1	0	1	0	1	0	100	0	1	1	1	33	2	183	11	4	4	4
30	3.75	2.31455	26	62	62	0	0	0	0	0	0	0	2	2	0	3	3	0	0	0	0	1	1	0	10	1.11111	1.05409	0	0	0	10	2	0	5	0	3	2	50	3	1	1	1	45	2	183	10	4	3	2
44	6.28571	1.25357	39	25	25	0	1	1	0	2	2	0	1	1	0	1	1	0	0	0	0	1	1	0	10	1.11111	1.16667	0	0	0	10	2	3	2	2	1	0	87.5	0	1	1	1	8	2	185	13	6	4	5
7	1	0	35	28	28	0	1	1	0	2	2	0	2	2	0	2	2	0	1	1	0	2	2	0	8	0.888889	1.2693	0	0	0	8	1	3	4	2	2	0	80	1	1	1	1	11	2	185	10	7	7	2
8	1	0	9	47	47	0	3	3	0	3	3	0	3	3	0	0	0	0	0	0	0	3	3	0	8	0.888889	1.36423	0	0	0	8	1	6	3	3	2	3	42.5	3	1	1	1	30	2	183	13	5	7	8
21	3	1.52753	45	27	27	0	0	0	0	1	1	0	2	2	0	0	0	0	0	0	0	1	1	0	2	0.222222	0.666667	0	0	0	2	1	1	2	1	1	0	96.7742	0	1	1	1	10	1	183	10	6	2	2
11	1.57143	1.13389	35	33	33	0	2	2	0	3	3	0	3	3	0	3	3	0	0	0	0	3	3	0	11	1.22222	1.30171	0	0	0	11	2	5	6	3	3	2	62.5	3	1	1	1	16	2	183	13	4	4	5
45	6.42857	1.13389	33	58	58	0	2	2	0	3	3	0	1	1	0	1	1	0	0	0	0	3	3	0	14	1.55556	1.50923	0	0	0	14	2	5	2	3	1	3	53.6913	3	1	1	1	41	2	183	10	7	4	7
28	4	1.63299	43	26	26	0	2	2	0	3	3	0	2	2	0	1	1	0	0	0	0	2	2	0	9	1	1.22474	0	0	0	9	1	5	3	3	2	3	75	1	1	1	1	9	2	183	10	5	4	3
42	6	1.1547	38	19	19	0	2	2	0	3	3	0	1	1	0	1	1	0	0	0	0	1	1	0	8	0.888889	0.600925	0	0	0	8	1	5	2	3	1	1	75	1	1	1	1	2	2	183	10	4	2	4
19	2.71429	1.70434	50	54	54	0	0	0	0	0	0	0	3	3	0	0	0	0	0	0	0	2	2	0	3	0.333333	1	0	0	0	3	1	0	3	0	2	1	83.871	1	1	1	1	37	1	183	10	7	4	7
7	1	0	53	42	42	0	1	1	0	2	2	0	2	2	0	0	0	0	0	0	0	2	2	0	7	0.777778	1.09291	0	0	0	7	1	3	2	2	1	0	93.75	0	1	1	1	25	1	183	10	5	3	2
38	5.42857	1.98806	44	25	25	0	1	1	0	2	2	0	3	3	0	1	1	0	0	0	0	2	2	0	13	1.44444	1.23603	0	0	0	13	2	3	4	2	2	2	55.5556	3	1	1	1	8	2	183	9	4	4	7
30	4.28571	1.60357	40	19	19	0	1	1	0	1	1	0	0	0	0	0	0	0	0	0	0	0	0	0	1	0.111111	0.333333	0	0	0	1	1	2	0	1	0	0	89.4737	0	1	1	1	2	2	183	13	4	7	1
15	2.14286	1.9518	39	53	53	0	2	2	0	2	2	0	2	2	0	0	0	0	0	0	0	2	2	0	6	0.666667	0.866025	0	0	0	6	1	4	2	2	1	0	87.5	0	1	1	1	36	1	183	13	5	1	7
30	4.28571	1.97605	45	34	34	0	1	1	0	2	2	0	1	1	0	0	0	0	0	0	0	1	1	0	7	0.777778	1.20185	0	0	0	7	1	3	1	2	1	0	94.1176	0	1	1	1	17	2	31	10	7	4	4
48	6.85714	0.377964	46	25	25	0	1	1	0	2	2	0	1	1	0	0	0	0	0	0	0	1	1	0	8	0.888889	0.927961	0	0	0	8	1	3	1	2	1	0	87.5	0	1	1	1	8	1	183	10	6	2	5
45	6.42857	0.786796	49	18	18	0	1	1	0	2	2	0	3	3	0	2	2	0	0	0	0	2	2	0	3	0.333333	0.5	0	0	0	3	1	3	5	2	3	0	93.75	0	1	1	1	1	1	160	11	4	6	1
29	3.625	1.59799	19	59	59	0	2	2	0	3	3	0	2	2	0	1	1	0	0	0	0	2	2	0	8	0.888889	1.16667	0	0	0	8	1	5	3	3	2	2	52.6316	3	1	1	1	42	2	183	10	7	4	6
24	3.42857	1.27242	14	33	33	0	0	0	0	0	0	0	2	2	0	0	0	0	0	0	0	1	1	0	5	0.555556	0.881917	0	0	0	5	1	0	2	0	1	0	81.0811	1	1	1	1	16	2	183	10	7	4	5
20	2.85714	1.77281	44	31	31	0	1	1	0	2	2	0	1	1	0	0	0	0	0	0	0	1	1	0	6	0.666667	0.707107	0	0	0	6	1	3	1	2	1	1	85.7143	0	1	1	1	14	2	183	13	7	4	4
23	3.28571	1.49603	26	34	34	0	1	1	0	1	1	0	2	2	0	2	2	0	0	0	0	2	2	0	15	1.66667	1.22474	0	0	0	15	2	2	4	1	2	2	62.5	3	1	1	1	17	2	183	10	6	4	6
7	1	0	47	40	40	0	1	1	0	3	3	0	2	2	0	0	0	0	1	1	0	2	2	0	6	0.666667	1.11803	0	0	0	6	1	4	2	2	1	1	85.7143	0	1	1	1	23	2	183	10	6	4	8
35	4.375	2.19984	14	27	27	0	0	0	0	0	0	0	1	1	0	2	2	0	0	0	0	2	2	0	11	1.22222	1.48137	0	0	0	11	2	0	3	0	2	1	76.4706	1	1	1	1	10	2	183	10	5	3	4
8	1.14286	0.377964	26	26	26	0	2	2	0	2	2	0	3	3	0	0	0	0	0	0	0	1	1	0	3	0.333333	0.5	0	0	0	3	1	4	3	2	2	0	80	1	1	1	1	9	2	183	11	5	4	7
7	1	0	39	64	64	0	3	3	0	3	3	0	0	0	0	1	1	0	3	3	0	3	3	0	14	1.55556	1.50923	0	0	0	14	2	6	1	3	1	3	57.1429	3	1	1	1	47	2	183	10	6	4	7
10	1.42857	0.534522	26	44	44	0	1	1	0	2	2	0	0	0	0	0	0	0	1	1	0	1	1	0	4	0.444444	0.527046	0	0	0	4	1	3	0	2	0	0	87.5	0	1	1	1	27	2	183	10	7	4	6
14	2	1.29099	37	24	24	0	3	3	0	3	3	0	2	2	0	2	2	0	0	0	0	1	1	0	6	0.666667	1	0	0	0	6	1	6	4	3	2	1	54.5455	3	1	1	1	7	2	183	13	6	4	6
26	3.25	1.66905	32	19	19	0	2	2	0	2	2	0	2	2	0	0	0	0	0	0	0	1	1	0	7	0.777778	0.971825	0	0	0	7	1	4	2	2	1	0	74.7788		1	1	1	2	2	183	13	4	2	7
30	4.28571	1.49603	27	21	21	0	0	0	0	1	1	0	2	2	0	0	0	0	0	0	0	1	1	0	2	0.222222	0.440959	0	0	0	2	1	1	2	1	1	0	88.8889	0	1	1	1	4	2	183	10	4	2	1
44	5.5	2.50713	51	44	44	0	0	0	0	0	0	0	0	0	0	1	1	0	0	0	0	1	1	0	6	0.666667	1.11803	0	0	0	6	1	0	1	0	1	2	91.6667	0	1	1	1	27	1	183	10	6	6	5
45	5.625	1.92261	59	20	20	0	0	0	0	1	1	0	1	1	0	0	0	0	0	0	0	2	2	0	11	1.22222	1.20185	0	0	0	11	2	1	1	1	1	2	100	0	1	1	1	3	1	183	10	4	3	3
25	3.57143	1.61835	49	20	20	0	1	1	0	0	0	0	0	0	0	0	0	0	0	0	0	0	0	0	2	0.222222	0.440959	0	0	0	2	1	1	0	1	0	0	88.8889	0	1	1	1	3	2	183	13	4	3	7
8	1	0	26	46	46	0	0	0	0	0	0	0	3	3	0	1	1	0	0	0	0	2	2	0	7	0.777778	1.20185	0	0	0	7	1	0	4	0	2	1	85.7143	0	1	1	1	29	2	183	10	4	4	8
27	3.375	2.38672	32	20	20	0	1	1	0	2	2	0	3	3	0	2	2	0	0	0	0	1	1	0	3	0.333333	0.707107	0	0	0	3	1	3	5	2	3	0	87.5	0	1	1	1	3	1	183	10	4	4	8
11	1.57143	0.9759	15	34	34	0	0	0	0	1	1	0	1	1	0	0	0	0	0	0	0	1	1	0	2	0.222222	0.440959	0	0	0	2	1	1	1	1	1	0	96.5517	0	1	1	1	17	2	183	10	5	3	6
18	2.25	1.0351	29	44	44	0	1	1	0	3	3	0	2	2	0	3	3	0	2	2	0	2	2	0	8	0.888889	0.927961	0	0	0	8	1	4	5	2	3	1	76.4706	1	1	1	1	27	2	183	10	5	3	5
27	3.85714	1.9518	22	33	33	0	2	2	0	2	2	0	1	1	0	0	0	0	0	0	0	2	2	0	10	1.11111	1.2693	0	0	0	10	2	4	1	2	1	1	81.25	1	1	1	1	16	2	183	10	6	4	3
31	4.42857	2.1492	30	49	49	0	0	0	0	1	1	0	1	1	0	0	0	0	0	0	0	1	1	0	7	0.777778	0.440959	0	0	0	7	1	1	1	1	1	0	94.6746	0	1	1	1	32	2	183	8	5	4	6
29	3.625	1.59799	34	33	33	0	2	2	0	2	2	0	1	1	0	1	1	0	0	0	0	1	1	0	6	0.666667	1	0	0	0	6	1	4	2	2	1	1	85.7143	0	1	1	1	16	2	183	10	5	4	7
11	1.57143	0.9759	28	25	25	0	0	0	0	1	1	0	2	2	0	0	0	0	0	0	0	1	1	0	11	1.22222	1.30171	0	0	0	11	2	1	2	1	1	0	106.25	0	1	1	1	8	1	183	2	4	7	8
23	3.28571	1.1127	39	21	21	0	1	1	0	1	1	0	2	2	0	0	0	0	0	0	0	1	1	0	8	0.888889	1.05409	0	0	0	8	1	2	2	1	1	0	94.4444	0	1	1	1	4	1	183	13	5	6	1
37	5.28571	1.49603	29	24	24	0	1	1	0	1	1	0	1	1	0	0	0	0	0	0	0	0	0	0	2	0.222222	0.440959	0	0	0	2	1	2	1	1	1	1	92.8571	0	1	1	1	7	2	183	11	6	7	1
40	5.71429	1.1127	41	40	40	0	0	0	0	1	1	0	0	0	0	0	0	0	0	0	0	2	2	0	9	1	1.32288	0	0	0	9	1	1	0	1	0	1	66.6667	2	1	1	1	23	2	183	8	6	4	7
10	1.42857	0.786796	14	35	35	0	0	0	0	0	0	0	0	0	0	0	0	0	0	0	0	0	0	0	5	0.555556	0.527046	0	0	0	5	1	0	0	0	0	0	100	0	1	1	1	18	2	183	10	6	4	3
9	1.28571	0.48795	34	23	23	0	0	0	0	0	0	0	1	1	0	1	1	0	0	0	0	1	1	0	1	0.111111	0.333333	0	0	0	1	1	0	2	0	1	1	92.3077	0	1	1	1	6	1	183	11	4	6	8
30	3.75	2.12132	52	27	27	0	3	3	0	3	3	0	2	2	0	0	0	0	0	0	0	1	1	0	7	0.777778	1.20185	0	0	0	7	1	6	2	3	1	1	70.5882	2	1	1	1	10	2	31	10	6	6	2
21	3	1.91485	26	48	48	0	1	1	0	1	1	0	1	1	0	0	0	0	0	0	0	1	1	0	4	0.444444	0.726483	0	0	0	4	1	2	1	1	1	1	85.7143	0	1	1	1	31	1	78	10	7	4	8
28	4	2.38048	38	29	29	0	2	2	0	1	1	0	3	3	0	1	1	0	0	0	0	1	1	0	6	0.666667	1.32288	0	0	0	6	1	3	4	2	2	0	90	0	1	1	1	12	2	183	12	5	7	8
44	6.28571	1.49603	45	50	50	0	1	1	0	2	2	0	0	0	0	0	0	0	0	0	0	1	1	0	3	0.333333	0.707107	0	0	0	3	1	3	0	2	0	0	100	0	1	1	1	33	1	183	10	7	4	7
31	4.42857	1.61835	30	63	63	0	1	1	0	2	2	0	0	0	0	2	2	0	0	0	0	2	2	0	9	1	1.32288	0	0	0	9	1	3	2	2	1	2	71.4286	2	1	1	1	46	2	183	11	5	3	7
41	5.125	2.10017	46	35	35	0	1	1	0	1	1	0	1	1	0	1	1	0	0	0	0	1	1	0	7	0.777778	0.971825	0	0	0	7	1	2	2	1	1	0	87.5	0	1	1	1	18	1	65	10	7	4	7
24	3.42857	1.71825	62	19	19	0	2	2	0	3	3	0	3	3	0	0	0	0	0	0	0	1	1	0	9	1	1.32288	0	0	0	9	1	5	3	3	2	1	78.125	1	1	1	1	2	1	183	4	4	3	8
31	4.42857	0.786796	33	21	21	0	1	1	0	2	2	0	2	2	0	1	1	0	0	0	0	2	2	0	9	1	1	0	0	0	9	1	3	3	2	2	1	90	0	1	1	1	4	2	183	12	4	7	7
9	1.125	0.353553	30	26	26	0	0	0	0	0	0	0	2	2	0	1	1	0	0	0	0	0	0	0	4	0.444444	0.726483	0	0	0	4	1	0	3	0	2	0	96.875	0	1	1	1	9	2	183	10	4	4	7
29	3.625	2.66927	41	40	40	0	1	1	0	1	1	0	2	2	0	2	2	0	0	0	0	1	1	0	12	1.33333	1.11803	0	0	0	12	2	2	4	1	2	1	92.8571	0	1	1	1	23	1	183	10	4	4	8
45	6.42857	1.51186	34	38	38	0	0	0	0	0	0	0	3	3	0	1	1	0	0	0	0	1	1	0	3	0.333333	0.707107	0	0	0	3	1	0	4	0	2	0	86.8421	0	1	1	1	21	2	183	10	7	3	6
28	4	2.38048	14	49	49	0	0	0	0	0	0	0	0	0	0	0	0	0	3	3	0	2	2	0	11	1.22222	1.39443	0	0	0	11	2	0	0	0	0	0	73.6842	2	1	1	1	32	2	183	13	7	4	7
43	6.14286	1.57359	43	40	40	0	0	0	0	1	1	0	2	2	0	1	1	0	0	0	0	2	2	0	15	1.66667	1.41421	0	0	0	15	2	1	3	1	2	0	91.1765	0	1	1	1	23	2	185	10	7	4	7
34	4.85714	2.0354	39	40	40	0	0	0	0	2	2	0	3	3	0	0	0	0	0	0	0	2	2	0	3	0.333333	0.707107	0	0	0	3	1	2	3	1	2	0	94.7368	0	1	1	1	23	1	183	4	5	3	5
19	2.71429	1.79947	34	40	40	0	0	0	0	0	0	0	3	3	0	3	3	0	0	0	0	1	1	0	0	0	0	0	0	0	0	0	0	6	0	3	1	90.2098	0	1	1	1	23	2	183	11	6	4	7
33	4.71429	1.70434	43	34	34	0	0	0	0	1	1	0	1	1	0	0	0	0	0	0	0	2	2	0	5	0.555556	1.01379	0	0	0	5	1	1	1	1	1	1	85.7143	0	1	1	1	17	2	48	13	6	4	8
14	2	2.23607	44	38	38	0	1	1	0	1	1	0	0	0	0	0	0	0	0	0	0	1	1	0	6	0.666667	1	0	0	0	6	1	2	0	1	0	0	93.3333	0	1	1	1	21	2	9	10	5	4	5
45	6.42857	1.51186	56	34	34	0	3	3	0	0	0	0	1	1	0	0	0	0	0	0	0	1	1	0	4	0.444444	0.527046	0	0	0	4	1	3	1	2	1	0	88.2353	0	1	1	1	17	1	185	12	6	4	6
15	2.14286	1.86445	33	21	21	0	3	3	0	1	1	0	1	1	0	0	0	0	0	0	0	0	0	0	4	0.444444	0.726483	0	0	0	4	1	4	1	2	1	0	85	0	1	1	1	4	1	183	13	5	7	8
38	4.75	2.18763	46	19	19	0	0	0	0	1	1	0	1	1	0	0	0	0	0	0	0	2	2	0	4	0.444444	0.726483	0	0	0	4	1	1	1	1	1	0	90.9091	0	1	1	1	2	2	183	10	4	7	1
23	3.28571	1.79947	46	41	41	0	0	0	0	0	0	0	3	3	0	1	1	0	0	0	0	0	0	0	2	0.222222	0.666667	0	0	0	2	1	0	4	0	2	0	96.6667	0	1	1	1	24	1	183	13	5	4	5
46	6.57143	1.13389	54	41	41	0	1	1	0	1	1	0	2	2	0	0	0	0	0	0	0	1	1	0	2	0.222222	0.440959	0	0	0	2	1	2	2	1	1	0	90.9091	0	1	1	1	24	1	185	12	5	4	7
11	1.57143	0.534522	55	53	53	0	0	0	0	0	0	0	1	1	0	1	1	0	0	0	0	2	2	0	15	1.66667	1.41421	0	0	0	15	2	0	2	0	1	0	87.5	0	1	1	1	36	1	183	10	6	3	2
45	6.42857	0.786796	46	21	21	0	1	1	0	2	2	0	1	1	0	1	1	0	0	0	0	1	1	0	4	0.444444	0.527046	0	0	0	4	1	3	2	2	1	0	87.5	0	1	1	1	4	2	183	10	5	6	8
12	1.71429	1.25357	40	18	18	0	3	3	0	3	3	0	2	2	0	0	0	0	0	0	0	2	2	0	2	0.222222	0.666667	0	0	0	2	1	6	2	3	1	0	107.692	0	1	1	1	1	1	78	10	4	7	3
7	1	0	30	49	49	0	0	0	0	1	1	0	1	1	0	0	0	0	0	0	0	1	1	0	4	0.444444	0.726483	0	0	0	4	1	1	1	1	1	1	89.6552	0	1	1	1	32	1	183	11	6	4	7
33	4.71429	1.70434	33	42	42	0	2	2	0	3	3	0	0	0	0	0	0	0	0	0	0	1	1	0	5	0.555556	1.01379	0	0	0	5	1	5	0	3	0	0	82.3529	1	1	1	1	25	1	183	10	5	4	4
31	3.875	1.72689	39	32	32	0	1	1	0	1	1	0	1	1	0	0	0	0	0	0	0	1	1	0	13	1.44444	1.23603	0	0	0	13	2	2	1	1	1	0	58.3333	3	1	1	1	15	2	183	13	6	3	6
9	1.28571	0.755929	47	29	29	0	0	0	0	0	0	0	2	2	0	2	2	0	0	0	0	2	2	0	8	0.888889	0.781736	0	0	0	8	1	0	4	0	2	0	97.9021	0	1	1	1	12	1	183	2	6	4	4
34	4.25	2.60494	54	79	79	0	2	2	0	2	2	0	3	3	0	1	1	0	0	0	0	1	1	0	9	1	1.32288	0	0	0	9	1	4	4	2	2	2	64.7059	3	1	1	1	62	1	31	3	2	1	3
28	4	1.73205	28	25	25	0	1	1	0	2	2	0	3	3	0	1	1	0	0	0	0	1	1	0	4	0.444444	0.726483	0	0	0	4	1	3	4	2	2	0	85	0	1	1	1	8	2	183	10	6	6	5
20	2.85714	1.86445	17	25	25	0	1	1	0	1	1	0	0	0	0	1	1	0	0	0	0	1	1	0	4	0.444444	1.01379	0	0	0	4	1	2	1	1	1	0	88.8889	0	1	1	1	8	2	65	11	6	4	4
30	4.28571	1.70434	36	50	50	0	0	0	0	0	0	0	1	1	0	0	0	0	0	0	0	1	1	0	4	0.444444	0.726483	0	0	0	4	1	0	1	0	1	1	100	0	1	1	1	33	2	183	10	6	4	8
41	5.85714	1.57359	39	25	25	0	0	0	0	1	1	0	0	0	0	0	0	0	0	0	0	0	0	0	1	0.111111	0.333333	0	0	0	1	1	1	0	1	0	0	86.4865	0	1	1	1	8	1	183	10	6	6	5
29	4.14286	1.46385	33	19	19	0	0	0	0	1	1	0	2	2	0	1	1	0	0	0	0	1	1	0	4	0.444444	0.527046	0	0	0	4	1	1	3	1	2	0	84.2105		1	1	1	2	2	183	13	4	7	8
24	3.42857	1.81265	50	28	28	0	0	0	0	0	0	0	1	1	0	0	0	0	0	0	0	2	2	0	5	0.555556	1.13039	0	0	0	5	1	0	1	0	1	1	85.7143	0	1	1	1	11	1	183	12	5	4	5
39	5.57143	1.81265	38	29	29	0	2	2	0	2	2	0	2	2	0	1	1	0	0	0	0	1	1	0	8	0.888889	1.2693	0	0	0	8	1	4	3	2	2	0	87.5	0	1	1	1	12	2	10	10	7	4	5
39	5.57143	1.39728	45	27	27	0	1	1	0	1	1	0	0	0	0	1	1	0	0	0	0	2	2	0	8	0.888889	1.05409	0	0	0	8	1	2	1	1	1	1	81.25	1	1	1	1	10	2	183	13	5	4	2
43	6.14286	1.86445	52	39	39	0	0	0	0	1	1	0	2	2	0	0	0	0	0	0	0	0	0	0	8	0.888889	1.2693	0	0	0	8	1	1	2	1	1	0	87.5	0	1	1	1	22	2	183	10	6	4	6
37	5.28571	1.70434	37	28	28	0	2	2	0	3	3	0	3	3	0	0	0	0	0	0	0	2	2	0	10	1.11111	1.36423	0	0	0	10	2	5	3	3	2	0	96.7742	0	1	1	1	11	2	185	10	6	2	8
44	6.28571	1.1127	50	28	28	0	2	2	0	2	2	0	3	3	0	2	2	0	0	0	0	2	2	0	9	1	0.5	0	0	0	9	1	4	5	2	3	0	87.5	0	1	1	1	11	2	183	10	6	4	4
42	5.25	2.18763	48	19	19	0	1	1	0	1	1	0	2	2	0	1	1	0	1	1	0	1	1	0	9	1	1	0	0	0	9	1	2	3	1	2	0	94.1176	0	1	1	1	2	2	183	13	4	7	3
7	1	0	27	58	58	0	0	0	0	1	1	0	3	3	0	0	0	0	0	0	0	1	1	0	10	1.11111	1.2693	0	0	0	10	2	1	3	1	2	1	60	3	1	1	1	41	2	185	13	5	8	8
44	6.28571	1.88982	46	21	21	0	1	1	0	1	1	0	1	1	0	1	1	0	0	0	0	1	1	0	6	0.666667	0.5	0	0	0	6	1	2	2	1	1	0	94.1176	0	1	1	1	4	2	82	10	5	4	3
7	1	0	13	36	36	0	1	1	0	1	1	0	2	2	0	0	0	0	0	0	0	1	1	0	5	0.555556	0.726483	0	0	0	5	1	2	2	1	1	0	77.7778	1	1	1	1	19	2	185	10	7	4	8
7	1	0	41	51	51	0	0	0	0	2	2	0	3	3	0	3	3	0	1	1	0	1	1	0	18	2	1.32288	0	0	0	18	2	2	6	1	3	2	95.4545	0	1	1	1	34	1	185	8	4	4	7
48	6.85714	0.377964	56	20	20	0	1	1	0	2	2	0	0	0	0	1	1	0	0	0	0	0	0	0	7	0.777778	0.971825	0	0	0	7	1	3	1	2	1	0	81.8182	1	1	1	1	3	2	183	13	4	7	8
13	1.625	1.40789	24	33	33	0	0	0	0	0	0	0	3	3	0	0	0	0	0	0	0	2	2	0	15	1.66667	1.32288	0	0	0	15	2	0	3	0	2	1	75	1	1	1	1	16	2	24	10	6	3	3
45	5.625	2.13391	38	22	22	0	1	1	0	1	1	0	2	2	0	2	2	0	0	0	0	1	1	0	3	0.333333	0.707107	0	0	0	3	1	2	4	1	2	1	85.7143	0	1	1	1	5	2	67	13	5	2	2
39	5.57143	2.50713	54	21	21	0	1	1	0	0	0	0	2	2	0	0	0	0	0	0	0	0	0	0	2	0.222222	0.666667	0	0	0	2	1	1	2	1	1	0	87.5	0	1	1	1	4	2	183	13	4	7	1
16	2.28571	2.36039	20	29	29	0	2	2	0	3	3	0	3	3	0	1	1	0	2	2	0	3	3	0	5	0.555556	1.13039	0	0	0	5	1	5	4	3	2	1	50	3	1	1	1	12	2	183	11	5	3	2
12	1.5	0.92582	27	40	40	0	0	0	0	1	1	0	1	1	0	1	1	0	0	0	0	2	2	0	11	1.22222	1.30171	0	0	0	11	2	1	2	1	1	1	81.25	1	1	1	1	23	1	183	10	4	4	8
43	5.375	2.19984	53	22	22	0	3	3	0	3	3	0	2	2	0	1	1	0	1	1	0	2	2	0	12	1.33333	1.32288	0	0	0	12	2	6	3	3	2	2	55.5556	3	1	1	1	5	1	183	10	4	3	1
31	3.875	1.55265	52	18	18	0	3	3	0	2	2	0	1	1	0	1	1	0	0	0	0	1	1	0	8	0.888889	0.927961	0	0	0	8	1	5	2	3	1	0	61.5385	3	1	1	1	1	2	183	10	4	7	8
36	5.14286	2.47848	37	31	31	0	3	3	0	3	3	0	2	2	0	2	2	0	0	0	0	2	2	0	9	1	1.11803	0	0	0	9	1	6	4	3	2	1	65	2	1	1	1	14	2	183	10	5	3	3
21	3	1.82574	47	18	18	0	0	0	0	1	1	0	0	0	0	2	2	0	0	0	0	1	1	0	3	0.333333	0.707107	0	0	0	3	1	1	2	1	1	0	84.2105		1	1	1	1	3	185	13	8	8	8
14	2	1.73205	42	61	61	0	1	1	0	2	2	0	1	1	0	0	0	0	0	0	0	1	1	0	5	0.555556	0.726483	0	0	0	5	1	3	1	2	1	0	90.625	0	1	1	1	44	1	183	11	4	1	7
43	6.14286	1.21499	39	34	34	0	1	1	0	0	0	0	0	0	0	1	1	0	0	0	0	0	0	0	3	0.333333	0.5	0	0	0	3	1	1	1	1	1	0	92.2222	0	1	1	1	17	1	161	10	5	4	3
41	5.125	1.80772	45	20	20	0	2	2	0	2	2	0	1	1	0	3	3	0	0	0	0	2	2	0	12	1.33333	1.32288	0	0	0	12	2	4	4	2	2	2	76.9231	1	1	1	1	3	2	183	13	4	6	2
41	5.85714	1.21499	46	46	46	0	1	1	0	2	2	0	1	1	0	0	0	0	0	0	0	1	1	0	4	0.444444	0.881917	0	0	0	4	1	3	1	2	1	0	{Invalid Expression}		1	1	1	29	2	185	8	6	4	8
41	5.85714	1.46385	47	38	38	0	0	0	0	1	1	0	3	3	0	0	0	0	0	0	0	1	1	0	5	0.555556	0.881917	0	0	0	5	1	1	3	1	2	0	87.5	0	1	1	1	21	1	167	8	7	3	7
20	2.85714	1.06904	55	25	25	0	2	2	0	2	2	0	2	2	0	2	2	0	0	0	0	1	1	0	9	1	1.22474	0	0	0	9	1	4	4	2	2	0	73.6842	2	1	1	1	8	1	161	11	6	4	6
24	3	1.41421	40	25	25	0	2	2	0	2	2	0	3	3	0	0	0	0	1	1	0	2	2	0	8	0.888889	1.16667	0	0	0	8	1	4	3	2	2	1	72.7273	2	1	1	1	8	2	183	11	6	6	2
17	2.125	2.10017	46	35	35	0	3	3	0	3	3	0	2	2	0	0	0	0	0	0	0	3	3	0	13	1.44444	1.23603	0	0	0	13	2	6	2	3	1	1	100	0	1	1	1	18	2	183	13	8	4	8
47	6.71429	0.48795	52	23	23	0	1	1	0	2	2	0	2	2	0	1	1	0	0	0	0	1	1	0	14	1.55556	1.50923	0	0	0	14	2	3	3	2	2	0	69.5652	2	1	1	1	6	1	65	12	5	3	8
20	2.85714	1.34519	45	35	35	0	1	1	0	1	1	0	2	2	0	0	0	0	0	0	0	1	1	0	3	0.333333	0.5	0	0	0	3	1	2	2	1	1	0	78.9474	1	1	1	1	18	2	183	13	6	2	2
38	5.42857	1.51186	55	26	26	0	1	1	0	1	1	0	2	2	0	1	1	0	0	0	0	1	1	0	3	0.333333	0.5	0	0	0	3	1	2	3	1	2	1	86.6667	0	1	1	1	9	3	61	11	6	6	2
26	3.71429	1.70434	48	30	30	0	0	0	0	1	1	0	3	3	0	1	1	0	0	0	0	1	1	0	3	0.333333	0.5	0	0	0	3	1	1	4	1	2	0	85.2941	0	1	1	1	13	1	183	13	5	4	8
31	3.875	2.47487	53	29	29	0	2	2	0	3	3	0	2	2	0	3	3	0	0	0	0	2	2	0	6	0.666667	1.11803	0	0	0	6	1	5	5	3	3	2	58.8235	3	1	1	1	12	2	183	11	6	4	3
12	1.71429	0.755929	52	39	39	0	3	3	0	3	3	0	3	3	0	0	0	0	0	0	0	2	2	0	8	0.888889	0.927961	0	0	0	8	1	6	3	3	2	1	75	1	1	1	1	22	2	183	11	5	2	2
36	5.14286	2.34013	55	38	38	0	2	2	0	3	3	0	2	2	0	1	1	0	0	0	0	2	2	0	1	0.111111	0.333333	0	0	0	1	1	5	3	3	2	0	87.5	0	1	1	1	21	2	183	11	5	3	5
12	1.5	0.92582	43	65	65	0	2	2	0	3	3	0	2	2	0	1	1	0	0	0	0	2	2	0	10	1.11111	1.36423	0	0	0	10	2	5	3	3	2	1	86.6667	0	1	1	1	48	2	183	13	5	1	6
29	3.625	2.44584	37	31	31	0	1	1	0	1	1	0	3	3	0	0	0	0	0	0	0	1	1	0	10	1.11111	1.05409	0	0	0	10	2	2	3	1	2	0	87.5	0	1	1	1	14	1	183	9	5	4	5
23	3.28571	1.1127	50	48	48	0	1	1	0	2	2	0	3	3	0	0	0	0	0	0	0	2	2	0	2	0.222222	0.666667	0	0	0	2	1	3	3	2	2	1	94.4056	0	1	1	1	31	1	122	13	5	7	3
37	5.28571	1.25357	43	26	26	0	0	0	0	0	0	0	2	2	0	2	2	0	0	0	0	1	1	0	0	0	0	0	0	0	0	0	0	4	0	2	0	100	0	1	1	1	9	2	183	10	6	3	2
17	2.42857	1.51186	46	63	63	0	1	1	0	2	2	0	3	3	0	0	0	0	0	0	0	1	1	0	10	1.11111	1.45297	0	0	0	10	2	3	3	2	2	0	73	2	1	1	1	46	2	183	12	5	4	2
45	6.42857	0.9759	42	58	58	0	3	3	0	3	3	0	3	3	0	3	3	0	0	0	0	3	3	0	7	0.777778	1.30171	0	0	0	7	1	6	6	3	3	2	52.9101	3	1	1	1	41	2	9	10	5	3	8
17	2.42857	1.61835	53	41	41	0	0	0	0	0	0	0	3	3	0	0	0	0	0	0	0	0	0	0	2	0.222222	0.440959	0	0	0	2	1	0	3	0	2	1	98.5714	0	1	1	1	24	2	183	13	7	3	8
15	2.14286	1.46385	58	38	38	0	1	1	0	1	1	0	1	1	0	0	0	0	0	0	0	1	1	0	5	0.555556	0.527046	0	0	0	5	1	2	1	1	1	1	85.7143	0	1	1	1	21	1	82	13	6	4	5
26	3.71429	1.97605	38	29	29	0	3	3	0	3	3	0	2	2	0	3	3	0	0	0	0	2	2	0	5	0.555556	0.527046	0	0	0	5	1	6	5	3	3	0	77.7778	1	1	1	1	12	3	65	10	4	2	2
33	4.125	1.64208	57	20	20	0	1	1	0	1	1	0	2	2	0	1	1	0	0	0	0	1	1	0	4	0.444444	0.881917	0	0	0	4	1	2	3	1	2	1	90	0	1	1	1	3	2	183	13	4	7	8
38	5.42857	1.90238	35	31	31	0	0	0	0	1	1	0	3	3	0	0	0	0	0	0	0	1	1	0	4	0.444444	0.726483	0	0	0	4	1	1	3	1	2	0	73.6842	2	1	1	1	14	1	183	10	6	4	4
39	5.57143	1.27242	48	24	24	0	0	0	0	2	2	0	2	2	0	1	1	0	0	0	0	1	1	0	6	0.666667	0.866025	0	0	0	6	1	2	3	1	2	0	94.1176	0	1	1	1	7	2	60	13	5	6	1
25	3.57143	2.43975	44	60	60	0	1	1	0	1	1	0	1	1	0	0	0	0	0	0	0	1	1	0	7	0.777778	0.833333	0	0	0	7	1	2	1	1	1	0	75.2688	1	1	1	1	43	1	183	13	7	1	7
36	5.14286	1.21499	53	48	48	0	2	2	0	3	3	0	1	1	0	0	0	0	0	0	0	1	1	0	5	0.555556	0.881917	0	0	0	5	1	5	1	3	1	1	75	1	1	1	1	31	2	183	10	6	3	6
39	4.875	2.10017	55	27	27	0	1	1	0	2	2	0	0	0	0	0	0	0	0	0	0	1	1	0	6	0.666667	0.707107	0	0	0	6	1	3	0	2	0	1	100	0	1	1	1	10	1	67	3	5	2	1
30	4.28571	1.60357	59	48	48	0	0	0	0	0	0	0	3	3	0	0	0	0	0	0	0	2	2	0	12	1.33333	1.58114	0	0	0	12	2	0	3	0	2	1	75	1	1	1	1	31	1	183	10	5	4	5
32	4.57143	1.61835	41	26	26	0	0	0	0	0	0	0	3	3	0	0	0	0	0	0	0	1	1	0	3	0.333333	0.5	0	0	0	3	1	0	3	0	2	0	87.5	0	1	1	1	9	2	60	11	5	7	1
23	3.28571	2.05866	60	74	74	0	2	2	0	2	2	0	0	0	0	1	1	0	3	3	0	1	1	0	7	0.777778	1.30171	0	0	0	7	1	4	1	2	1	0	88.2353	0	1	1	1	57	1	185	11	6	4	7
37	5.28571	1.79947	56	21	21	0	0	0	0	1	1	0	2	2	0	1	1	0	0	0	0	2	2	0	9	1	0.866025	0	0	0	9	1	1	3	1	2	0	95.9732	0	1	1	1	4	1	161	11	4	2	5
8	1.14286	0.377964	49	24	24	0	0	0	0	0	0	0	1	1	0	0	0	0	0	0	0	0	0	0	2	0.222222	0.440959	0	0	0	2	1	0	1	0	1	1	90	0	1	1	1	7	1	183	7	6	4	4
17	2.42857	1.90238	32	24	24	0	0	0	0	1	1	0	1	1	0	0	0	0	0	0	0	1	1	0	9	1	0.866025	0	0	0	9	1	1	1	1	1	1	92.8571	0	1	1	1	7	1	78	10	5	4	1
45	5.625	2.19984	34	60	60	0	1	1	0	0	0	0	2	2	0	0	0	0	0	0	0	1	1	0	11	1.22222	1.30171	0	0	0	11	2	1	2	1	1	0	80	1	1	1	1	43	2	183	10	7	2	8
30	4.28571	2.36039	42	21	21	0	0	0	0	0	0	0	2	2	0	0	0	0	0	0	0	1	1	0	6	0.666667	1.11803	0	0	0	6	1	0	2	0	1	0	92.2222	0	1	1	1	4	2	79	13	8	7	8
17	2.42857	1.13389	54	27	27	0	3	3	0	3	3	0	1	1	0	0	0	0	0	0	0	1	1	0	6	0.666667	1.11803	0	0	0	6	1	6	1	3	1	0	93.3333	0	1	1	1	10	2	111	13	5	7	8
7	1	0	25	63	63	0	0	0	0	0	0	0	0	0	0	0	0	0	0	0	0	1	1	0	2	0.222222	0.666667	0	0	0	2	1	0	0	0	0	1	85.7143	0	1	1	1	46	1	183	11	5	4	5
35	4.375	2.32609	45	51	51	0	2	2	0	3	3	0	3	3	0	0	0	0	2	2	0	1	1	0	12	1.33333	1.11803	0	0	0	12	2	5	3	3	2	1	80.625	1	1	1	1	34	2	183	12	6	3	7
32	4.57143	2.69921	43	31	31	0	0	0	0	1	1	0	0	0	0	0	0	0	0	0	0	1	1	0	6	0.666667	1.32288	0	0	0	6	1	1	0	1	0	1	100	0	1	1	1	14	1	84	10	6	2	3
30	4.28571	2.62769	48	27	27	0	2	2	0	2	2	0	2	2	0	2	2	0	0	0	0	2	2	0	2	0.222222	0.666667	0	0	0	2	1	4	4	2	2	0	77.7778	1	1	1	1	10	1	183	10	4	7	5
20	2.85714	1.57359	41	32	32	0	0	0	0	0	0	0	2	2	0	0	0	0	0	0	0	1	1	0	8	0.888889	0.781736	0	0	0	8	1	0	2	0	1	0	100	0	1	1	1	15	2	183	10	7	4	6
33	4.71429	1.25357	53	31	31	0	2	2	0	2	2	0	3	3	0	0	0	0	0	0	0	1	1	0	6	0.666667	1.32288	0	0	0	6	1	4	3	2	2	0	90	0	1	1	1	14	2	183	12	6	2	5
41	5.85714	1.77281	48	27	27	0	1	1	0	2	2	0	2	2	0	0	0	0	0	0	0	1	1	0	6	0.666667	1.32288	0	0	0	6	1	3	2	2	1	0	93.75	0	1	1	1	10	2	185	11	6	6	8
17	2.125	1.3562	26	58	58	0	1	1	0	3	3	0	3	3	0	3	3	0	3	3	0	3	3	0	10	1.11111	1.05409	0	0	0	10	2	4	6	2	3	1	75	1	1	1	1	41	2	185	11	6	3	7
31	4.42857	0.9759	38	42	42	0	2	2	0	2	2	0	1	1	0	2	2	0	0	0	0	1	1	0	6	0.666667	1.32288	0	0	0	6	1	4	3	2	2	1	75	1	1	1	1	25	2	183	10	5	4	6
23	3.28571	2.05866	46	21	21	0	2	2	0	3	3	0	2	2	0	1	1	0	0	0	0	2	2	0	7	0.777778	0.833333	0	0	0	7	1	5	3	3	2	1	75	1	1	1	1	4	1	183	11	5	4	3
19	2.375	1.30247	24	23	23	0	1	1	0	2	2	0	1	1	0	1	1	0	0	0	0	1	1	0	6	0.666667	0.866025	0	0	0	6	1	3	2	2	1	1	90	0	1	1	1	6	2	183	9	6	4	3
22	3.14286	1.34519	20	21	21	0	0	0	0	0	0	0	1	1	0	0	0	0	0	0	0	0	0	0	3	0.333333	0.707107	0	0	0	3	1	0	1	0	1	0	100	0	1	1	1	4	1	183	13	4	2	8
41	5.125	2.16712	35	57	57	0	0	0	0	1	1	0	3	3	0	0	0	0	0	0	0	2	2	0	9	1	1.32288	0	0	0	9	1	1	3	1	2	1	81.25	1	1	1	1	40	2	185	11	6	2	8
31	3.875	1.88509	24	34	34	0	0	0	0	0	0	0	2	2	0	0	0	0	0	0	0	1	1	0	4	0.444444	0.726483	0	0	0	4	1	0	2	0	1	0	87.5	0	1	1	1	17	1	84	13	5	4	6
17	2.42857	1.71825	35	19	19	0	1	1	0	2	2	0	2	2	0	0	0	0	0	0	0	1	1	0	7	0.777778	0.666667	0	0	0	7	1	3	2	2	1	0	87.5	0	1	1	1	2	2	183	13	4	7	1
21	3	1.91485	35	19	19	0	1	1	0	3	3	0	2	2	0	0	0	0	0	0	0	1	1	0	10	1.11111	1.05409	0	0	0	10	2	4	2	2	1	0	100	0	1	1	1	2	2	183	13	4	7	1
22	2.75	1.28174	41	19	19	0	1	1	0	1	1	0	3	3	0	1	1	0	0	0	0	1	1	0	3	0.333333	0.707107	0	0	0	3	1	2	4	1	2	0	90	0	1	1	1	2	2	183	13	4	7	1
7	1	0	33	19	19	0	1	1	0	1	1	0	3	3	0	2	2	0	0	0	0	2	2	0	10	1.11111	1.45297	0	0	0	10	2	2	5	1	3	1	75	1	1	1	1	2	2	183	10	4	7	1
23	3.28571	2.21467	42	19	19	0	1	1	0	2	2	0	2	2	0	0	0	0	0	0	0	1	1	0	8	0.888889	1.2693	0	0	0	8	1	3	2	2	1	0	87.5	0	1	1	1	2	2	183	10	4	2	1
7	1	0	32	19	19	0	2	2	0	2	2	0	0	0	0	1	1	0	0	0	0	1	1	0	7	0.777778	0.833333	0	0	0	7	1	4	1	2	1	0	89.4737	0	1	1	1	2	2	183	13	4	7	1
7	1	0	24	19	19	0	2	2	0	2	2	0	0	0	0	0	0	0	0	0	0	1	1	0	7	0.777778	0.833333	0	0	0	7	1	4	0	2	0	0	75	1	1	1	1	2	2	183	11	4	7	1
18	2.57143	0.786796	40	22	22	0	1	1	0	2	2	0	2	2	0	0	0	0	0	0	0	1	1	0	11	1.22222	1.39443	0	0	0	11	2	3	2	2	1	0	88.2353	0	1	1	1	5	2	183	10	4	2	2
41	5.85714	1.46385	37	21	21	0	0	0	0	0	0	0	2	2	0	0	0	0	0	0	0	1	1	0	0	0	0	0	0	0	0	0	0	2	0	1	0	83	1	1	1	1	4	2	183	10	4	6	2
40	5	2	45	20	20	0	2	2	0	1	1	0	1	1	0	0	0	0	0	0	0	1	1	0	7	0.777778	0.971825	0	0	0	7	1	3	1	2	1	0	88.8889	0	1	1	1	3	2	183	10	4	7	8
25	3.57143	1.98806	38	18	18	0	1	1	0	1	1	0	1	1	0	1	1	0	0	0	0	1	1	0	12	1.33333	1.11803	0	0	0	12	2	2	2	1	1	0	72.7273	2	1	1	1	1	2	183	10	4	6	1
28	4	1.1547	30	21	21	0	2	2	0	3	3	0	1	1	0	1	1	0	0	0	0	2	2	0	8	0.888889	1.16667	0	0	0	8	1	5	2	3	1	0	70	2	1	1	1	4	2	183	13	4	6	8
36	5.14286	1.86445	44	27	27	0	0	0	0	0	0	0	3	3	0	0	0	0	0	0	0	1	1	0	2	0.222222	0.440959	0	0	0	2	1	0	3	0	2	1	92.3077	0	1	1	1	10	2	183	13	5	4	2
9	1.28571	0.755929	34	19	19	0	1	1	0	2	2	0	1	1	0	0	0	0	0	0	0	1	1	0	4	0.444444	0.881917	0	0	0	4	1	3	1	2	1	0	90	0	1	1	1	2	2	183	13	4	3	3
46	6.57143	0.534522	37	24	24	0	1	1	0	1	1	0	1	1	0	0	0	0	0	0	0	1	1	0	4	0.444444	0.881917	0	0	0	4	1	2	1	1	1	0	93.75	0	1	1	1	7	2	183	11	6	3	3
47	6.71429	0.755929	44	18	18	0	2	2	0	3	3	0	2	2	0	0	0	0	0	0	0	1	1	0	6	0.666667	0.866025	0	0	0	6	1	5	2	3	1	0	83.3333	1	1	1	1	1	2	185	13	8	8	8
45	6.42857	1.13389	35	32	32	0	0	0	0	1	1	0	3	3	0	0	0	0	0	0	0	2	2	0	7	0.777778	1.09291	0	0	0	7	1	1	3	1	2	1	85.7143	0	1	1	1	15	2	183	13	7	3	6
47	5.875	2.10017	51	44	44	0	0	0	0	2	2	0	0	0	0	0	0	0	0	0	0	1	1	0	4	0.444444	0.881917	0	0	0	4	1	2	0	1	0	0	90.9091	0	1	1	1	27	2	183	10	7	4	7
10	1.42857	1.13389	49	19	19	0	3	3	0	3	3	0	3	3	0	3	3	0	0	0	0	3	3	0	8	0.888889	1.05409	0	0	0	8	1	6	6	3	3	1	81.25	1	1	1	1	2	1	78	13	5	8	8
40	5.71429	1.88982	35	40	40	0	2	2	0	2	2	0	2	2	0	1	1	0	0	0	0	2	2	0	5	0.555556	1.13039	0	0	0	5	1	4	3	2	2	0	87.5	0	1	1	1	23	2	183	12	5	2	4
30	4.28571	0.95119	55	28	28	0	1	1	0	3	3	0	1	1	0	0	0	0	0	0	0	1	1	0	6	0.666667	0.866025	0	0	0	6	1	4	1	2	1	0	78.4946	1	1	1	1	11	2	183	10	6	4	3
43	6.14286	1.46385	55	34	34	0	1	1	0	1	1	0	1	1	0	0	0	0	0	0	0	1	1	0	4	0.444444	0.527046	0	0	0	4	1	2	1	1	1	0	85.7143	0	1	1	1	17	1	183	10	6	3	6
33	4.71429	1.25357	59	32	32	0	0	0	0	0	0	0	3	3	0	2	2	0	0	0	0	1	1	0	5	0.555556	1.13039	0	0	0	5	1	0	5	0	3	0	101.875	0	1	1	1	15	1	51	12	5	7	8
43	6.14286	1.21499	52	25	25	0	1	1	0	1	1	0	1	1	0	2	2	0	0	0	0	1	1	0	6	0.666667	0.707107	0	0	0	6	1	2	3	1	2	0	88.8889	0	1	1	1	8	2	183	13	5	3	8
30	4.28571	0.755929	28	45	45	0	3	3	0	3	3	0	2	2	0	0	0	0	0	0	0	2	2	0	14	1.55556	1.23603	0	0	0	14	2	6	2	3	1	2	50	3	1	1	1	28	2	183	10	4	6	7
18	2.57143	1.39728	40	19	19	0	0	0	0	1	1	0	2	2	0	1	1	0	0	0	0	1	1	0	3	0.333333	0.5	0	0	0	3	1	1	3	1	2	0	94.7368	0	1	1	1	2	2	183	13	4	6	1
12	1.5	0.92582	40	18	18	0	3	3	0	3	3	0	2	2	0	1	1	0	0	0	0	1	1	0	7	0.777778	0.971825	0	0	0	7	1	6	3	3	2	0	93.75	0	1	1	1	1	2	183	13	4	7	1
21	3	1.1547	54	23	23	0	1	1	0	2	2	0	3	3	0	1	1	0	0	0	0	2	2	0	2	0.222222	0.666667	0	0	0	2	1	3	4	2	2	0	100	0	1	1	1	6	2	161	13	5	7	2
7	1	0	39	19	19	0	0	0	0	1	1	0	2	2	0	0	0	0	0	0	0	0	0	0	2	0.222222	0.440959	0	0	0	2	1	1	2	1	1	0	80	1	1	1	1	2	2	183	13	4	2	8
29	4.14286	1.34519	42	22	22	0	1	1	0	1	1	0	2	2	0	0	0	0	0	0	0	1	1	0	2	0.222222	0.440959	0	0	0	2	1	2	2	1	1	0	95.8904	0	1	1	1	5	1	183	13	4	4	8
27	3.85714	1.06904	33	40	40	0	1	1	0	2	2	0	2	2	0	0	0	0	1	1	0	2	2	0	16	1.77778	1.30171	0	0	0	16	2	3	2	2	1	2	71.4286	2	1	1	1	23	2	48	10	6	4	4
32	4	2.32993	47	28	28	0	2	2	0	2	2	0	2	2	0	0	0	0	0	0	0	1	1	0	7	0.777778	0.833333	0	0	0	7	1	4	2	2	1	0	100	0	1	1	1	11	1	183	13	5	4	3
7	1	0	36	27	27	0	0	0	0	0	0	0	0	0	0	0	0	0	0	0	0	1	1	0	4	0.444444	0.527046	0	0	0	4	1	0	0	0	0	0	93.75	0	1	1	1	10	2	183	10	6	4	6
11	1.57143	1.51186	42	31	31	0	3	3	0	2	2	0	3	3	0	0	0	0	0	0	0	2	2	0	5	0.555556	1.01379	0	0	0	5	1	5	3	3	2	1	66.6667	2	1	1	1	14	2	183	13	5	4	3
16	2.28571	1.70434	58	22	22	0	0	0	0	0	0	0	1	1	0	0	0	0	0	0	0	1	1	0	2	0.222222	0.440959	0	0	0	2	1	0	1	0	1	0	94.1176	0	1	1	1	5	1	183	13	6	6	4
24	3.42857	2.29907	37	22	22	0	0	0	0	0	0	0	1	1	0	0	0	0	0	0	0	2	2	0	3	0.333333	0.5	0	0	0	3	1	0	1	0	1	2	100	0	1	1	1	5	2	104	10	5	6	8
			Average:	33.4086																																						GENDER:	Mean	1.68203
			Standard Dev.:	12.4135																																							SD	0.475847
			Variance:	154.094																																							Variance	0.22643
Correlations with PSQI:
Gold MSI Training:			-0.0395637
Gold MSI Engagement:			0.0124976
Age:			0.113119
[truncated: 58 more columns]

## Sheet: DH Qual.
	SC0_0	SC1_0	SC2_0	Q2	Q3	PSQI
	Gold MSI Training-sum	Gold MSI engagement-sum	Age-sum	What is your gender?	You stated that you have in the past used music ‘_to help you / sleep. Please tell us what kinds of music helps you to sleep.‘_ / / Please provide as much detail as you can, including artists, / albums,...	PSQI
	34	30	54	1	20 plus years ago I used to fall asleep sometinmes listening to Vaughn Williams symphonies & the Cocteau Twins whose music I found mesmerising. Also a very familiar audio book.	3
	34	40	35	1	Miguel Calo and Francisco Donato work pretty well. Also Tom Waits.	15
	40	61	32	1	The common features of the music that seems to help me to get to sleep is that it usually is reasonably slow in tempo, and has to be music I already know well and like. However, beyond that, I don't have Examples include Brian Eno's album 'Music For Airports', Gillian Welch's 'The Harrow And The Harvest', and The High Llamas' greatest hits album 'Retrospective'.	10
	49	42	42	2	Bill Evans Live @ the Village Vanguard / Bill Frisell Quartet / Other jazz, esp Monk, Evans, Yusef Lateef / Ambient (Fripp, Eno, Paul Winter) / Bach cello suites	16
	31	37	34	1	Many different. Trance/rock/classical etc	18
	34	51	27	1	Jessie Ware - Devotion (album) electronic / Bjork- Homogenic (album) layered strings and beats / Joanna Newsom (all albums) orchestration and harp / Emiliana Torrini- Fisherman's Woman (album) picked guitar acoustic	6
	32	28	26	2	BBC radio 2 / The XX / BBC radio Annie Mac musical hot water bottle / Compilation acoustic albums	4
	39	31	27	2	Any really. Sorry that I can't be more specific! My musical preferences are varied so I would just listen to anything on my playlist.	11
	44	43	27	1	1.) Coldplay's albums, "Viva la vida" and "Mylo Xyloto" / 2.) Debussy Clair de lune / 3.) Music from Broadway soundtrack, "Once" / 4.) Herbert von Karajan's complete recording of Brahms Symphonies (EMI or DG I think?) / 5.) Bach Prelude and Fugue in E-flat (St. Anne's) / 6.) Chopin Preludes by Martha Argerich	3
	43	39	32	2	Classical music- often Mendelssohn Symphonies, Debussy Clare de Lune, string quartets, chamber music.	12
	19	35	32	2	Brhams lullaby	0
	47	57	39	1	I don't ever have a problem sleeping but sometimes I listen to music as I drift off. Last night I was listening to For Phillip Guston by Morton Feldman.	1
	30	42	37	1	Rock - Red hot Chili Peppers, Audioslave, Dave Matthews, Johm Mayer	10
	37	50	25	1	Absolutely anything. I used to go to sleep listening to anything from classical to heavy metal. / / examples include: / / FaurÍ©: Requiem / Pixies: Doolittle / Korn: Issues /	3
	42	26	34	2	Would generally be the radio (radio 2) rather than a specific album	7
	45	56	33	2	Venus from the Planets Suite by Holst	0
	34	50	19	2	I fell asleep most easily to music that I knew well and enjoyed, and this often wasn't the sort of music that you'd expect would be easy to fall asleep to! Songs tended to be from artists that I listened to regularly, like IAMX - especially an album called 'Volatile Times', as I listened to it a lot when it was released. I also fell asleep easily to Imogen Heap - I listened to her music regularly…	12
	41	49	38	2	Soft classical music without extreme dynamic contrasts (I.e., solo or chamber music) such as Bach cello suites, Goldberg variations, Bach instrumental music in general... / / My children enjoy lullaby music to fall asleep and I now enjoy the association as well. A favorite album is Tina Malia's Lullaby Favorites, and the lullaby selections from the Music Together collection.	9
	31	44	31	2	usually something very familiar and usually a singer-songwriter style. like gavin degraw for instance.	10
	28	46	37	2	William Orbit Hinterland / KLF the chill out album / Various ambient - aphex twin/warp label	12
	33	50	50	1	Norah Jones has been brilliant / John Martyn / James Taylor / Relaxation tapes /	6
	37	52	39	1	Electronica (Burial, Maps) / Jazz (Bill Evans) / Laid back indie (Warpaint)	6
	30	23	32	1	Anything with which I am very familiar. Typically Dr Dre (2001), Adele, Amy Winehouse (Back to Black)	3
	49	59	28	1	On Spotify, there are a number of available playlists used in a variety of settings, such as the spa, yoga classes, etc. / I find that listening to nature sounds combined with soft synth pads are very relaxing, even though i sometimes think maybe the nature sounds themselves would have been even better. Then again, it's the outdoorsman in me that appreciates the nature sounds, and the musician in…	7
	29	37	34	1	Variety of classical	7
	7	57	44	1	My best aids to sleep are: / 1. "Joy," by Paul Greaver (http://www.discogs.com/Paul-Greaver-Joy/release/2195934). Skipping the last song, "Joy," which can wake you up; / 2. "GymnopÍ©dies" and "Gnossiennes," by Eric Satie; / 3. "Solo piano," by Gonzales (http://chillygonzales.com/records/solo-piano-deluxe-edition-cddvd/); / 4. "La Scala," by Ludovico Einaudi (http://en.wikipedia.org/wiki/La_Scala_…	3
	8	41	62	1	Singer/songwiters (Joni Mitchell, Adele, Annie Lennox, David Ford, Ed Sheeran, Elbow, George Ezra, Jeff Lynn, Laura Marling, Laura Mvula, Madeleine Peyroux, Michael Kiwanuka, Paulo Nutini, Paul Simon, Paul Weller, Ray LaMontagne, Suzanne Vega) / World music (Ali Farka Toure, Toumani Diabete, Buena Vista Social Club, Cesaria Evora, Gustavo Santaolalla, Rodrigo y Gabriela, Ry Cooder, Youssou N'Dour…	14
	22	37	39	2	Gymnopedie (Eric Satie) / Marlango, Life in the treehouse (Marlango) / Leonard Cohen / Dire Straits, Mark Knopfler's soundtracks / CesÍ_x008d_rea Í_vora /	7
	12	21	37	2	I have used music in the past, but I no longer do it. I used to listen to the radio, but found that when the presenter spoke this could wake me up and so I stopped.	6
	45	52	45	1	Instrumental music / http://music2work2.com / As a musician I find I get too involved with the music and it ends up keeping me awake so have reverted back to silence /	7
	45	40	33	2	Various music but had to be very familiar to me: Belle and Sebastian 'tiger milk' album. Bach English suites, Glenn Gould. Have also just slept to music radio but usually so quiet you only half hear it, Jazz Fm, Magic or equivalent.	4
	30	31	39	2	Classical music on radio, niels Eje's Musicure	7
	11	39	59	2	Classical music helps me fall asleep. Performers like Bach,Shubert an Strauss are my favourites.	3
	28	47	26	2	I visited a friend and slept in their living room. I listened to some music to shield me from the unfamiliar noises there. I think I listened to We invented Paris (Albums: We invented Paris, Rocket spaceship thing) / I listened to the same music last night when I could not sleep but it was too emotional for me then (bad sleep in the two nights before). / When my mind does not stop thinking about …	4
	39	32	27	2	H.I.M. razorblade romance album, Edward Greig, big bands,	8
	19	37	31	2	any sound at all - i just set a 1 hour timer and am usually asleep by the time it goes off	3
	8	28	21	2	Clean Bandit - Rather be / OneRepublic - Counting stars	7
	14	55	27	1	jazz, progressive rock, rock, techno, house music, pink floyd, porcupine tree, miles davis, art blakey, dubtechno	5
	30	38	22	2	Classical music	10
	44	51	21	2	Mazzy Star - Into dust / Newton Faulkner - Hand built by robots (album) / Singer / Songwriter compilations	4
	43	36	57	2	Lyrical classical music with lots of strings; not fast.	7
	33	60	27	1	Ambient electronic music, such as Brian Eno, Goetic, Aphex Twin, Paul Lansky, Tim Hecker, The Haxan Cloak. / Shoegaze (such as My Bloody Valentine), Noise Music (such as Merzbow), black metal and other forms of metal (such as deafheaven, deftones etc), leftfield pop music (such as Bjork).	5
	31	58	49	1	Ambient music, drone, slow-paced and slow-changing dynamics type of music. Artists like Harold Budd, Robert Rich, Steve Roach, A Produce, Brian Eno, Stars of the Lid€	7
	45	43	38	1	Electronica/Ambient: Jarre (particularly Waiting for Cousteau track 3), Budd/Eno, various others from the Dewtone label, Trentemoller / Jazz: miscellaneous compilations of dinner/evening jazz, Keith Jarrett (Koln concert and The Melody at Night with You) / Classical: e.g. John Ireland string quartet	7
	30	24	32	2	Boy band pop (eg Westlife, Backstreet Boys, Boyzone) / Garth Brooks / Pink	9
	28	33	36	1	Almost anything I like. Sometimes classical, sometimes rock, sometimes ballads, sometimes, jazz. Anything except R&B, rap, house, etc.	9
	29	40	43	2	classical (piano, Chopin, Satie, Debussy) / Pop (various incl. Everly Brothers, Goldfrapp, Depeche Mode, Lindsey Buckingham)	2
	34	35	34	2	I usually listen to melodic fairly middle of the road music such as Ingrid Michaelson or Jackopierce. Basically harmony and guitars!	13
	9	21	24	2	I tried the radio and classical music however it seemed to make it more difficult for me to switch off so I stopped.	9
	12	24	42	1	Classic FM	4
	26	44	56	1	Classical - Mozart, Beethoven, Chopin, baroque. Jazz - all kinds but mainly smooth. Tom Waits.	8
	28	41	28	2	Natural Sounds of Thunderstorms (Wide range of tracks found on spotify) / The majority of the time it's orchestral music and movie scores like.. / Elysium - Jo Blankenburg / Avatar - James Horner - Tracks - You don't dream in cryo, Pure spirits of the forest, the bioluminescence of the night, Becoming one of the people, becoming one with neytiri / Divenire - Ludovico Eunaudi - Particularly Primav…	10
	29	35	25	2	Ludovico Einaudi - Divenire, / Bastille - Bad Blood / Hans Zimmer - Pirates of the Caribbean / Two Steps from Hell - Invincible / Jean-Yves Thibaudet - Pride and Prejudice Sound Track / / I usually listen to orchestral music to fall asleep to and sound tracks.	9
	31	35	44	2	ghazals (Jagjit Singh, Ghulam ali, Farida Khanum) / Indian classical - night ragaas - vocals and instruments: / sitar (Nikhil Banerjee), Bansuri (Hariprasad Chaurasia), santoor (Shiv Kumar Sharma) Sarod (Amjad Ali Khan) / Old Indian songs in Bangla or Hindi	5
	31	15	35	2	LSG (Oliver Lieb)	8
	9	38	31	2	Sarah McLachlan / Lianne La Havas / Jewel Kilcher / /	12
	36	41	27	1	The only time I have used music to help me sleep is usually when I am in a new environment, and I will listen to some old favorites. In particular Tori Amos or Rachmaninov or Tchiakovsky.	5
	18	49	22	2	Laura Marling (Old Stone, Your Only Doll), Cat Power (Sweetedee, Naked If I Want To), Bon Iver (Flume, Skinny Love), London Grammar (Strong, Stay Awake), Bob Marley (Satisfy My Soul, Is This Love), Lykke Li (I Follow Rivers, Possibility) / peaceful folk-y music with soft voices,	5
	34	41	24	2	Classical - Mozart - mainly voice	4
	18	9	32	2	music from radio	6
	40	40	27	2	classical music	8
	38	45	48	1	varies from rock to jazz to classical	5
	8	38	66	1	Late Junction on Radio 4.. Eclectic	5
	24	21	46	2	Paul Mckenna's "I can make you sleep" music - 95% of the time / Occasionally (5%) I listen to something like: Adele - 21 or Dvorak - New World Symphony / / I rarely have a problem getting to sleep but I listen to music when I'm in a phase of having disturbed sleep.	3
	35	33	43	1	folk, roots, blues - music that is familiar and not too up tempo	7
	31	36	22	2	metal / rock / screamo / /	8
	7	28	55	2	Any music, usually the alarm clock/radio	4
	8	27	22	2	Indie music - The Killers, etc / RnB music/Dance / / All normally in the top 40, unless I have albums saved e.g. The Killers	4
	13	25	62	1	Mike Oldfield. Songs of distant earth. / Moby. Play, Hotel.	3
	7	25	45	2	Difficult to list as normally I have my IPod on shuffle and it covers pop,alternative, R&B and soul	5
	16	34	31	2	Singer-songwriter, relaxed music. Newton Faulkner, Little Dragon, Zero 7.	2
	29	43	29	1	Slow and gentle music - Brain Eno, Jazz, Classical, Van Morrison, Pink Floyd, Alan Parsons Project, George Harrison, Joni Mitchell.	4
	27	46	54	2	Light classical music	3
	46	50	23	2	classical music or country/folk music that is slow, soft or lilting	12
	33	48	28	2	Anything by the following bands: / / Air / Arcade Fire / Bright Eyes / Nerina Pallot / /	5
	35	32	29	2	I haven't listened to music while trying to sleep recently, but I used to listen to Coldplay XY to help me relax.	9
	11	30	31	2	any chart music	8
	31	37	28	1	No particular genre or artists, but I would avoid anything 'heavy'. For example I often listen to hip-hop or rock but I wouldn't listen to these to fall asleep to.	2
	44	40	39	2	Listening to quiet, classical music	6
	25	37	25	1	Spoken word	9
	12	42	23	2	Soft and soothing songs	8
	48	38	53	2	I prefer classical music as I find it very soothing and easy to listen to.	7
	30	40	24	2	instrumental	3
	43	43	20	2	I'll Be Ready - Sunblock / / Palladio - Karl Jenkins / /	10
	24	41	38	2	Motown as its quite chilled	8
	32	49	26	2	Folk music, Indie, Classical. Joni Mitchell - Blue; John Martyn; The Stone Roses; Vivaldi.	11
	11	17	41	1	Its actually spoken books that I enjoy the most - not music per say.	2
	33	16	28	2	Tchaikovski, Chopin, OST of musicals (Jesus Christ Superstar, The Fiddler on the Roof), Joan Manuel Serrat	6
	42	43	23	2	Classic fm, Pride and Prejudice film soundtrack, Sense and Sensibility film soundtrack, Rachmaninov Piano Concerto no.2	5
	26	21	26	2	classical or contempory-classical music. Such as Bond, Escala, etc. Film score music such as Hans Zimmer. / Slow or relaxing love songs / pop music type genre.	3
	10	32	25	2	sogs	4
	24	45	28	2	Just the regular music I was listening to during the day (indie rock, soft electronic music).	7
	29	44	35	1	Nothing specific, just whatever I fancy listening to at the time. More as a distraction while I try am awake rather than a specific sleep aid.	14
	33	37	30	2	Something relaxing like classical, or certain songs by Pentatonix, All Out, Groove for Thought	6
	35	42	48	1	medieval instrumental/vocal / russian orthodox chant / ambient/electronica e.g tangerine dream, william orbit / ambient/classical e.g philip glass /	4
	23	37	23	1	Chilled out music, more instrumental.	4
	11	37	55	2	Smooth Radio - slow ballads often with a romantic theme.	7
	28	43	20	1	Sam smith, in the lonely hour / Taylor swift, white horse / Any other soft pop music / the scientist glee cover version /	5
	43	50	31	2	all sorts of classical music, especially for piano.	4
	34	50	26	2	Classical music, I often listen to deuter sea and silence if I am having trouble getting to sleep	2
	35	25	25	2	familiar music - either the radio (like hallam fm) or musicals soundtracks	5
	16	44	26	1	Aphex Twin - Selected Ambient Works / Ulrich Schnauss / Air / Brian Eno /	2
	7	25	32	2	Radio / Athlete / Snow patrol	6
	41	42	22	1	Shuffle on my ipod. So anything from metal/rock to funk to pop and hip hop	3
	45	34	30	2	Anything calming, preferably not with lyrics that I'm familiar with.	9
	32	30	32	2	I used to listen to John Peel on the radio - who played a very eclectic mix of stuff. I would turn it down very very low until it was only just audible. That was between roughly 1996 and 1999. Then I moved to Radio 4 and now audio books, occasionally white noise tracks or rain sounds etc. Sometimes a hypnotherapy download. I haven't tried music for years because most of the stuff I listen to whil…	9
	7	20	50	1	quiet, soothing, sad	10
	9	41	21	2	Meditation music / Nature Sounds	10
	38	46	22	2	Bon Iver / relaxing classical music	3
	31	45	42	2	Late Junction on Radio 3	5
	33	36	20	2	sounds of water, sounds to sleep to (on YouTube)	6
	32	16	27	2	Classical music - Handel, Mozart	3
	13	36	26	2	Soft rock and acoustic.	3
	11	33	58	1	Gregorian chant. Nature sounds. /	9
	40	36	21	2	Either songs that I've had stuck in my head a lot - Clean Bandit: Rather Be, Pharrel: Happy, Paramore: Only Exception. / Or quieter songs I also like to listen to when I travel - Sufjan Stevens: Illinoise (Album), Air: Moon Safari (Album), MuteMath: Stare at the Sun/Obsolete, Flaming Lips: Do You Realise, Debussy: Claire de Lune, Royksopp: Melody AM (Album), Sakamoto: Merry Christmas Mr Lawrence …	6
	12	32	26	1	Jazz, classical - played at low volumes.	5
	31	31	54	2	I do not recall such items as requested. I have used a relaxation app downloaded to my iphone (relax melodies)	9
	42	52	25	2	I listen to music that I like, but softer songs. I listen to bands such as Skindred, Metallica, Megadeth, The Sharrow, Led Zeppelin, The Beatles, The Rolling Stones. All are within the rock genre, however I choose the softer songs of these artists.	5
	37	40	30	2	I use an android app called Ambio, you create mixes of sounds and samples. Very slow waves, slow relaxing sitar type samples and low volume bells such as singing bowls and metal wind chimes (not wooden!) make me fall asleep. Also Amnesiac and kid A by Radiohead are good for sleeping. Nothing too fast and nothing I can sing along to too much - eg folk music is too singy. Stuff with a steady beat a…	5
	14	24	21	2	I normally listen to Audio books to help me sleep, but sometimes i listen to calming music, like james blunt.	6
	15	39	21	2	generally found a song that I liked and set it to replay for the whole night. usually deep house music with deep female vocals (usually what I get in my Youtube subscriptions from the majesticcasual channel, or by artists like lana del rey) / / sometimes also used 8tracks or an internet radio to give me a random playlist of classical music	4
	26	36	19	2	Chilled out music, Ben Howard	7
	16	25	43	2	It's a buddist medication CD, 20 minutes long, very gentle flute playing. It was advised due to anxiety issues.	13
	16	56	27	2	Acoustic slow songs mostly! City and Colour, Owen (I do percieve album), Conor Oberst.	8
	22	45	25	1	Genres: / Ambiant / Dark ambiant / Electronic body music /	4
	27	36	43	1	Heavy Metal / Hard Rock	4
	36	37	43	2	Gold FM (classic 60's, 70's and 80's songs) / Artic Monkeys / / I usually listen to talk/discussion radio channels to help me get to sleep.	5
	24	42	19	2	The most helpful music that I use the most frequently is a playlist of songs by artist Holly Miranda. It includes some original tracks as well as a lot of covers, and it is from her Soundcloud profile (soundcloud.com/hollymiranda). Other than that, I listen to quiet, slow and soothing music, by people with what I consider to be beautiful voices. An album I have used successfully is The Eventually…	6
	35	19	35	2	I used to just have the local commercial radio station on a sleep timer on my alarm clock.	3
	8	32	32	1	Sigur Ros / Classical music	6
	25	34	25	1	Classical music, such as Pachelbel or Bach, 'Chillout' music such as Bob Sinclair or Bed Maps or slow soulful music such as Dido or Adele.	7
	39	37	19	2	Spotify sleep album / Rain, thunder / Bird and whale boises	8
	41	38	19	2	I sometimes listen to gentle piano music, Celtic music, relaxing music (Celtic, piano, guitar, flute...) with nature sounds or the Youtube playlist "Studio Ghibli Music Box Collection".	12
	31	41	33	1	the doors, marvin gaye (inner city blues), rodriguez, bob marley, the verve,	6
	42	53	19	2	Gustav Mahler symphonies	1
	28	45	45	1	latin / spanish / classical guitar. julian bream / rodrigo y gabriela. / ryan adams - alt country and similar	1
	14	26	43	2	meditation buddist must, flute sounds	12
	20	43	37	2	Generally radio so music interspersed with talking, tends to be radio 2 or 6 music, so rock, pop, indie, alternative.	7
	10	30	20	2	slow songs / ben howard / sam smith /	4
	17	32	35	2	jazz, like Diana Krall or Stacey Kent / Indie, like The Verve, / Carole King /	8
	7	27	33	2	pop music	3
	33	29	20	2	christian music, hymns and modern songs / spoken word- works the best for me! / songs from musicals (with included dialogue- eg. Les Mis, beauty and the beast) /	8
	29	31	21	2	youtube relaxing music playlist - 4 hours long	9
	45	49	19	1	I tend to have to "make peace" with myself when trying to sleep, and as such my current mood dictates what I listen to. For instance, if I'm down and need a good cry, "how to save a life" by the fray, "pas toi" by Tal and "Amsterdam" by Coldplay are musts. If I'm in a hyperenergetically happy mood, I'll listen to things like "up" by noemi, "starships" by nicki minaj and "il popolo dei sogni" by d…	11
	16	39	25	2	Enya / John Legend / Beyonce / Sam Smith /	9
	14	43	39	1	New age	13
	33	33	22	2	Slow songs - Katie Melua	3
	9	39	24	2	classical fm / rainy modd	10
	23	21	23	1	Classical, Giovanni Marradi	5
	17	23	32	2	Classical music on the radio	3
	16	23	36	2	Soft rock; singers-songwrtiters in my native language	4
	12	25	22	2	I usually play classical piano music, such as Ludovico Einaudi (sp?) and his compilation albums. If I just have my device on 'shuffle', it will play randomly but I will skip over songs that have a heavy drum beat, fast pace and angry vocals, such as Papa Roach or Rage Against the Machine.	11
	15	38	30	1	Country music - dolly parton - all songs / Motown, The Shangri-las, madonna greatest hits, blondie greatest hits, 60's and 70's music in gerneral (rock, no glam rock!)	8
	9	28	24	1	There are many choices on youtube	8
	25	32	53	2	Classical, easy listening,Mike Oldfield	3
	40	44	23	2	Classic Fm. / Mozart's Clarinet Concerto / Madame Butterfly (Maria Callas CD)	3
	41	48	22	1	I have sometimes listened to folk music to help me sleep and it was probably when I was feeling mentally of physically drained, not necessarliy at bed time. / Albums such as Pink Moon by Nick Drake or John Wesley Harding by Bob Dylan come to mind.	9
	28	44	19	2	Kpop	5
	7	27	36	2	calming, meditation music, sounds of the ocean, no singing/lyrics	6
	8	46	47	2	Quieter albums, melodic, slower rhythm... in the past I have listened to mellow-ish singer-songwriters like Nora Jones and Martha Wainwright. A current favourite is the Boxer album by The National, also Nick Cave - The Boatman's Call. I also occasionally listen to more ambient music like Beach House. Usually all one artist - i.e. a complete album. I do not find compilations helpful at all.	14
	11	33	30	2	I find classical music works best as long as it is something soothing. It has to be a similar tempo and volume all the way through as if there is a sudden change it will not work. The only specific album I can recall listening to is called 'The most relaxing classical album in the world...ever'.	9
	43	42	20	1	Acoustic music eg Ben Howard, Passenger, just fairly quietly to get me off to sleep.	9
	28	35	19	2	Classical music	3
	39	41	21	2	Enya / Cara Dillon / Love songs /	11
	13	36	23	2	Classical music, music that is very familiar to me / Leonard Cohen	4
	32	50	37	2	I usually put the Radio on. / It varies from news radio (France info or France inter , which in the night puts eclectic music) or music radio such as FIP, also very diverse music	12
	47	31	29	2	For a while I used Chopin Nocturnes or Ballades (from a box set of recordings by Vladimir Ashkenazy) before sleep - not particularly restful music but because I loved them and was learning to play them. I would focus on the sound, felt like shutting down other brain activity, and then once the CD finished I would be in a good state to get to sleep. / / Nowadays I don't have music on near bedtime.…	9
	35	47	36	1	I used music in the past to help me sleep but it didn't really work, because it was keeping my mind busy listening to it. I tried with classical music (Mozart opus for clarinets), with trip hop (Massive Attack), or Radiohead for example.	8
	35	51	18	2	Classical music (mostly on the radio - BBC radio 3 normally) / Acoustic music such as Laura Marling, Fionn Regan, Mumford and sons etc / Sometimes BBC radio 6music	9
	18	31	22	1	Radio 1 playlist on spotify, I take out the more chilled out songs and put them in my own playlist	5
	27	44	31	2	generally calm/quiet music / / first aid kit - to a poet, ... / nature sounds (e.g. rain, bonfire, waves)	4
	34	26	21	2	Rain and sea sounds / Enya / Harry potter audiobooks / Classical relaxation (Debussy, paschabel, Satie etc)	3
	44	46	20	1	Mostly classical music, some soft rock (e.g. snow patrol)	4
	7	43	19	2	Variety of artists that are on either my iPad, iPod or phone. Usually placed on shuffle with a mix of almost all genres (mainly pop and country). Main artists include Taylor Swift, Demi Lovato, etc. Sometimes turn off shuffle and replay the same song - usually scores from movies and television. Listening recently to Clara's Theme and The Long Song from Doctor Who Series 7 soundtrack, along with t…	7
	35	47	33	2	Music designed for relaxation/yoga, tibetan chanting, japanese flute music	12
	28	41	43	1	The Very Best Of Japanese Music, Various Artists	9
	33	37	22	1	Any classical music though generally French romantic composers (Debussy, Satie etc.) / Acoustic pop/indie music such as Ed Sheeran or similar. / I also listen to radio 4 or other talk radio as this helps me sleep too.	6
	46	42	21	2	Coldplay, classical music such as Rachmaninov Piano concerto no. 2 (especially the slow movement), a piano album by Patrick Hawes called 'Towards the Light'.	4
	36	33	38	2	This was a long time ago: Sarah McLaughlin fumbling towards ecstasy; gregorian chants	13
	27	27	24	2	contemporary classical music / instrumental music with no beat / meditation music	8
	27	31	44	1	Red hot chilly peppers, indie rock genre. / Rise Against, Rock genre / Bach, classical / Beethoven, classical / Jonny Klegg, African Zulu music / Zydeco, African Slave music	19
	35	25	23	1	classical, soothing, jazz	7
	8	22	31	1	I have had the radio in in the past, on low volume, just a general station that plays a variety of rock music. / / I also listen to meditation music, sometimes with voice over (Andrew Johnson Deep Sleep app)	11
	42	50	20	2	ryan adams, Mozart, wilco, classical, chuck prophet.	8
	7	32	29	2	the XX album in a soft tone relaxes me to sleep, still take a while but it helps	9
	27	28	44	2	(1) Overtone chanting by Tibetan Buddhist monks, with or without percussion & horns. / (2) Ambient natural sound recordings of long duration (especially by Chris Watson, sound recordist) - rainstorms and turbulent waves work best!	7
	7	51	46	2	Sorry, I misread that, I thought it asked have you listened to music. I have tried it in the past but music doesn't help me sleep. I can no longer play music at night as my boyfriend needs to sleep earlier than me for his job.	13
	32	40	19	2	Folk pop. Mumford and sons, the lumineers, city and colour, Ed Sheeran	8
	7	47	19	2	I have a playlist of acoustic of versions from a range of different genres but mainly rock and pop. / / I also listen to recordings of storms and rain.	9
	15	31	49	2	Relaxation music.	7
	22	23	26	2	Chill out albums from the ministry of sound, or anything that's relaxing	5
	18	33	22	1	Generic relaxing music like harp focused type music.	11
	36	58	59	1	Classical music - especially Mozart. / Personal favourites - Joni Mitchell, Court and Spark: Barney Kessel, Spontaneous Combustion	4
	39	35	20	2	Acoustic versions of songs	7
	25	28	20	2	I listen to music that I'm familiar with so that it becomes background noise, ie. I don't concentrate on the lyrics. My playlist consists of REO Speedwagon, Bad Company, Ozzy Osbourne and various classic rock tracks. / I also have an easy listening playlist containing song such as What's the Matter - Milo Greene, Walking in Memphis - Marc Cohn, Savage Garden etc. / I rarely listen to recent relea…	6
	37	47	22	2	I listen to a short playlist of 3-4 songs and have usually fallen asleep before the last one. They include adiemus by karl jenkins, pretty bird and leaving eden by carolina chocolate drops, various classical music songs, musical soundtraks and other pop songs, typically slow tempo songs. Played via ipad under pillow, fairly quiet but loud enough that I don't need to lie completely still to hear i…	4
	29	44	25	2	John barrowman you raise me up album / Austin mahone the secret album / Torchwood bbc sound track / Thousand years twilight version / Disney songs (miley Cyrus butterfly sang with her dad) / I listen to anything and everything really that's not got a fast feel to it	13
	41	56	32	1	Folk rock, for example Ben Harper. / Electronic drum and bass, for example Baxter / Trans-metal. For example "reflection" by Tool. / Trip-hop. For example Portishead	5
	29	34	22	2	Soothing piano music; / Smartphone app that plays sounds of nature e.g. water flowing, wind blowing, birds chirping	5
	30	37	44	2	Classical music helps me relax. However I can't use it at the moment because my husband has to be up for work at 4:15am abd it wouldn't be fair.	8
	10	51	39	2	Llewellyn - Journey to the Temple, Journey to Our Dreams, Journey to the Angels, Journey to the Fairies, Reiki, Crystals, Healing Massage / / Midori - Bali Reflections of a Tranquil Paradise, The Bonsai Garden, Sleep / / Phil Thornton - Tibetan Meditation / / Albums by Enigma	10
	30	34	28	2	I have a _„ƒnight time_„Ž playlist that I listen to before I go to sleep. It includes music that I think is peaceful and soothing. It includes Tracey Chapman _„_ all you have is your soul, Sarah McLachlan _„_ Angel, Kate Nash _„_ Nicest thing, Harry Nelson _„_ without her, Eva Cassidy, Paolo Nutini _„_ white lies etc. More often than not it is a female singer.	3
	27	61	24	1	Usually quiet, ambient folky stuff, or modern classical. Artists like Mount Eerie or A Winged Victory For The Sullen usually do the trick.	5
	41	48	24	2	I mostly listen to radio 4 rather than music to help me get to sleep, otherwise it has been more quieter/folk music, artists including Feist, Sia etc.	9
	26	30	26	2	Classic musiques, natural sounds	4
	17	31	20	2	Classical music	4
	10	31	32	2	Snowpatrol / Meditation CD	2
	37	44	21	2	Classical music is good and also chilled house or electronic music. Annie Mac's musical hot water bottle on radio 1 on Sundays is often what I listen to!	9
	12	42	42	2	The kind of music I chose is driven by what I feel like listening to in that particular moment. Therefore it could range from Jazz, Pop, Heavy Metal, Rap, Progressive, etc. / The pleasure I get from listening to music is what helps me fall asleep, therefore it is not necesarely the type of sound or melody per se.	7
	7	32	38	2	radio 6m	14
	18	34	30	2	Norah Jones	5
	9	30	45	2	All kinds of music as I listen to the radio if I cant sleep.	6
	7	17	40	2	sometimes its relaxation music that you would get in a spa. I find soft slow music helps the most. I also listen to sounds from an app on my phone, for example, rain, birds, thunder storm, chymes etc	13
	33	35	26	1	Normally, for me, any kind of easy listening musics would do. Generally many of classical piano pieces also work great. / Sometimes even rock ballads also works. / Basically it is up to 1) my taste and 2) not too strong bass-line. / However, any musics that make me want to listen to is not working. I'd spend my night listening to them instead. That rules out most of the songs I've never heard bef…	4
	17	39	33	2	I used to listen to softer sounding music like the Tindersticks, Neil Young, Bob Dylan (before he went electric!), Mazzy Star. I guess indie and 60s stuff - but always trying for softer albums and sounds. This was especially nice for naps as the music sort of went into the sleep. Now I don't tend to as share a bed and also found it could wake me up if a song got loud or the CD skipped. But I do l…	10
	31	53	25	1	Pink Floyd - Dark Side of The Moon, Bon Iver, Yndi Halda, Silver Mount Zion, Jimi Hendrix. Rock, Post Rock, Progressive Rock.	9
	25	36	22	2	Music I like a lot, which is reasonably slow tempo and calm / some favourites: / Nick Drake - Northern Sky, From The Morning / Jeff Buckley's cover of Hallelujah / Leonard Cohen - Suzanne /	5
	7	29	49	2	instrumental music	4
	15	42	34	2	Classical music / Billie Holiday / Bon Iver / James Blake	5
	19	55	20	1	Artists such as Ed Sheeran, Joshua Radin and Nick Mulvey help me to sleep.	5
	31	41	19	1	Ambient, Hammock - Departure songs	5
	29	29	53	2	classical music or late junction on radio three- I love the combination of classical, world and folk that it provides.	3
	25	39	18	2	I usually just put my iPod on shuffle and skip aggressive or fast paced music such as rock/techno/etc like Green Day, Daft Punk, AC/DC, and listened to softer music such as Norah Jones, Tracey Chapman.	7
	21	61	21	2	Chilled, acoustic music really helps me- such as bands as City and Colour, George Ezra.	5
	26	23	37	2	chillout music plus an album called Woman to Woman 2 which had very relaxing music on.	8
	31	38	20	2	I often listen to music that is quite chilled for example, acoustic music. I listen to Emeli Sande, Walk Off The Earth and some tracks by Katy Perry e.g. By The Grace of God, Unconditionally, Love Me and Double Rainbow. I also listen to Christian music for example, Matt Redman, Michael W Smith, Hillsong Live.	6
	25	40	38	2	Before bed I will listen to any kind of music provided its not heavy metal or death. I can listen to pop, soft, country. I love listening to Rihanna, Eminem, Shakira, Beatles, Reba Mcentire	11
	18	36	23	2	Melodious songs	3
	21	36	57	1	I tried a few gentle pieces at bed-time a while ago but it didn't work. / Sometimes resting during the day, however, I do drop off into a light sleep, even when the music is quite lively.	12
	38	47	42	1	Temple of the Dog / Martin Taylor "Artistry" "Change of Heart" / Josh Doyle / Carole King "Tapestry" / Jeff Wayne's Musical Version of War of the Worlds / Bela Fleck and the Flectones "Live at The Quick" / Neil Finn Dizzy "Heights" / Wishbone Ash "Argus"	12
	34	14	39	2	Soothing music badged as to aid sleep.	8
	34	42	33	1	Gregorian chant	8
	40	40	19	1	Hans Zimmer - Da Vinci Code Soundtrack, Pirates of the Caribbean, Gladiator soundtrack / Ennio Morricone, John Powell, Harry Gregson-Williams	1
	7	28	36	1	Nothing specific; generally it is whatever music is on the radio at that time. I listen to BBC radio 2.	1
	20	32	25	2	Classical, instrumental, Celtic, nature noises -water, wind, thunder etc	10
	40	43	26	2	complex polyphonic music, which sort of hypnotizes me	2
	39	36	55	2	Whatever is on the radio - usually Radio 2, so a mix of styles and genres across several decades. Occasionally classical music (Radio 3/Classic FM) - nothing specific.	7
	44	46	22	1	I usually use works of Two Steps from Hell, anything that doesn't really have lyrics. I really like the Two Steps from Heaven album, but I usually use Lost In Vegas from Illumina to fall asleep to. I know it's a 10 minute long song, highly repetitive so subconsciously I am not expecting a loud sound, so just hit repeated song. It eventually wakes me up so I can turn it off. / / I've tried YouTube…	6
	43	42	45	2	I only used it 20 years ago and now can't remember.	4
	42	52	44	2	In particular classical music, especially one CD of Romantic piano music. / More generally, anything instrumental or choral, without too much emphasis on words - that just gets me thinking! /	4
	7	42	43	1	Radio Classic FM	4
	7	39	30	2	Folksy-pop/singer songwriter type stuff	2
	33	25	38	2	classical music, second movements of symphonies/piano concertos (because they are slow and relaxed, especially beethoven's emperor piano concerto). I use to do this when I was young, though now I don't use music as I find it too distracting. I just need silence!	6
	16	24	24	2	just generally listened to my ipod.I'm not used about specific genres. However I later found listening to podcasts much more effective.	3
	11	40	19	2	I find that Alt-J have always helped me get to sleep.	6
	24	49	22	2	Instrumental music is most helpful in allowing me to sleep. / Slower music e.g. artists such as bon iver, matthew ryan are helpful in allowing me to sleep. / Upbeat or fast music hinders me from falling asleep. / Most of the time, music is more a hindrance than an aid in helping me to falling asleep.	7
	8	32	52	2	Enya	10
	19	41	40	1	I tend to switch between Radio 4, BBC radio 6, BBC radio 3. This I get to hear new music documentaries and news and I listen to a lot of independent music. There are 3 types of music that I rotate Indi, Jazz, Classical.	13
	35	36	40	2	classical music, I mostly just turn on classic fm, they play "smooth classics" all night, lots of string-heavy stuff, nothing too rhythmical	12
	33	37	19	2	i like to listen to music that i am familiar with that's not too upbeat. I also listen to artists such as "lowercase noises" and "bonobo".	9
	25	28	38	2	Relaxation	11
	11	41	50	2	Too various to mention, depends on what I feel like listening to, could be classical, pop, easy listening.	3
	30	26	62	2	classical music on BBC Radio Three	11
	44	39	25	2	Clint Mansell - The Fountain Soundtrack / Eric Whitacre - Various a cappella compositions (always slower tempo) / Z. Randall Stroope - Various a cappella compositions (always slower tempo) / Acoustic ballads or ballads with light electronic instrumentation; slow tempo, rich harmony	6
	7	35	28	2	kodaline-all i want / horse feathers- curs in the weeds / the moon doggies - empress of the north / yo-yo ma / clare de lune (piano) / the veils - under the folding branches / nine inch nails 13 ghosts II / Michael Giacchino - LAX / Spiegel im spiegel - arvo pÍ_rt / string quartet No. 3 / max richter / goldmund /	9
	8	9	47	2	Relaxation music	15
	11	35	33	2	Spotify sleep music / Acoustic music / Classical music	16
	28	43	26	2	Slow R'n'B, jazz or musical soundtracks such as Sister Act the musical.	12
	42	38	19	2	Gentle music, like Ed Sheeran's recent album 'X', or Paolo Nutini's recent album 'Caustic Love'. Hudson Taylor's 'Holly' helps, as do most songs by Jack Johnson. Soundtracks to film can be beneficial too, such as 'Harry in Winter' from the Harry Potter soundtrack! I also listen to Chopin Nocturnes occasionally to help. I try to listen to the same artist repeatedly if trying to sleep. For example,…	8
	7	53	42	1	For Ingar Gustavsson by Johan G. Winther, Slaapwel Records - Ambient / The Orb - Blue Room (Single Version) - Big Life Records - Ambient	6
	38	44	25	2	Doesn't really work - 2 albums have made me feel relaxed enough to sleep, which I think was related to familiarity rather than genre:- / 1) Ray Lamontagne - Trouble / 2) Gavin DeGraw - Chariot	13
	30	45	34	2	In high school, I mainly used very quiet classical music to help me sleep, although at times it was distracting if I'd previously learned to play that piece - it made me think about playing rather than relaxing to fall asleep. Nowadays I tend to turn on the radio about an hour before going to bed to a soft rock station (not every night), just to relax, sometimes while I read or play a game on my …	5
	48	46	25	1	Philip Glass	5
	20	44	31	2	Bach violin concerts / pop music radio if volume very low	6
	23	26	34	2	Relaxation music, mainly nature sounds (rain, stream, sea) available in meditation apps.	12
	7	47	40	2	electronic music - Loscil, Fieldhead, Autechre, Blanck Mass. Orchestral - Mahler, Vasks, Tavener	8
	8	26	26	2	Damien rice. Slow music.	7
	7	39	64	2	Classic FM (Radio) / Mahler's symphonies / Bach's 'cello concerto /	18
	10	26	44	2	'Peace beyond stress' by Alex Jones. Usually listen to talk radio rather than music - BBC Radio 4 comedy and drama via Radio Player	5
	14	37	24	2	The music I like, which is rock and metal. Fields of the Nephilim albums helps me a lot. Dimmu Borgir and other black metal bands also put me to sleep. They are the bands I usually listen to (most often with headphones) when going to bed. Jazz and classical music also help me fall asleep.	11
	26	32	19	2	Any music that I currently enjoy, eg chart music or favourite music. Slower music sometimes is better if I am really struggling to sleep and am trying to shut my mind down	5
	25	49	20	2	Slow, quiet music, with little/no vocals. Examples of artists include coldplay, bright eyes, daughter, lucy rose, Mumford and sons, The XX, Lianne La Havas, Alt-J, Angus and Julia Stone (Indie music), Jack Johnson, Passenger, Ed Sheeran, Ben Howard (Acoustic).	2
	8	26	46	2	Popular music of the day, Muse, Peter Gabriel, James Blunt, Cousteau, moody blues	6
	18	29	44	2	easy listenting, gentle music, usually without a DJ between songs. I use music less often than the spoken word though and then I generally listen to short plays or documentary style pieces that are around 15 - 30 minutes long.	12
	27	22	33	2	Ambient music, generally without lyrics. "Chillout" type music collection, e.g. Cafe del Mar. Much more in the past but less so now. / These days I listen less to music and more to non-music radio, mostly Radio 4 documentaries and the Shipping Forecast is particularly useful !	9
	31	30	49	2	Seagulls sounds, waves, rainforest sounds, meditation music.	4
	29	34	33	2	This was a few years back - I used to have a stereo in my bedroom so would put on a radio station with relaxing songs on to help me fall asleep/ often classic songs.	6
	11	28	25	1	Soft piano tracks of pop songs	5
	23	39	21	1	Instrumental songs. Sigur ros etc.	4
	9	34	23	1	relaxed music, chillstep, coldplay,	4
	21	26	48	1	I used to regularly hear devotional music during 2000-2001. It had a great impact on my sleep. However, after marriage in 2002, I have not maintained this habit.	5
	28	38	29	2	Relaxing, melodic music that I associate with happy memories. Or just songs I really like. / In the past I used to listen to the Greatest Hits of the band the Divine Comedy, especially the song 'Songs of Love'. Also listened to Cat Stevens, Tea for the Tillerman etc. Elvis Perkins is another one, especially a song called All the Night.	6
	44	45	50	1	Bach goldberg variations/ Bill evans, live at the vangard/ Mahler 4th symphony.	4
	24	62	19	1	KEY: Genre - Artist (Albums) / / Shoegaze & Dream Pop - My Bloody Valentine (Loveless), Deerhunter (Halcyon Digest, Weird Era Continued and Cryptograms), Slowdive (Souvlaki), Galaxie 500 (On Fire), LSD and the Search for God (self titled) / / Doom Metal - Earth (Earth 2: Special Low Frequency version), Electric Wizard (Dopesmoker), Uncle Acid and the Deadbeats (Mind Control), Lantlos (Neon), JESU…	9
	31	33	21	2	Kodaline, passenger, of monsters and men, tom odell. Male voices with few harsh beats.	8
	9	30	26	2	I would normally choose to listen to classical music on the radio, so it runs throughout the night - usually BBC Radio 3 or Classic FM	3
	28	14	49	2	Ambient	9
	43	43	40	2	Classical instrumental music, e.g. Mozart String Quartet or similar	7
	34	39	40	1	Chill out, mellow jazz, repetitive, acoustic guitar	6
	33	43	34	2	Slow familiar music that i like, with no lyrics	6
	14	44	38	2	meditation music	3
	45	56	34	1	Classical music, or classical-ish movie soundtracks. Types without words for the brain to pay attention to (no opera - I work at an opera company). And I probably haven't used music as a get-to-sleep aid since high school (over 10 years ago).	5
	15	33	21	1	I only listen to ambient-style music before bedtime. Usually I will put on a CD with some headphones and listen through to the end before switching it off and going to sleep. I feel this is right because ambient music is designed to facilitate sleep and be as non-distracting as possible. / Select CDs I have used are by the following artists: Steve Roach (albums include Early Man, Quiet Music, Mid…	4
	38	46	19	2	Usually something very calming, such as acoustic covers of music or classical piano music. I particularly find I giorni by Einaudi useful to help me sleep.	5
	11	55	53	1	Quieter forms of rock music. Female singer song writers, seventies prog rock, contemporary 'chilled' electronica. But I very, very rarely listen at bedtime. (Not since being married!)	5
	45	46	21	2	Film Music (John Williams, John Powell) / Newton Faulkner / Jazz (Miles Davis)	5
	12	40	18	1	Psychedelic rock. / Pink Floyd.	7
	7	30	49	1	Nirvana internet radio and radio Gaia via streaming services	5
	33	33	42	1	Classical	6
	31	39	32	2	Radio stations / Favourite musicians / Lullabies from children's night time toys!	8
	28	28	25	2	Every so often I switch on Classic FM to help me sleep. The adverts are very distracting, as really what I want is sound, but not words (hence why I don't listen to pop songs etc). I don't use music to get to sleep often, as it is too disruptive to my falling-asleep to turn off the radio.	6
	30	36	50	2	Classical music such Gershwin, Chopin piano recordings, film soundtracks such as the first Lord of the Rings soundtrack, classical compilations such as Chill Out - no pop or jazz because both tend to keep me awake.	4
	41	39	25	1	HMV Classics Chopin Piano Favourites CD	2
	24	50	28	1	Ambient electronic, post-rock, and psychedelic styles tend to be my favoured music to listen to. Usually music that isn't too 'heavy' or with too high bpm, but with a level of detail to give my mind something to focus on (as opposed to thoughts).	5
	39	38	29	2	Usually music that is fairly calm and quiet; most often classical rather than the pop/rock type music that makes you want to move. Nothing agitating or hugely exciting. / / E.g. Faure's Requiem, Wagner's TannhÍ_user, Mozart's Piano Sonatas, Beethoven's Pastoral Symphony, Mendelssohn's Songs Without Words.	6
	39	45	27	2	I listen to melodic music, sometimes songs which I am particularly keen on at that tme. Often what some people would describe as depressing music. For example London grammar or Tracy chapman. These help me go to seep however I use my headphones due t being in a house share so am conscious of staying awake to take them off!	7
	43	52	39	2	Usually I use music to help me sleep when I am working away and not in my home environment. It can be any music that is on my iPod.	3
	44	50	28	2	Meditation music. My favourite in the last few months: / / Relaxation Music 3 Hours of the best meditating music-sleep-meditation-spa by Utopian sounds: / https://www.youtube.com/watch?v=FHfIfGlNrx4	8
	7	27	58	2	Joy division-all of heart & soul, and still. Before that, anything by led zeppelin.	10
	44	46	21	2	Instrumental music e.g. DJ Rum, Bonobo / Medium-slow acoustic music e.g. Newton Faulkner / Classical music	4
	7	41	51	1	Broadway musicals, Top 40 current music, Music from the tv show "Glee"	10
	48	56	20	2	Slow songs, ballads, often love songs. / Examples: / Joni Mitchell (A Case of you, Both sides now), Radiohead (No Surprises, Fake Plastic Trees), Eva Cassidy, James Taylor, Keston Cobbler's Club, Stornoway, Coldplay, Guillemots (Little Bear), Bon Iver, Ed Sheeran, Adele / Classical music / Examples: / Beethoven Piano Concerto no. 5; Elgar - Chanson de Matin; Rachmaninov - Rhapsody on a theme of P…	5
	13	24	33	2	When I was a teenager, any kind of music would help me sleep, especially pop. Nowadays I need more instrumental, meditation music, but I only do that if I feeel really stressed or homesick.	8
	45	38	22	2	Latin, Rock, Ambient	6
	43	53	22	1	Ambient instrumental / / The album leaf - one day I'll be on time / / Brian eno - an ending	15
	31	52	18	2	I normally just put my iPod on shuffle, but sometimes I like to listen to calming music such as Tycho - Past is Prologue album. / Or, I put on music that I can imagine to e.g making up stories in my head to the music to help me sleep.	9
	21	47	18	3	5 Seconds of Summer, Fall Out Boy, All Time Low, You Me At Six, Rock, Pop Rock, Alternative	4
	14	42	61	1	I would use music that I am already familiar with - usually acoustic, English folk style (eg Kate Rusby, Richard Thompson, Seth Lakeman, Nick Drake, June Tabor, Martin Carthy, Jim Moray). Sometimes I might use American roots style music (eg Lucy Kaplansky, Richard Shindell) or more mainstream (eg Crosby, Stills & Nash, Neil Young, James Taylor). Occasionally I use the Sigur Ros album 'Hvarf Heim'…	5
	43	39	34	1	I used some J.S. Bach Brandenburg concertos. I prefered baroque music, I found it relaxing.	3
	41	45	20	2	Listened to music to calm down after a stressful day or let my emotions out. I have listened to music which I enjoy such as film soundtracks by Hanz Zimmer (Pirates of the Carribean, Lion King, Pacific etc) and also musical theatre such as music from Matilda, Wicked, Phantom etc. I have listened to Christian worship music such as Matt Redman, Rend Collective as well as random songs such as Ed She…	11
	20	55	25	1	Classical music, folk-rock,post-rock. / Mahler,Mozart, Other Lives, Sigur Ros, Sibelius, Britten.	8
	17	46	35	2	Relaxation and. Brain wave music	10
	47	52	23	1	Beatles; Yellow Submarine Soundtrack, Sgt. Peppers. LCD Soundsystem; Shut Up and Play the Hits. Mozart's Requiem Mass. The Dubliners	9
	38	55	26	3	Relaxation / Soft ectronic music / Soft pop / Indian / Soft Instrumental	6
	26	48	30	1	I am usually indiscriminate - I don't pick music that I think will help me sleep, just music I am enjoying. Recently this has included Mellon Collie & The Infinite Sadness - Smashing Pumpkins (admittedly the final song on this album is a lovely sleep song), Futurology - Manic Street Preachers, World Peace is None of Your Business - Morrissey. If I was trying to lull myself to sleep I would choose…	5
	31	53	29	2	instrumental indie things like the bands evening hymns, st vincent,	14
	12	52	39	2	Tunes, rather than songs. Mostly folk music.	10
	36	55	38	2	Music I'm very familiar with. / Repetitive and instrumental music.	8
	12	43	65	2	Storytellers - various artists - folk / Mozart - mainly Clarinet Concerto and Horn Concertos / Nic Jones / Rewind the film - Manic Street Preachers / Raising Sand - Robert Plant/Alison Krause / Wake the Union - Show of Hands / New Age/Meditation - spoken voice and music	10
	23	50	48	1	Folk music (traditonal, modern, english): June Tabor, Eliza Carthy, Jim Moray, The Unthanks	8
	17	46	63	2	Modern British Folk Music. e.g Spiers & Boden, Eliza Carthy, Sam & Hannah, Fay Hield,	9
	45	42	58	2	Familiar classics.Strings. Not too much sudden dramatic changes of volumes. So I haven't listened to whole symphonies. The operatic sounds are also too intrusive. I just use music to replace the ear worms or brain activity. I dislike music seemingly created for relaxation like ocean sounds etc.or electronic sounds. White noise does not work either.	15
	15	58	38	1	Electronic, Jazz, World, Ambient / Audio Books (I realise Audio Books aren't music but I find them very effective in helping me sleep).	5
	26	38	29	3	A) Music that's energetic because I felt I had too much energy (at least in my head) to go to sleep. Mostly R'n'B / Beyonce / B) When I was tired but couldn't get a rest (because of ruminations), I listened to "softer music" to engage in day- or nigthdreaming. Mostly Pop / The Civil Wars	10
	33	57	20	2	Kodaline / Daughter / Aquilo / / Other artists that provide soothing sounds	6
	38	35	31	1	Lately I have fallen asleep to improvisations of myself playing piano_„îI know, pretty conceited!_„îbecause they are relaxing, quiet, have no words, and I am very familiar with them. "No words" and "very familiar" are the prerequisites to being good sleep aids, in my view.	7
	39	48	24	2	depending on my mood. things like omar sosa (calma) or some tracks by vassilis tsabropoulus sometimes help to calm down my thoughts. / / and i would like to answer "sometimes" to: "overall, would you say that music can help you to sleep?"	5
	25	44	60	1	Classical music	5
	36	53	48	2	Folk music - Kris Drever, David Gray, Boo Hewerdine, Kate Rusby, Spiers and Boden	8
	39	55	27	1	i am just listening to music in general from metal conserts to acoustic cover of reagge songs, sometimes even with a radio on.	5
	32	41	26	2	Grieg: Peer Gynt, Michael Jackson: Will you be there	4
	37	56	21	1	Musicians like Ben Howard, Alt-J, for example. I prefer music genres like acoustic songwriter music, jazz, soft electronic music (intelligent drum n bass, minimal, for example).	6
	8	49	24	1	I use 'softer' genres to get to sleep, with none of the more rock elements that I often listen to during the day. For example, I use jazz sometimes, the albums Bloom and Teen Dream by Beach House, Morning Phase by Beck, all of Belle & Sebastien's albums, Bon Iver, Bonobo, Chromatics, Darkside, London Grammar, FKA Twigs, Grimes, James Blake, Majical Clouds, The Boatman's Call and Push the Sky away…	3
	17	32	24	1	Vedic mantras in India / https://www.google.co.in/url?sa=t&rct=j&q=&esrc=s&source=web&cd=1&cad=rja&uact=8&ved=0CBwQtwIwAA&url=http%3A%2F%2Fwww.youtube.com%2Fwatch%3Fv%3DQf20oVfPMCg&ei=aDgZVPXLApC8uASQ2ICwAg&usg=AFQjCNFHvCDw1qEREcy3y04CepkLmBb5IA&sig2=ncb6hRaJtetcO4lg5YPKuw	5
	30	42	21	2	I usually used music with slow tempo. It could be only musical instruments, or with vocal. I preferred Jazz, classical music, or New Age genre. I sometimes chose music with soothing and calming effects like music that usually being used in meditation or yoga routine.	3
	17	54	27	2	If I don't get too lazy and just turn on the TV to try to catch my sleep. I would put on some music on Spotify, or itunes. Sometimes just put on the shuffle/ radio thing on Spotify, selecting a indie/folk calm song. Or listen to: / * Bjork: Homogenic. / * Coldplay: Ghost Stories. Chris' Martin voice relaxes me a lot. / * Radiohead: Kid A, how to disappear completely. Also Tom York's voice is comp…	6
	35	45	51	2	When I was on my own, I often played my own special compilation tapes to help me drift off. The tracks were mainly pop ballads from the 60s, 70s and early 80s _„_ things like The Long and Winding Road (Beatles). Thinking about it, I reckon what they had in common was a fairly slow pulse. I did sometimes use classical pieces, too _„_ e.g. RVW's Fantasia on a Theme by Thomas Tallis. Always with the…	12
	30	48	27	1	Post rock along the lines of mogwai. Mainly instrumental	8
	20	41	32	2	Relaxing Classics compilation / / Barber's Adagio for Strings / / Ludovico Einoudi	3
	41	48	27	2	Usually I either use Enya music or something that is quiet monotone and doesn't have a lot of changes in the dynamics. In the past I have also used radio music (pop), but that sometimes doesn't work since there are commercials present, which interrupt the music.	5
	31	38	42	2	The xx Co exist / Midlake- the trials of van occupanther / Bonnie prince Billy- ask forgiveness	8
	23	46	21	1	Genres: / Ambient, Electronic, Down-tempo, Psychedelic Rock, Indie. / / Artists and Albums: / 'Tycho' - 'Dive', / 'Four Tet' - 'Pink' and 'There is love in you', / 'Alt-J' - 'This is all yours', / 'Caribou' - 'Our Love', / 'Pink Floyd' - 'Dark side of the moon (with the song 'Time' omitted)', 'Wish you were here', / 'Radiohead' - 'King of limbs', / 'Foals' - 'Total life forever'.	10
	41	35	57	2	I regularly wake up in the middle of the night and have trouble getting back to sleep because my mind is racing. Listening to music helps me focus on something interesting but calming. I have a radio/CD player that I can set to shut itself off after a certain period of time. I used to set it to a classical music station and could turn it on for 30 minutes or so in the middle of the night when I c…	8
	17	35	19	2	paulo nutini, the smiths, jonny cash, frozen soundtrack	5
	22	41	19	2	Maverick Sabre- I need/ what I've done / BeyoncÍ©- Flawless/ upgrade you/ partition/ / Ella Eyre- comeback / Sam Smith- stay with me/ i'm not the only one / Ed Sheeran- Don't/ City / Jetta feels like coming home / Professor Green- In the shadow of the sun	5
	7	33	19	2	Indie rock / soft slow music sometimes. I've been listening to a lot of Imagine Dragons / Ed Sheeran recently /	10
	23	42	19	2	Laid back acoustic styles. E.g. Jack Johnson. The Chemical Brothers- Dream On. Coldplay- Strawberry swing. /	5
	7	32	19	2	Acoustic music with a male vocalist e.g. Ed Sheeran, Passenger. Slow or quiet music e.g. Bon Iver	5
	7	24	19	2	Serbian slow music, love songs, ballades, singed by men usually	5
	18	40	22	2	lower tempo songs that have pleasant lyrics. usually trance tracks with soft vocals	6
	41	37	21	2	Any kind of music which doesn't make me focus on daily hassles. For me, music which personally reminds me of a holiday, or a positive past event. / Dave Matthews Band is usually played most	3
	40	45	20	2	In the past i have just listened to my ipod to try and get to sleep which just contains a variety of the latest chart/pop music.	5
	25	38	18	2	Ben Howard - I forget where we were / oats in the water / Calm.com app - rainy mood / Folk /	7
	28	30	21	2	Ludovico einaudi. Live album or youtube playlist. Pianist, soothing music.	9
	36	44	27	2	I often start listening to music in order to block out any external sound that stops me from relaxing. I find Ludvica Einoudi piano music and also Tracy Chapman send me off to sleep quickly. However, most of the time I find I am enjoying the excuse to spend time listening to music too much, and end up listening to more lively things like Nigel Kennedy Vivaldi and Kreisler albums (I play the violi…	5
	9	34	19	2	Relaxation music on YouTube	5
	46	37	24	2	Classical music- slow piano solos / Jo Wiley radio 2 show	4
	47	44	18	2	I listen to Passenger, Ed Sheeran, The Lumineers, George Ezra, & other acoustic artists before I go to bed.	7
	45	35	32	2	In the past, I used very familiar music (classical piano music, e.g. Chopin Nocturnes) to try to help me to sleep. But I didn't find it very successful (the headphones were uncomfortable!), so I haven't used it for years!	7
	10	49	19	1	Drowning the light, (black metal), Arctic Monkeys (alternative rock), Red Hot Chili Peppers, (psychedelic rock), Snow Patrol,(rock...), Bastille (alternative)	12
	40	35	40	2	Something classical, Baroque like Bach. I also noticed that singing lullabies to my children helps me to wind down and sleep better.	7
	30	55	28	2	It's been several years ago when I was still in highschool. I had the radio on so the music varied. It was mostly pop and indie.	6
	43	55	34	1	Saint-Saens Symphony 3 Mvt I (Barrenboim Orchestra de Paris) / Dvorak Symphonies 8/9 - first mvts of both (Pretty much any recording) /	4
	33	59	32	1	Brian Eno, Albums: Music For Airports, The Pearl, Lux / Lula Cortes, Albums: Satwa, Paebiru / Robbie Basho, Album: Visions Of The Country / Nick Drake, Albums: Five Leaves Left, Bryter Layter, Pink Moon / Nelson Angelo & Joyce, Album: Nelson Angelo & Joyce / Joni Mitchell, Album: Song to A Seagull / Tim Hecker, Albums: Dropped Pianos, Ravedeath 1972, Virgins / Tycho, Album: Dive / Julianna Barwic…	5
	43	52	25	2	Alela Diane, Folk Music, Acoustic guitar, classical, explosions in the sky,	5
	18	40	19	2	Slow emotional songs, often Christian music.	5
	12	40	18	2	I listen to Vocaloid songs. (Vocaloid is a technology for singing voice synthesis developed by Yamaha, and the name of this software application. The software allows users to input melody and lyrics in order to synthesize singing. In other words, with this technology, singing can be produced without a singer.) / / Particularly two songs: / Whisper - Kaito & Gakupo / Magnet - Kaito & Gakupo	7
	21	54	23	2	Alt-J, Explosions in the sky, The war on drugs, Tycho, Fleet Foxes	7
	7	39	19	2	slow, music, love songs, thinking.	4
	29	42	22	1	Chilled bands like the XX are great to listen to before sleeping.	4
	27	33	40	2	Slow music, transcendental, instrumental, classic, sufi music	12
	7	36	27	2	I put my stereo on sleep mode for 45 minutes so it would automatically turn off. I used to do this as a teenager particularly when stressed. I listened to rock. In particular jimmy eat world futures and bleed American. I also used to fall asleep to feeder (echo park), hundred reason (shatterproof is not a challenge). There were other rick albums I listened to as well but those are the ones I reme…	2
	11	42	31	2	It has to be instrumental so I don't sing along in my head. I started years ago listening to Rob Dougans Furious Angels CD, one of the disks is purely instrumental. Now I tend to listen to soundtracks from movies. For the past year or so it has been The Lord Of The Rings. Soundtracks that have an even flow are best, so no mixing up of the genres. Put it on repeat so it plays all night, very low v…	11
	16	58	22	1	Ambient (e.g. Zoviet France, Biosphere etc.), Classical (e.g. Dvorak, Tchaikovsky, Scriabin), Experimental (e.g. Swans, Current 93, Coil), Jazz (e.g. Dorothy Ashby, Alice Coltrane), Folk (e.g. Arto Tuncboyaciyan)	3
	24	37	22	2	Gone by Philips / Rod Stewart	6
Average:	26.5558	39.013	31.8338			6.80519
Min:	7	9	18			0
Max:	49	62	66			19
Gender	# of Responses	Percentage (%)
Males (1)	118	0.306494
Females (2)	264	0.685714
Prefer not to say	3	0.00779221
Total	385

## Sheet: DV Qual.
	SC0_0	SC1_0	SC2_0	Q2	Q7	PSQI
	Gold MSI Training-sum	Gold MSI engagement-sum	Age-sum	What is your gender?	Please use this text box to tell us about any other reasons why you / believe that music aids your sleep	PSQI
	34	30	54	1	It doesn't really - my use was 20 plus years ago mainly - rarely I will use an audio book eg if there is external noise from OTHER PEOPLE outside or in a nearby flat. Or other people's music...	3
	40	61	32	1	For me, unfamiliar music doesn't make me sleepy; my brain is too active listening to it wondering what will happen next. Familiar music, however, gives my overactive mind something to pay attention to, but which it doesn't have to pay attention to. Something about having the ability but not the necessity to actually focus on the music seems to make me nod off. Though, I've done it for so long tha…	10
	49	42	42	2	I don't know that music does improve my sleep. I've just always listened to music at bedtime. I stopped because my husband can't stand it (I can't sleep with earbuds or I'd still be listening).	16
	31	37	34	1	It cant help me switch off from the day and relax a little	18
	32	28	26	2	I just like the sounds in the background when getting into bed. I have no issue sleeping without it, but enjoy having it on softly in the background as I get ready for bed and just before. I usually have my system timed to auto turn off after 15 minutes so that I don't have to worry about getting up to turn it off, or it playing for prolonged periods of time and potentially waking me up.	4
	39	31	27	2	It distracts from any worries and helps focus the mind.	11
	43	39	32	2	Can match breathing to the music, which keeps it regular and slow (depending on the music) which stops anxiety and allows sleep to occur sooner. / / Listening attentively to music occupies my brain so I don't think about other things that would stop me from getting to sleep.	12
	47	57	39	1	I am a professional composer so my relationship to music is characterised by persistent analysis. Music is work and my inner professional cynic wouldn't let me use 'relaxing' music to relax. If I need to be distracted and consumed by music in a way that is conducive to sleep, I would use music that is unpredictible (to me) yet dynamically unintrusive.	1
	37	50	25	1	I have not noticed Music helping my sleep, but that's because I never have trouble sleeping. Were I a less sound sleeper, music does have a calming effect on me (regardless of genre), so I would imagine it definitely helping.	3
	34	50	19	2	I find that it can help me track how long I've been asleep, and how long it took me to get to sleep. If while listening to an album in order, I remember hearing a particular song playing before I fell asleep, then I take that as the point at which I was able to sleep, and from this I can roughly measure how long it took me to fall asleep from the beginning of the album. If music is still playing …	12
	28	46	37	2	Relieves stress and triggers good memories depending on the track	12
	49	59	28	1	It gives me an enhanced sensation of stressing down at night.	7
	29	37	34	1	To be honest I do not think it helped. (In fact it probably kept me awake).	7
	7	57	44	1	When I close my eyes, I focus on the music and however paradoxical it might seem, it leads me to a sound sleep. It's rare for me to listen to the whole cd before falling asleep.	3
[truncated: 205 more rows]

## Sheet: EG Qual.
	SC0_0	SC1_0	SC2_0	Q2	Q9	PSQI
[truncated: 55 more rows]

## Sheet: EI Qual.
	SC0_0	SC1_0	SC2_0	Q2	Q10	PSQI
[truncated: 258 more rows]
